# Supplementary material for: Whole-genome sequencing analysis reveals new susceptibility loci and structural variants associated with progressive supranuclear palsy
Source: Mol Neurodegener. 2024 Aug 16;19:61. doi: 10.1186/s13024-024-00747-3 (PMC11330058; doi:10.1186/s13024-024-00747-3)
Supplement: Supplementary file 2 — Supplementary Material 2. [file 13024_2024_747_MOESM2_ESM.xlsx]

## Sheet: Index
Table S1	Whole genome sequencing of study subjects
Table S2	Sub-cohorts of study subjects
Table S3	APOE ε4 or ε2 allele frequency
Table S4	Association of genome-wide and suggestive signals (excluding cohorts with selection bias against APOE ε4 or ε2, N = 4,063)
Tabls S5	Experimental validation of APOE2 and APOE4 for PSP cases
Table S6	SNVs and INDELs that reached genome-wide and suggestive significance
Table S7	Protein truncating variants or damaging missense variants on ZNF592
Table S8	Variants in C1 module

## Sheet: Table S1
Table S1. Whole genome sequencing of study subjects																		Overall	Control	PSP
	Overall (N = 4,662)	Control (N = 2,944)	PSP (N = 1,718)
PCR
PCRFree	3258 (69.88%)	2621 (89.03%)	637 (37.08%)
PCRAmplified	1404 (30.12%)	323 (10.97%)	1081 (62.92%)
Sequencing Platform
Illumina_HiSeqX	3711 (79.60%)	2240 (76.09%)	1471 (85.62%)
Illumina_HiSeq_2000/2500	754 (16.17%)	507 (17.22%)	247 (14.38%)
Illumina_NovaSeq	197 (4.23%)	197 (6.69%)	0 (0.00%)
Sequencing Center
USUHS	2157 (46.27%)	1596 (54.21%)	561 (32.65%)
MACROGEN	834 (17.89%)	0 (0.00%)	834 (48.54%)
Illumina	654 (14.03%)	468 (15.90%)	186 (10.83%)
NYGC	593 (12.72%)	456 (15.49%)	137 (7.97%)
Broad	419 (8.99%)	419 (14.23%)	0 (0.00%)
GENENTECH	4 (0.09%)	4 (0.14%)	0 (0.00%)
WashU	1 (0.02%)	1 (0.03%)	0 (0.00%)

## Sheet: Table S2
Table S2. Sub-cohorts of study subjects
Study of Origin	Overall	Control	PSP	APOE2 Allele Frequency (rs7412)			APOE4 Allele Frequency (rs429358)
	(N = 4,662)	(N = 2,944)	(N = 1,718)	Overall (N = 4,662)	Control (N = 2,944)	PSP (N = 1,718)	Overall (N = 4,662)	Control (N = 2,944)	PSP (N = 1,718)
ADSP-FUS1-ADCAutopsy	1162 (24.92%)	1162 (39.47%)	0 (0.00%)	0.003	0.003		0.1889	0.1889
PSP-CurePSP-Tau	834 (17.89%)	0 (0.00%)	834 (48.54%)	0.0899		0.0899	0.1298		0.1298
PSP-NIH-CurePSP-Tau	561 (12.03%)	0 (0.00%)	561 (32.65%)	0.0742		0.0742	0.1382		0.1382
ADSP-Extension-CC	415 (8.90%)	415 (14.10%)	0 (0.00%)	0.0807	0.0807		0.1083	0.1083
PSP-UCLA	360 (7.72%)	113 (3.84%)	247 (14.38%)	0.0726	0.0442	0.0857	0.1152	0.1195	0.1132
AMPAD-ROSMAP	328 (7.04%)	328 (11.14%)	0 (0.00%)	0.0976	0.0976		0.0747	0.0747
ADSP-FUS1-APOEextremes	237 (5.08%)	237 (8.05%)	0 (0.00%)	0.0021	0.0021		0.2191	0.2191
CacheCounty	200 (4.29%)	200 (6.79%)	0 (0.00%)	0	0		0.5269	0.5269
ADNI-WGS-1	189 (4.05%)	189 (6.42%)	0 (0.00%)	0.082	0.082		0.1356	0.1356
ADSP-FUS1-ADNI-WGS-2	152 (3.26%)	152 (5.16%)	0 (0.00%)	0.0789	0.0789		0.1656	0.1656
AMPAD-MAYO	107 (2.30%)	31 (1.05%)	76 (4.42%)	0.0888	0.0806	0.0921	0.0794	0.0806	0.0789
AMPAD-MSSM	62 (1.33%)	62 (2.11%)	0 (0.00%)	0.1371	0.1371		0.082	0.082
ADSP-FUS1-StEPAD1	45 (0.97%)	45 (1.53%)	0 (0.00%)	0	0		0.6333	0.6333
KnightADRC-WGS	6 (0.13%)	6 (0.20%)	0 (0.00%)	0.1	0.1		0.6	0.6
FASe-Families-WGS	3 (0.06%)	3 (0.10%)	0 (0.00%)
NACC-Genentech	1 (0.02%)	1 (0.03%)	0 (0.00%)
Empty cell value: genotype of rs7412 or rs429358 is missing or no study subjects in this category

## Sheet: Table S3
Table S3. SNVs and INDELs that reached genome-wide and suggestive significance
Chromosome	Position	N	AF (Alt)	MAC	P	Beta	Ref	Alt	RS ID	Variant Type	ENSG	Symbol	Distance	Without supporting variants in LD	ExcessHet	VQSLOD	BaseQRankSum	FS	InbreedingCoeff	MQ	MQRankSum	QD	ReadPosRankSum	SOR	ABHet
1	4049804	4284	0.0461018	395	3.40088e-07	-0.638073	GGAGAGGGAGAA	G	rs371949566	Deletion	ENSG00000284703	AL805961.1	30297	TRUE	0.0943	16.8	0	0.719	0.0118	59.92	0	19.11	0	0.8	0.5233
1	6390370	4316	0.0143652	124	1.84993e-08	1.23548	G	A	rs71629787	SNV	ENSG00000097021	ACOT7	0	TRUE	50.3383	-1.389	-1.242	1.281	-0.0227	59.37	0	6.97	-0.119	0.569	0.6964
1	35259479	4530	0.0133554	121	2.25994e-09	-1.31858	ATTGGG	A		Deletion	ENSG00000146463	ZMYM4	9231	TRUE	23.8435	-3.967	0.031	49.671	-0.0157	56.15	-3.734	6.04	1.14	4.47	0.6728
1	43367703	4371	0.407229	3560	7.93861e-07	0.266883	T	A	rs839764	SNV	ENSG00000066322	ELOVL1	0		0.0523	25.54	0.697	0	0.0161	60	0	17.75	0	0.696	0.5014
1	88396250	4299	0.0318679	274	4.09055e-08	-0.827966	AGC	A		Deletion	ENSG00000237505	PKN2-AS1	0	TRUE	46.5948	-1.564	-0.582	23.667	-0.0285	55.92	-2.64	12.54	1.19	2.157	0.531
1	90334695	4380	0.047032	412	3.63024e-07	-0.629688	A	AT		Insertion	ENSG00000287406	AC098656.1	50508	TRUE	0	0.404	0	0.555	0.073	59.2	-1.036	11.16	-0.367	0.74	0.7259
1	180971452	4662	0.683505	2951	6.29798e-07	-0.26949	T	C	rs883859	SNV	ENSG00000243155	AL162431.1	0		1.4969	12.82	-1.473	0	0.004	nan	0	24.42	-0.051	0.677	0.5049
1	180974393	4659	0.569328	4013	2.14951e-09	-0.303079	C	T	rs1044595	SNV	ENSG00000243155	AL162431.1	0		1.2696	24.55	1.32	0	0.0049	60	0	22.3	0.029	0.709	0.4982
1	180975396	4659	0.564392	4059	1.55896e-09	-0.306307	T	TAA	rs34521831	Insertion	ENSG00000243155	AL162431.1	0		1.47	21.66	0	0	0.0041	60.06	0	29.29	-0.133	0.679	0.5012
1	180979370	4661	0.564793	4057	2.97875e-09	-0.300831	C	T	rs7516739	SNV	ENSG00000135823	STX6	0		1.488	24.48	0	0	0.0039	60	0	21.93	0	0.704	0.5014
1	180979438	4661	0.564793	4057	2.97875e-09	-0.300831	A	G	rs7528526	SNV	ENSG00000135823	STX6	0		1.1039	24.75	-1.583	0.565	0.0056	60	0	21.08	0.033	0.723	0.5002
1	180979995	4661	0.565115	4054	3.12394e-09	-0.300563	T	C	rs4495657	SNV	ENSG00000135823	STX6	0		1.0489	11.47	0.232	0	0.0058	59.85	0	21.85	0.023	0.686	0.5075
1	180980335	4659	0.565035	4053	2.90006e-09	-0.301188	A	AC	rs55867243	Insertion	ENSG00000135823	STX6	0		1.2927	19.17	-0.095	0.563	0.0048	60.19	0	23.86	-0.063	0.758	0.5039
1	180980492	4598	0.569813	3956	2.15698e-08	-0.287906	C	A	rs6665134	SNV	ENSG00000135823	STX6	0		1.8705	10.87	0	0	0.001	59.99	0	21.75	0.038	0.693	0.513
1	180980990	4658	0.436561	4067	6.7934e-10	0.312828	C	T	rs10753232	SNV	ENSG00000135823	STX6	0		8.7291	25.97	0	0	-0.0085	60	0	19.35	-0.014	0.692	0.4987
1	180981733	4659	0.565035	4053	4.62266e-09	-0.297229	C	T	rs2331903	SNV	ENSG00000135823	STX6	0		0.7704	24.81	1.18	0	0.0074	60	0	22.08	0.012	0.698	0.5009
1	180981907	4658	0.565371	4049	6.02713e-09	-0.2951	C	G	rs3789364	SNV	ENSG00000135823	STX6	0		0.7626	25	1.04	0	0.0072	60	0	21.66	-0.027	0.675	0.5005
1	180982556	4660	0.565021	4054	4.18967e-09	-0.298117	A	G	rs3789362	SNV	ENSG00000135823	STX6	0		0.7474	24.91	-1.237	0	0.0074	60	0	21.09	0	0.698	0.4992
1	180983158	4655	0.564232	4057	2.1805e-09	-0.303914	C	T	rs57113693	SNV	ENSG00000135823	STX6	0		1.3583	18.9	0.121	0	0.0045	60	0	29.25	0.016	0.7	0.5008
1	180983159	4654	0.564461	4054	2.20793e-09	-0.303842	A	G	rs59145927	SNV	ENSG00000135823	STX6	0		1.2293	18.9	-0.853	0	0.0051	60	0	29.31	-0.02	0.684	0.4993
1	180983380	4660	0.565451	4050	9.13124e-09	-0.291535	C	A	rs12744212	SNV	ENSG00000135823	STX6	0		0.7325	25.03	0	0	0.0075	60	0	22.03	0	0.703	0.4998
1	180983902	4646	0.564787	4044	2.96192e-09	-0.30181	A	C	rs7543927	SNV	ENSG00000135823	STX6	0		0.9747	1.38	0	0	0.0061	57.88	0.08	21.62	0.098	0.685	0.5039
1	180984717	4661	0.565115	4054	5.89548e-09	-0.295139	A	G	rs3747957	SNV	ENSG00000135823	STX6	0		0.7344	25.08	-1.213	0.565	0.0075	60	0	20.88	0.013	0.715	0.4998
1	180984953	4661	0.565329	4052	5.42253e-09	-0.29585	A	G	rs4652547	SNV	ENSG00000135823	STX6	0		0.7361	25.46	-1.605	0	0.0075	60	0	20.92	0.031	0.666	0.5013
1	180984994	4659	0.565465	4049	3.79546e-09	-0.298912	C	T	rs4652548	SNV	ENSG00000135823	STX6	0		0.7142	24.94	1.31	0	0.0076	60	0	22.15	0.054	0.706	0.4992
1	180986324	4660	0.565021	4054	6.1287e-09	-0.294837	CAA	C	rs58040967	Deletion	ENSG00000135823	STX6	0		0.8726	21.67	0	0	0.0067	60.15	0	28.95	0	0.696	0.5026
1	180986879	4658	0.565157	4051	4.37522e-09	-0.298006	A	G	rs7553330	SNV	ENSG00000135823	STX6	0		0.8587	24.6	-0.386	0	0.0067	60	0	21.84	0.053	0.693	0.497
1	180987769	4658	0.565157	4051	5.68027e-09	-0.2956	A	G	rs6425657	SNV	ENSG00000135823	STX6	0		0.8181	11.68	-0.281	0	0.0069	60.05	0	21.42	0.037	0.713	0.4976
1	180987849	4656	0.565292	4048	6.69927e-09	-0.294294	G	A	rs6425658	SNV	ENSG00000135823	STX6	0		0.7624	12.13	0.219	0	0.0072	60.05	0	21.87	-0.02	0.7	0.4984
1	180987994	4661	0.682472	2960	5.45415e-07	-0.270687	C	A	rs7528255	SNV	ENSG00000135823	STX6	0		2.7823	21.85	0.239	0	0.0003	60	0	25.26	0.014	0.682	0.4979
1	180988826	4661	0.565329	4052	5.53064e-09	-0.295657	T	G	rs12754041	SNV	ENSG00000135823	STX6	0		0.7625	24.89	0	0	0.0073	60	0	22.28	0.056	0.707	0.4902
1	180989810	4655	0.565414	4046	4.74524e-09	-0.297411	A	G	rs4111520	SNV	ENSG00000135823	STX6	0		1.4173	23.28	-0.898	0	0.0043	60	0	21.31	0	0.698	0.4998
1	180991927	4592	0.561084	4031	2.86886e-08	-0.283263	A	AT	rs11410692	Insertion	ENSG00000135823	STX6	0		0.6496	22	0	0	0.0064	60.09	0	29.2	-0.156	0.689	0.505
1	180992109	4658	0.565157	4051	5.54441e-09	-0.295777	G	A	rs11586493	SNV	ENSG00000135823	STX6	0		1.1988	23.29	0	0	0.0048	60	0	21.93	0	0.686	0.5021
1	180993146	4661	0.565437	4051	4.48344e-09	-0.29765	A	G	rs1411478	SNV	ENSG00000135823	STX6	0		1.1086	24.06	0	0	0.0056	60	0	21.98	0.013	0.697	0.5006
1	180993864	4661	0.538404	4303	1.81829e-08	-0.284076	G	GT	rs11446800	Insertion	ENSG00000135823	STX6	0		0.002	21.84	0	0	0.0249	60.05	0	24.76	-0.051	0.692	0.5009
1	180999979	4658	0.33845	3153	6.96092e-07	-0.264631	A	G	rs35672928	SNV	ENSG00000135823	STX6	0		0.1836	25.95	0	0	0.0129	60	0	17.81	0.081	0.678	0.5018
1	181005896	4659	0.338055	3150	7.98166e-07	-0.263105	A	G	rs4652549	SNV	ENSG00000135823	STX6	0		0.1063	25.57	-0.03	0	0.0148	60	0	17.85	0.024	0.687	0.5007
1	181006955	4658	0.337806	3147	5.5803e-07	-0.267295	T	C	rs2331992	SNV	ENSG00000135823	STX6	0		0.1161	26.39	-1.271	0	0.0145	60	0	17.18	-0.027	0.679	0.5014
1	181007755	4661	0.337803	3149	5.45968e-07	-0.267288	A	G	rs4545301	SNV	ENSG00000135823	STX6	0		0	26.26	0	0	0.0326	60	0	17.73	0.062	0.709	0.5024
1	181011307	4658	0.337913	3148	5.79026e-07	-0.266954	G	A	rs10910849	SNV	ENSG00000135823	STX6	0		0.0154	26.26	0.169	0	0.0202	60	0	18.11	-0.018	0.688	0.4997
1	181012650	4650	0.338065	3144	4.39534e-07	-0.269924	T	C	rs10910850	SNV	ENSG00000135823	STX6	0		0.3546	10.21	-1.515	0.535	0.0107	60.02	0	17.14	0.078	0.619	0.4957
1	181013921	4660	0.676288	3017	9.98107e-07	-0.263542	T	C	rs7546157	SNV	ENSG00000135823	STX6	0		3.8301	12.73	-0.235	0	-0.0018	nan	0	25.15	0.042	0.684	0.4983
1	181022529	4652	0.329966	3070	6.7648e-07	-0.26711	C	G	rs12565758	SNV	ENSG00000135823	STX6	0		0.1007	26.42	-1.424	0	0.0148	60	0	16.41	0.041	0.687	0.5007
1	181026305	4624	0.336505	3112	4.31904e-07	-0.271596	A	G	rs12073184	SNV	ENSG00000135823	STX6	3185		0.004	10.63	-0.359	0	0.0231	60.1	0	16.91	0.058	0.723	0.5
1	181026895	4656	0.335588	3125	4.98217e-07	-0.269878	TAATTTTTTATTTTTTA	T	rs6143505	Deletion	ENSG00000135823	STX6	3775		0.0017	12.56	0	1.745	0.0254	60.12	0	21.45	0.097	0.845	0.5556
1	181030075	4658	0.220374	2053	3.1501e-08	0.33682	C	T	rs146025089	SNV	ENSG00000153029	MR1	3351		0	10.07	1.2	0	0.0422	59.78	0	16.55	0.091	0.654	0.4972
1	181042373	4643	0.524876	4412	4.95645e-07	-0.256345	A	G	rs6667291	SNV	ENSG00000153029	MR1	0		1.8471	-0.2901	0	0	0.0026	58.8	0	25.23	0.063	0.701	0.5017
1	221976623	4601	0.205825	1894	9.47949e-07	0.307967	G	A	rs12026659	SNV	ENSG00000238042	LINC02257	0		2.7124	-3.922	0.985	0	0.0011	46.63	-3.85	13.42	0.19	0.651	0.583
1	229971992	4516	0.0452834	409	5.48721e-07	-0.633246	C	CAA		Insertion	ENSG00000228058	LINC01736	30381	TRUE	166.763	-1.062	-0.027	50.76	-0.0472	59.62	0	14.22	1.07	1.513	0.4044
2	41396786	4353	0.0197565	172	2.06412e-08	-1.05898	TGC	T		Deletion	ENSG00000237442	HNRNPA1P57	239232	TRUE	18.8721	1.54	0	147.038	-0.0175	57.99	-1.121	13.23	1.06	5.303	0.5791
2	113774121	4517	0.0350897	317	7.0637e-08	-0.764852	ATT	A		Deletion	ENSG00000115084	SLC35F5	17429	TRUE	41.475	-1.412	0.229	21.365	-0.0273	59.11	-0.474	9.97	-0.676	2.066	0.6939
2	130711251	4316	0.0229379	198	1.17322e-07	-0.924052	C	T	rs6719959	SNV	ENSG00000240253	FAR2P3	0	TRUE	64.3069	-7.496	0	3.436	-0.0295	45.07	-1.541	8.02	0.674	0.499	0.6429
2	152383296	4388	0.0205105	180	5.65092e-07	-0.923238	TAG	T		Deletion	ENSG00000157827	FMNL2	0	TRUE	53.3956	-0.5004	-1.365	92.282	-0.0258	59.28	0	4.28	-0.716	3.856	0.7499
2	178192740	4638	0.0150927	140	1.51807e-07	-1.08623	TGAGAGTCTCAC	T		Deletion	ENSG00000079156	OSBPL6	1742	TRUE	26.528	-2.693	-0.201	65.745	-0.0177	57.92	-1.977	8.6	1.11	4.341	0.7208
2	202595774	4582	0.0139677	128	8.26041e-09	-1.22575	ATG	A		Deletion	ENSG00000223619	MTCO1P17	18441	TRUE	23.726	-5.235	-0.158	78.459	-0.0157	57.68	-2.744	7.67	1.13	5.969	0.74
3	39430804	4662	0.374839	3495	1.96918e-08	0.287672	G	T	rs816510	SNV	ENSG00000286781	AC099332.1	0		0	25.54	0	0	0.0386	60	0	17.92	0.032	0.686	0.501
3	39430956	4659	0.444623	4143	2.83464e-10	-0.318533	G	A	rs13081054	SNV	ENSG00000286781	AC099332.1	0		0	24.77	0	0	0.0323	60	0	19.35	0.036	0.7	0.5038
3	39431034	4661	0.444754	4146	2.07492e-10	-0.320714	C	T	rs11129832	SNV	ENSG00000286781	AC099332.1	0		0	11.92	-0.44	0	0.0327	60.08	0	18.78	-0.032	0.719	0.5063
3	39431733	4660	0.444635	4144	3.26121e-10	-0.317274	C	T	rs2018725	SNV	ENSG00000286781	AC099332.1	0		0	11.02	1.32	0.537	0.0325	59.97	0	19.53	0.03	0.668	0.5033
3	39432100	4661	0.444647	4145	2.35003e-10	-0.319795	A	G	rs1009966	SNV	ENSG00000286781	AC099332.1	0		0	25.15	-1.351	0	0.0324	60	0	18.66	0	0.685	0.4999
3	39432921	4658	0.444397	4140	2.8603e-10	-0.318667	A	G	rs13073538	SNV	ENSG00000286781	AC099332.1	0		0.0001	3.84	0	1.134	0.0299	60.11	0	25.8	0.091	0.609	0.5036
3	39432934	4658	0.444611	4142	3.41215e-10	-0.31712	T	C	rs13096483	SNV	ENSG00000286781	AC099332.1	0		0.0001	3.59	-0.509	1.142	0.0302	60.11	0	25.66	0.146	0.602	0.5019
3	39433467	4657	0.444922	4144	3.51416e-10	-0.316985	A	G	rs35310432	SNV	ENSG00000286781	AC099332.1	0		0	25.09	0	0	0.032	60	0	19.51	0.022	0.673	0.5007
3	39434890	4656	0.444802	4142	3.10315e-10	-0.318138	G	T	rs11129833	SNV	ENSG00000286781	AC099332.1	0		0	24.95	1.42	0	0.0322	60	0	19.9	0.075	0.701	0.5012
3	39437204	4649	0.552377	4162	2.95102e-10	0.318246	C	T	rs674243	SNV	ENSG00000286781	AC099332.1	0		5.4679	11.35	0.231	0	-0.0049	60.01	0	21.9	0.031	0.672	0.493
3	39437962	4652	0.442175	4114	7.95252e-11	-0.329714	ATAGAT	A	rs3034513	Deletion	ENSG00000286781	AC099332.1	0		0.0036	20.45	0	0.536	0.0239	60.16	0	25.82	0.023	0.748	0.5147
3	39437987	4643	0.442171	4106	6.43793e-11	-0.331816	C	T	rs879444	SNV	ENSG00000286781	AC099332.1	0		0.0019	11.95	0	0	0.0251	60.05	0	25.53	-0.14	0.726	0.5029
3	39438390	4645	0.444887	4133	1.84279e-10	-0.322411	T	G	rs12495623	SNV	ENSG00000286781	AC099332.1	0		0	9.2	-1.107	0.552	0.0323	60.04	0	18.56	0	0.772	0.5072
3	39438803	4654	0.444671	4139	1.85271e-10	-0.322009	G	A	rs938183	SNV	ENSG00000286781	AC099332.1	0		0	9.37	1.17	0.547	0.0323	59.99	0	19.22	0.035	0.771	0.5079
3	39440344	4651	0.445496	4144	4.26428e-10	-0.31558	G	A	rs12494100	SNV	ENSG00000286781	AC099332.1	0		0	11.43	1.06	0	0.032	59.96	0	19.42	0.025	0.704	0.5039
3	39441661	4660	0.531652	4365	4.58313e-11	0.331476	T	C	rs1278142	SNV	ENSG00000286781	AC099332.1	0		0	25.37	-1.29	0	0.0472	60	0	19.72	0.034	0.696	0.5029
3	39442829	4661	0.620253	3540	5.13001e-09	-0.299204	G	A	rs9871799	SNV	ENSG00000286781	AC099332.1	0		2.3748	23.75	0	0	0.0013	60	0	23.24	0.005	0.698	0.4989
3	39443020	4655	0.444791	4141	2.66014e-10	-0.318994	C	T	rs13059755	SNV	ENSG00000286781	AC099332.1	0		0	11.57	0.827	0	0.0329	60.01	0	19.27	0.039	0.7	0.5003
3	39444758	4657	0.368048	3428	1.63862e-08	0.291156	G	A	rs528364	SNV	ENSG00000286781	AC099332.1	0		0	11.04	1.54	0	0.0449	59.93	0	18.43	0.055	0.694	0.4996
3	39445109	4661	0.531967	4363	2.68843e-11	0.335386	C	G	rs615479	SNV	ENSG00000286781	AC099332.1	0		0	25.6	0.032	0	0.0472	60	0	20.31	0.038	0.694	0.4989
3	39445432	4659	0.40674	3790	2.29643e-09	-0.306887	T	A	rs2088667	SNV	ENSG00000286781	AC099332.1	0		0	24.88	0.021	0	0.0365	60	0	19.01	0	0.686	0.499
3	39445999	4657	0.368048	3428	2.26781e-08	0.288247	A	G	rs816487	SNV	ENSG00000286781	AC099332.1	0		0	25.38	0	0	0.0451	60	0	17.92	0.062	0.702	0.4998
3	39446855	4661	0.444862	4147	1.8507e-10	-0.321568	A	G	rs11129834	SNV	ENSG00000286781	AC099332.1	0		0.0001	23.02	0	0	0.0318	60	0	19.53	0.057	0.686	0.5021
3	39446961	4661	0.462884	4315	8.8525e-12	-0.344539	T	C	rs11129835	SNV	ENSG00000286781	AC099332.1	0		1.2104	25.16	-0.471	0	0.0051	60	0	20.46	0.017	0.681	0.5003
3	39447521	4661	0.406458	3789	1.74841e-09	-0.309188	C	CA	rs71618905	Insertion	ENSG00000286781	AC099332.1	0		0	19.31	0	0	0.0362	59.91	0	20.4	-0.048	0.685	0.5055
3	39448128	4659	0.531659	4364	2.77366e-11	0.335165	C	A	rs630934	SNV	ENSG00000286781	AC099332.1	92		0	25.42	0	0	0.0453	60	0	20.22	0.035	0.69	0.4998
3	39448160	4660	0.531545	4366	3.29634e-11	0.333972	C	T	rs533577	SNV	ENSG00000286781	AC099332.1	124		0	25.3	0	0	0.0452	60	0	20.38	-0.029	0.676	0.4978
3	39448386	4656	0.444373	4138	1.60472e-10	-0.323035	C	A	rs6770797	SNV	ENSG00000286781	AC099332.1	350		0.0001	21.99	0	0	0.0304	60	0	26.37	-0.011	0.686	0.5009
3	39448388	4656	0.444373	4138	1.60472e-10	-0.323035	C	T	rs6770798	SNV	ENSG00000286781	AC099332.1	352		0.0001	21.94	0.042	0	0.0302	60	0	26.38	0	0.693	0.5012
3	39448570	4662	0.463106	4318	7.44399e-12	-0.345747	C	T	rs2370964	SNV	ENSG00000286781	AC099332.1	534		1.4539	22.89	0	0	0.0043	60	0	20.18	-0.017	0.691	0.504
3	39448605	4660	0.462983	4315	1.07995e-11	-0.343206	G	A	rs2887901	SNV	ENSG00000286781	AC099332.1	569		1.337	23.89	1.45	0	0.0045	60	0	20.61	0.064	0.677	0.5054
3	39448996	4662	0.37441	3491	2.27554e-08	0.286576	G	A	rs2370965	SNV	ENSG00000286781	AC099332.1	960		0	24.67	0.954	0	0.0393	60	0	18.57	0.038	0.681	0.5004
3	39449131	4657	0.444814	4143	1.1405e-10	-0.325596	G	T	rs4525803	SNV	ENSG00000286781	AC099332.1	1095		0.0001	11.1	0	0	0.0315	59.98	0	19.4	0	0.65	0.5058
3	39449382	4658	0.463396	4317	7.2033e-12	-0.346092	C	G	rs6774232	SNV	ENSG00000286781	AC099332.1	1346		1.3702	12.14	0	0	0.0045	59.94	0	20.2	0.014	0.688	0.5026
3	39449793	4659	0.446126	4157	1.80009e-10	-0.321843	T	C	rs3914283	SNV	ENSG00000286781	AC099332.1	1757		0.0001	25.05	-0.136	0	0.0311	60	0	19.46	-0.012	0.697	0.5007
3	39449989	4657	0.445673	4151	1.45172e-10	-0.323736	G	A	rs36020975	SNV	ENSG00000286781	AC099332.1	1953		0.0001	24.66	0.509	0	0.0314	60	0	20.03	-0.03	0.703	0.5026
3	39450076	4660	0.44603	4157	2.01747e-10	-0.32093	C	T	rs34629457	SNV	ENSG00000286781	AC099332.1	2040		0.0001	25.13	1.26	0	0.0311	60	0	19.81	0.069	0.687	0.4997
3	39450438	4659	0.464477	4328	9.2702e-12	-0.344283	A	G	rs6772037	SNV	ENSG00000286781	AC099332.1	2402		1.6599	11.17	-0.741	0	0.0034	59.98	0	19.58	-0.027	0.683	0.4984
3	39450755	4659	0.451706	4209	3.35949e-10	-0.317393	C	A	rs11706071	SNV	ENSG00000286781	AC099332.1	2719		0	11.33	0	0	0.0344	59.98	0	19.46	0	0.671	0.5012
3	39451569	4661	0.461811	4305	7.50418e-12	-0.344943	G	A	rs34403692	SNV	ENSG00000286781	AC099332.1	3533		0.8808	8.71	1.46	0	0.0066	59.56	0	20.79	0.031	0.699	0.5033
3	39451748	4661	0.461811	4305	7.5807e-12	-0.344873	C	T	rs6765697	SNV	ENSG00000286781	AC099332.1	3712		0.8112	11.76	0.525	0	0.007	59.99	0	20.88	-0.041	0.688	0.4981
3	39452367	4660	0.461803	4304	9.37308e-12	-0.343379	G	T	rs9820623	SNV	ENSG00000286781	AC099332.1	4331		0.8745	11.95	0.784	0	0.0067	60.09	0	20.59	-0.012	0.696	0.4976
3	39456514	4660	0.461481	4301	7.55296e-12	-0.344887	A	G	rs4676496	SNV	ENSG00000286781	AC099332.1	8478		0.6512	12.07	-0.639	0	0.0081	59.99	0	20.05	0	0.704	0.4974
3	39456656	4656	0.535223	4328	1.40849e-11	0.339515	C	G	rs694611	SNV	ENSG00000286781	AC099332.1	8620		0	11.36	0	0	0.0446	59.99	0	20.19	0	0.686	0.4988
3	39456818	4660	0.441416	4114	2.82927e-11	-0.335073	C	T	rs34897882	SNV	ENSG00000286781	AC099332.1	8782		0	25.06	0	0	0.0322	60	0	19.51	-0.033	0.7	0.5008
3	39457020	4659	0.534879	4334	9.14959e-12	0.342423	A	G	rs645567	SNV	ENSG00000286781	AC099332.1	8984		0	25.74	0	0	0.0443	60	0	20.33	0.036	0.696	0.5001
3	39458158	4652	0.460232	4282	7.04118e-12	-0.345749	C	T	rs11708828	SNV	ENSG00000168314	MOBP	9041		0.8135	11.36	0	0	0.0069	59.95	0	20	0	0.691	0.5014
3	39458709	4661	0.441751	4118	4.18841e-11	-0.332509	G	A	rs11709044	SNV	ENSG00000168314	MOBP	8490		0	11.93	0	0	0.0321	59.99	0	19.76	0.013	0.724	0.4995
3	39458754	4660	0.441738	4117	4.0438e-11	-0.332784	G	A	rs11709075	SNV	ENSG00000168314	MOBP	8445		0	12.22	0	0	0.0323	59.99	0	19.36	-0.042	0.684	0.5001
3	39458882	4660	0.535086	4333	7.35829e-12	0.344259	C	T	rs478514	SNV	ENSG00000168314	MOBP	8317		0	11.24	0	0	0.0459	59.93	0	20.52	0.019	0.716	0.5002
3	39458987	4662	0.372372	3472	2.51376e-08	0.284644	A	G	rs675595	SNV	ENSG00000168314	MOBP	8212		0	11.26	-1.391	0	0.0401	59.91	0	17.24	0.015	0.709	0.5023
3	39459821	4659	0.364134	3393	2.01634e-08	0.288946	A	G	rs1768234	SNV	ENSG00000168314	MOBP	7378		0	11.17	-1.473	0	0.0459	59.97	0	16.96	-0.029	0.692	0.5003
3	39461015	4659	0.363168	3384	1.40739e-08	0.291932	G	T	rs1707981	SNV	ENSG00000168314	MOBP	6184		0	25.29	0	0	0.0456	60	0	21.33	-0.017	0.663	0.4993
3	39461184	4657	0.363109	3382	1.83263e-08	0.289775	G	C	rs1768209	SNV	ENSG00000168314	MOBP	6015		0	11.47	-0.854	0	0.0461	59.99	0	17.02	0	0.694	0.4972
3	39461234	4659	0.441726	4116	1.30922e-11	-0.340908	A	G	rs12638676	SNV	ENSG00000168314	MOBP	5965		0.0001	11.72	-1.387	0	0.0311	59.99	0	18.35	0	0.691	0.5092
3	39461546	4662	0.362934	3384	1.71828e-08	0.290057	G	A	rs2965067	SNV	ENSG00000168314	MOBP	5653		0	25.77	0	0	0.0453	60	0	17.91	-0.031	0.7	0.5006
3	39467477	4660	0.680687	2976	4.38654e-09	-0.31232	G	A	rs631312	SNV	ENSG00000168314	MOBP	0		0	10.46	0.953	0.664	0.0429	nan	0	25.76	0.04	0.722	0.5023
3	39467949	4660	0.675	3029	6.56423e-09	-0.306009	T	C	rs1768190	SNV	ENSG00000168314	MOBP	0		0	12.22	-1.115	0	0.036	60.05	0	25.38	-0.017	0.692	0.5007
3	39471060	4657	0.457591	4262	1.22153e-09	-0.307932	C	T	rs13079368	SNV	ENSG00000168314	MOBP	0		0	12.16	0	0	0.0451	60.09	0	19.99	-0.021	0.675	0.4969
3	39478746	4660	0.458262	4271	1.69441e-09	-0.305032	AT	A	rs34964580	Deletion	ENSG00000168314	MOBP	0		0	21.49	0	0	0.0453	60.12	0	21.04	0.037	0.695	0.503
3	39481512	4660	0.684979	2936	4.92746e-09	-0.314441	T	C	rs1768208	SNV	ENSG00000168314	MOBP	0		0	12.86	-0.629	0	0.0421	nan	0	26.78	0.027	0.693	0.4992
3	39485383	4660	0.458476	4273	1.68053e-09	-0.305106	C	T	rs1464047	SNV	ENSG00000168314	MOBP	0		0	25.31	1.6	0	0.0445	60	0	20.4	0.06	0.682	0.4991
3	39488592	4661	0.678502	2997	7.14762e-09	-0.308692	T	C	rs545397	SNV	ENSG00000168314	MOBP	0		0	12.93	-1.571	0	0.0342	nan	0	25.5	0.016	0.731	0.4993
3	39492268	4656	0.678265	2996	1.09697e-08	-0.305099	T	C	rs1513219	SNV	ENSG00000168314	MOBP	0		0	20.14	0.439	0	0.0352	60	0	26.37	0.057	0.685	0.5012
3	39492990	4660	0.685086	2935	5.83576e-09	-0.313368	A	G	rs616147	SNV	ENSG00000168314	MOBP	0		0	12.97	0.029	0	0.0416	nan	0	27.05	0.04	0.689	0.5005
3	39493251	4658	0.678403	2996	7.75814e-09	-0.308183	T	C	rs1708104	SNV	ENSG00000168314	MOBP	0		0	14.04	0	0	0.0349	nan	0	30.02	0.076	0.683	0.5015
3	52111650	4343	0.057679	501	5.52864e-07	-0.560745	A	AT		Insertion	ENSG00000164087	POC1A	0	TRUE	0.8034	1.51	0	3.13	0.0056	60.45	0	11.86	0.354	0.996	0.556
4	32548852	4323	0.0142262	123	7.08646e-08	-1.20368	C	A	rs17081558	SNV	ENSG00000286784	AC116611.1	35004	TRUE	10.4267	10	0	18.778	0.0057	60	0	11.46	0.151	0.726	0.5699
4	37901659	4653	0.0166559	155	4.18385e-09	-1.16485	T	A		SNV	ENSG00000065882	TBC1D1	0	TRUE	13.4285	5.42	-0.328	9.763	-0.0118	60	0	8.95	-1.568	1.362	0.7315
4	37901684	4336	0.0181042	157	1.68083e-08	-1.10455	AAAC	A		Deletion	ENSG00000065882	TBC1D1	0	TRUE	4.1784	-2.672	-0.327	8.72	-0.0032	60	0	11.67	2.02	1.278	0.6597
4	58083062	4477	0.0432209	387	7.89632e-14	-0.970914	TGC	T		Deletion	ENSG00000248660	SRIP1	20086	TRUE	131.217	-0.0187	0	59.719	-0.044	59.01	-0.163	12.46	0.069	2.337	0.5625
4	80413767	4355	0.0343284	299	8.98101e-07	-0.722482	TGC	T		Deletion	ENSG00000197826	CFAP299	0	TRUE	89.0187	1.66	0	146.479	-0.0357	59.37	0	6.99	-0.399	5.434	0.6915
5	36199063	4602	0.973381	245	2.72339e-11	1.03007	T	A	rs6870255	SNV	ENSG00000152620	NADK2	0	TRUE	160	-12.29	2.7	17.294	-0.0799	54.22	-0.463	28.26	0.321	0.353	0.4056
5	37042212	4384	0.0131159	115	2.25806e-11	1.50861	G	A		SNV	ENSG00000164190	NIPBL	0	TRUE	50.7056	-2.399	-1.213	2.121	-0.0229	59.05	-0.241	5.71	-0.568	0.505	0.7352
5	103871574	4432	0.0122969	109	2.74915e-07	-1.24106	TAA	T		Deletion	ENSG00000283462	AC008505.1	8556	TRUE	18.0463	0.41	0	126.019	-0.0148	58.89	-0.792	6.9	0.431	4.992	0.7178
6	17833813	4392	0.506034	4339	2.36682e-07	0.270283	G	T	rs4712314	SNV	ENSG00000137177	KIF13A	0		1.6164	8.12	1.21	0.538	0.001	59.89	0	19.27	0.042	0.77	0.5377
6	32052169	4658	0.134607	1254	7.0731e-07	-0.372236	C	T	rs367364	SNV	ENSG00000168477	TNXB	0		0.0021	11.36	1.21	0	0.0254	59.98	0	15.59	0.015	0.701	0.4951
6	32065839	4653	0.134967	1256	8.69581e-07	-0.368657	G	A	rs1265889	SNV	ENSG00000168477	TNXB	0		0.0019	10.86	1.74	0	0.0256	59.91	0	16.01	0.04	0.705	0.4976
6	36723854	4370	0.0361556	316	2.23005e-08	-0.782929	AGC	A		Deletion	ENSG00000255587	RAB44	0	TRUE	34.6032	-1.528	0	30.485	-0.025	56.81	-2.327	10.2	0.599	2.714	0.6391
6	53140547	4625	0.0243243	225	4.2431e-11	-1.08253	AGT	A		Deletion	ENSG00000137270	GCM1	0	TRUE	48.9575	-2.548	-1.05	232.931	-0.0248	58.22	-1.663	10.16	0.888	10.457	0.5945
6	74667698	4277	0.368249	3150	6.55883e-08	0.297584	A	G	rs2485097	SNV	ENSG00000223786	AL357507.1	0	TRUE	0	10.63	0.028	0	0.0888	59.97	0	19.65	0.036	0.684	0.5155
7	62312398	4216	0.0182638	154	2.10165e-07	-1.00842	G	A	rs111864925	SNV	ENSG00000233918	AC128676.1	36721	TRUE	20.5554	-4.978	1.05	10.467	-0.0009	53.09	-3.888	9.32	-0.431	1.382	0.64
7	74677796	4363	0.025785	225	1.18117e-07	-0.87442	AGT	A	rs140655545	Deletion	ENSG00000263001	GTF2I	0	TRUE	40.5268	-1.095	0	25.643	-0.023	55.82	-2.427	13.05	0.725	2.142	0.5577
7	84299824	4549	0.0233018	212	3.31391e-13	-1.25266	GTTTGAGAC	G		Deletion	ENSG00000075213	SEMA3A	0	TRUE	30.154	-0.447	0.674	12.234	-0.0195	59.04	0	22.42	0.887	1.095	0.3923
7	135875731	4509	0.0171878	155	2.1985e-10	-1.24526	ACAG	A		Deletion	ENSG00000224746	AC015987.1	0	TRUE	24.9867	-3.527	0	117.941	-0.0174	58.32	-1.585	9.58	-0.753	6.745	0.6691
7	138448418	4660	0.0227468	212	8.31667e-07	0.834587	G	A	rs78736751	SNV	ENSG00000214815	IMPDH1P3	6181		0.0075	25.2	0	0	0.024	60	0	14.49	0.011	0.674	0.4963
7	138449166	4659	0.022537	210	3.7468e-07	0.870343	C	T	rs111593852	SNV	ENSG00000214815	IMPDH1P3	6929		0.0029	9.82	0.066	0	0.026	59.86	0	14.49	0.151	0.675	0.5017
7	151823464	4207	0.151652	1276	6.65798e-21	-0.697089	T	C	rs13225852	SNV	ENSG00000106617	PRKAG2	0	TRUE	0.0009	25.49	-0.838	0	0.0323	60	0	12.76	-0.126	0.685	0.5838
8	31929861	4659	0.0164198	153	6.48247e-13	-1.46317	TGTCAGG	T		Deletion	ENSG00000157168	NRG1	0	TRUE	14.6942	7.94	0.29	383.504	-0.0125	59.92	0	8.48	0.636	14.124	0.6916
8	106303240	4200	0.0107143	90	4.1168e-08	-1.37632	T	TTTTC		Insertion	ENSG00000254615	AC027031.2	30339	TRUE	0.0016	-1.892	0	20.618	0.0238	59.66	0	9.83	-0.217	2.906	0.5625
9	125615594	4540	0.556498	4027	8.58366e-07	0.256641	T	C	rs829312	SNV	ENSG00000119487	MAPKAP1	0	TRUE	0.2717	0.455	0.082	4.678	0.009	60.23	0	22.01	-0.138	0.414	0.4516
9	129468853	4355	0.443972	3867	2.87409e-07	-0.256146	GCA	G	rs71827605	Deletion	ENSG00000204054	LINC00963	8094	TRUE	0	-0.0497	0	0	0.1281	57.98	0	27.98	0.168	0.727	0.5133
9	136168129	4432	0.0145532	129	1.20626e-07	1.13397	T	C	rs187882466	SNV	ENSG00000107187	LHX3	28122	TRUE	56.0611	-0.1848	-1.781	0	-0.0256	57.9	-1.372	7.19	-0.463	0.628	0.6604
10	12060073	4253	0.0588996	501	6.88086e-07	-0.565076	TG	T		Deletion	ENSG00000181192	DHTKD1	8882	TRUE	0	-1.305	0	14.036	0.0701	59.3	0	9.16	-0.302	1.802	0.7043
10	28413756	4591	0.0115443	106	5.91467e-09	-1.38111	ATT	A		Deletion	ENSG00000222666	U3	5506	TRUE	7.45	-1.923	0.218	47.859	-0.0075	57.62	-2.2	6.93	0.289	3.394	0.7133
10	48563222	4445	0.0178853	159	7.21188e-11	-1.28907	C	T		SNV	ENSG00000128805	ARHGAP22	0	TRUE	12.7328	-8.07	-0.572	14.633	-0.0124	55.33	-0.726	8.75	0.578	1.61	0.6736
10	103995405	4412	0.0155258	137	2.93683e-07	-0.987712	TTTTCTTTTC	T		Deletion	ENSG00000065613	SLK	0	TRUE	0	-0.6688	0	22.239	0.1049	60.73	0	15.11	-0.159	1.661	0.569
10	112699635	4302	0.011855	102	2.38902e-07	1.22184	G	A	rs151319628	SNV	ENSG00000151532	VTI1A	0	TRUE	1.1052	-0.8483	0.717	1.123	0.0156	59.57	0	11.48	-0.388	0.609	0.5862
11	17117706	4240	0.0115566	98	5.30855e-07	-1.2227	TG	T	rs377452859	Deletion	ENSG00000011405	PIK3C2A	0	TRUE	0	-0.9562	0	18.56	0.0668	59.76	0	9.52	0.134	1.336	0.5432
11	33397554	4228	0.012772	108	3.73333e-07	1.1472	C	A		SNV	ENSG00000110427	KIAA1549L	0	TRUE	89.5018	-2.412	-2.314	3.225	-0.0297	58.82	-1.019	3.52	-0.314	0.451	0.7323
11	63062576	4427	0.0177321	157	7.90394e-08	-1.04691	TCCA	T		Deletion	ENSG00000253547	AP001858.1	14451	TRUE	25.4526	-1.706	0	82.416	-0.0176	57.5	-1.408	13.04	1.53	4.229	0.6363
11	64341843	4576	0.0426136	390	6.66287e-07	-0.635541	GGTTGTGGTCTGAGGTCTTGGGCCATCAGTGATGTCACAACCAGATGGCCCAAGACCCCAGACCACAACCCCATGTCTGGT	G		Deletion	ENSG00000168071	CCDC88B	0	TRUE	129.497	-1.064	0.552	30.173	-0.0415	59.86	0	6.7	-0.128	1.839	0.7434
11	65995596	4233	0.482282	4083	5.7265e-07	0.274433	C	T	rs7105628	SNV	ENSG00000175376	EIF1AD	950	TRUE	0.0016	10.58	0	0	0.0265	60.01	0	18.91	0.068	0.684	0.5071
11	104144541	4428	0.0457317	405	2.08418e-07	-0.65566	A	ACC		Insertion	ENSG00000170962	PDGFD	0	TRUE	0.0311	0.866	-0.164	3.215	0.018	59.46	0	7.47	0.524	0.98	0.7397
11	129129177	4422	0.0309815	274	7.00116e-07	0.735943	GCCCCTCCGCCCGGCAGCCGCACCGTCTGGGAAGTGAGGAGCCCCTCCACCCGGCAGCTGCCCCGTCTGGGAAGTGAGGAGCCCCTCCACCCGGCAGCTGCCCCGTCTGGGAAGTGAGGAC	G		Deletion	ENSG00000134909	ARHGAP32	0	TRUE	45.4485	-2.296	0.297	5.05	-0.0244	58.37	-1.585	3.95	-1.646	0.841	0.7334
12	21201536	4659	0.923481	713	4.41523e-07	-0.469568	G	A	rs1564365	SNV	ENSG00000134538	SLCO1B1	0		0.742	13.32	0	0	0.0075	nan	0	25.36	0.055	0.69	0.4992
12	21323155	4661	0.0656511	612	2.86246e-07	0.510522	G	A	rs74651308	SNV	ENSG00000084453	SLCO1A2	0		0.0047	25.66	0.141	0	0.0244	60	0	14.67	-0.063	0.695	0.4999
12	21332593	4656	0.065829	613	2.91187e-07	0.509663	A	G	rs79424089	SNV	ENSG00000084453	SLCO1A2	0		0.0068	25.83	-1.204	0	0.0234	60	0	13.86	0.02	0.72	0.5015
12	29253204	4508	0.0133097	120	4.23419e-07	1.06821	TAGGTATCTATATATCGATATCTATCTAGA	T		Deletion	ENSG00000064763	FAR2	0	TRUE	1.2345	-1.032	-0.11	4.895	0.0108	58.21	0	12.46	0.54	1.122	0.6394
12	39495963	4515	0.0114064	103	1.24058e-09	-1.5089	CTATATAGTTCATTATATATAATTCTATATAGTTCTATATAGAATTCTATATAGAACTATATAGAATTATATATAATGAACTATATAGAACAT	C		Deletion	ENSG00000255991	AC121334.1	28619	TRUE	8.1578	-0.4901	1.24	3.926	-0.008	59.72	0.845	3.6	-0.785	0.539	0.7495
12	53349266	4652	0.143487	1335	4.218e-07	-0.362753	C	T	rs11170509	SNV	ENSG00000170374	SP7	3952		3.3257	11.02	1.03	0	-0.0008	59.82	0	18.34	0.03	0.697	0.5032
12	53349950	4639	0.142919	1326	2.82552e-07	-0.369134	A	G	rs11170510	SNV	ENSG00000170374	SP7	4636		3.4649	5.36	-1.019	0	-0.0011	59.39	0	14.47	0	0.701	0.5057
12	53357549	4643	0.142257	1321	7.93731e-07	-0.355382	TTTTAA	T	rs138361448	Deletion	ENSG00000170374	SP7	12235		5.1277	19.74	0	0	-0.0041	60.05	0	20.6	-0.025	0.707	0.5109
12	53358908	4660	0.142704	1330	4.18751e-07	-0.363533	G	A	rs11170516	SNV	ENSG00000170374	SP7	13594		0.9544	26.42	0.591	0	0.0064	60	0	15.97	0.029	0.687	0.504
12	53362570	4642	0.142396	1322	1.65492e-07	-0.376956	T	C	rs35437931	SNV	ENSG00000170374	SP7	17256		2.4725	10.54	0	0	0.001	59.85	0	15.52	0.035	0.696	0.4978
12	53364047	4659	0.85308	1369	4.38688e-07	0.359423	A	G	rs12582170	SNV	ENSG00000185591	SP1	16130		0	13.15	0	0	0.1704	nan	0	27.26	0.035	0.704	0.4992
12	53366019	4653	0.143133	1332	3.7846e-07	-0.364905	G	C	rs12828860	SNV	ENSG00000185591	SP1	14158		2.4135	10	-0.293	0.535	0.0013	59.98	0	15.36	0.03	0.625	0.5019
12	53366378	4649	0.143364	1333	4.31587e-07	-0.362632	A	G	rs58123204	SNV	ENSG00000185591	SP1	13799		4.0926	10.73	-0.56	0	-0.0023	59.9	0	15.09	0.026	0.677	0.5003
12	53369103	4636	0.852675	1366	2.14168e-07	0.370076	C	T	rs7962345	SNV	ENSG00000185591	SP1	11074		0	10.63	0.022	0	0.164	60.2	0	26.73	-0.073	0.691	0.499
12	53377157	4660	0.143348	1336	3.26173e-07	-0.366113	G	A	rs10876447	SNV	ENSG00000185591	SP1	3020		3.7697	26.4	0.124	0	-0.0017	60	0	15.57	0.018	0.695	0.5027
12	53381958	4661	0.158228	1475	1.60224e-07	-0.360867	CAA	C	rs3832826	Deletion	ENSG00000185591	SP1	0		2.9759	20.18	0	0	0	60.09	0	21.41	0.055	0.691	0.5045
12	53383387	4660	0.158262	1475	1.28838e-07	-0.363656	A	G	rs3741651	SNV	ENSG00000185591	SP1	0		2.2932	26.46	0.036	0	0.0016	60	0	16.02	0.017	0.704	0.4978
12	53384866	4654	0.161796	1506	2.06637e-07	-0.355751	G	T	rs2446066	SNV	ENSG00000185591	SP1	0		0	11.33	0.072	0	0.1581	59.96	0	18.75	0.055	0.693	0.5032
12	53385511	4545	0.157096	1428	4.06527e-07	-0.35514	CTT	C	rs71443295	Deletion	ENSG00000185591	SP1	0		2.8293	4.12	-0.918	0	-0.0001	59.54	-0.042	21.67	0.014	0.721	0.501
12	53385537	4417	0.165271	1460	4.32952e-07	-0.353765	A	G	rs10876448	SNV	ENSG00000185591	SP1	0		0	-0.1935	0.754	0.541	0.1475	59.17	-0.51	22.72	0	0.774	0.4917
12	53385991	4660	0.158047	1473	1.92181e-07	-0.359347	T	C	rs10876449	SNV	ENSG00000185591	SP1	0		2.278	11.38	-1.025	0	0.0015	60.16	0	15.03	0.052	0.711	0.5084
12	53386537	4638	0.16063	1490	1.04734e-07	-0.366349	TAGTG	T	rs4020475	Deletion	ENSG00000185591	SP1	0		0	21.16	0	0	0.1557	60.02	0	24.51	0.001	0.742	0.5186
12	53388844	4652	0.158104	1471	1.44022e-07	-0.362831	G	T	rs11170525	SNV	ENSG00000185591	SP1	0		2.2887	24.23	0.093	0	0.0016	60	0	15.61	-0.014	0.66	0.5087
12	53389390	4648	0.15781	1467	3.66156e-07	-0.351931	A	G	rs9739640	SNV	ENSG00000185591	SP1	0		3.9021	2.22	0	0	-0.0016	59.23	0	21.49	0.084	0.685	0.5086
12	53389392	4652	0.157674	1467	3.43403e-07	-0.352711	C	A	rs9738393	SNV	ENSG00000185591	SP1	0		3.6947	-0.0783	1.3	0.519	-0.0014	59.19	0	21.89	0.132	0.662	0.5108
12	53389398	4647	0.157844	1467	3.42108e-07	-0.352839	T	G	rs12818938	SNV	ENSG00000185591	SP1	0		3.7792	0.098	0	0	-0.0015	59.13	0	21.22	0.078	0.664	0.5087
12	53391244	4648	0.16222	1508	5.15495e-07	-0.344114	A	G	rs2694847	SNV	ENSG00000185591	SP1	0		0	12.35	-0.034	0	0.1593	60.01	0	18.24	0.015	0.731	0.5052
12	53392077	4657	0.095233	887	8.47677e-07	-0.42458	G	A	rs7134628	SNV	ENSG00000185591	SP1	0		0.1066	26.39	0.896	0	0.0151	60	0	15.2	-0.015	0.716	0.5021
12	53392249	4653	0.157748	1468	2.31666e-07	-0.357435	C	T	rs7134665	SNV	ENSG00000185591	SP1	0		2.4165	10.92	1.1	0	0.0013	59.84	0	15.91	0	0.708	0.4969
12	53392556	4553	0.157918	1438	6.93272e-07	-0.346527	A	C	rs11170529	SNV	ENSG00000185591	SP1	0		2.8501	-9.587	0	0	-0.0002	44.02	0.057	15.95	0	0.719	0.4866
12	53392601	4561	0.157531	1437	2.76118e-07	-0.359513	C	T	rs11170530	SNV	ENSG00000185591	SP1	0		2.1294	-3.82	0	0	0.0015	49.19	-0.178	16	0.032	0.65	0.4915
12	53394082	4648	0.158133	1470	2.13851e-07	-0.358138	A	G	rs149919208	SNV	ENSG00000185591	SP1	0		2.5549	10.49	0	0	0.0009	59.86	0	15.54	0.033	0.714	0.5049
12	53394169	4646	0.161322	1499	1.69774e-07	-0.359186	T	C	rs2460882	SNV	ENSG00000185591	SP1	0		0	10.75	-0.953	0	0.1582	59.94	0	17.78	0	0.676	0.5063
12	53394218	4597	0.157929	1452	4.38583e-07	-0.350954	G	GA	rs147124286	Insertion	ENSG00000185591	SP1	0		3.4501	20.67	0	0	-0.0007	60	0	15.77	-0.038	0.71	0.5079
12	53394551	4578	0.158257	1449	2.9328e-07	-0.356561	G	A	rs11170532	SNV	ENSG00000185591	SP1	0		2.4337	9.92	0.464	0.531	0.0013	59.99	0	16.42	-0.356	0.651	0.4732
12	53396666	4658	0.15833	1475	1.52887e-07	-0.36146	T	C	rs7300593	SNV	ENSG00000185591	SP1	0		2.3714	25.98	0	0	0.0014	60	0	15.87	0.066	0.692	0.5017
12	53397201	4655	0.158432	1475	1.22022e-07	-0.364436	A	G	rs7133236	SNV	ENSG00000185591	SP1	0		2.7463	11.27	-0.749	0	0.0004	59.98	0	15.51	-0.014	0.72	0.5059
12	53397846	4652	0.158749	1477	9.94691e-08	-0.366578	G	A	rs7955418	SNV	ENSG00000185591	SP1	0		2.0758	11.81	0.889	0	0.002	59.97	0	16.11	0	0.705	0.4923
12	53399130	4659	0.158081	1473	1.58312e-07	-0.361455	T	G	rs74090765	SNV	ENSG00000185591	SP1	0		2.3631	25.9	0	0	0.0014	60	0	15.71	0.061	0.698	0.5037
12	53399425	4562	0.160675	1466	9.40721e-07	-0.340106	G	A	rs35969688	SNV	ENSG00000185591	SP1	0		6.8181	10.78	1.07	0	-0.0052	59.98	0	15.55	0.024	0.662	0.5041
12	53399530	4635	0.161165	1494	2.3599e-07	-0.355398	C	A	rs2608301	SNV	ENSG00000185591	SP1	0		0	-0.0028	0.119	0	0.1599	59.11	-0.347	18.25	0.077	0.694	0.5127
12	53399869	4296	0.174115	1496	6.70632e-07	-0.347109	C	G	rs2947336	SNV	ENSG00000185591	SP1	0		0	10.6	0	0	0.1283	59.88	0	18.92	0	0.7	0.498
12	53401003	4630	0.158423	1467	1.45287e-07	-0.363053	C	T	rs57676448	SNV	ENSG00000185591	SP1	0		3.3668	9.32	0.198	0.538	-0.001	59.81	0	15.99	0.033	0.653	0.493
12	53403214	4656	0.162049	1509	1.79331e-07	-0.357323	G	A	rs2947337	SNV	ENSG00000185591	SP1	0		0	25.43	0.049	0	0.1593	60	0	19.02	0	0.705	0.4992
12	53405024	4655	0.158217	1473	2.14679e-07	-0.357385	T	C	rs34148420	SNV	ENSG00000185591	SP1	0		2.5634	10.91	0	0	0.0007	59.97	0	15.75	0.076	0.686	0.5006
12	53407677	4640	0.157112	1458	2.90064e-07	-0.355615	C	A	rs80297745	SNV	ENSG00000185591	SP1	0		5.6308	8.75	0	0.522	-0.0042	60.09	0	14.53	-0.061	0.758	0.5174
12	53407914	4504	0.15786	1422	3.27005e-07	-0.359026	G	T	rs192834490	SNV	ENSG00000185591	SP1	0		2.6943	1.34	0	1.214	0.0002	59.6	0	15.24	0	0.6	0.5016
12	53409218	4659	0.158188	1474	1.65997e-07	-0.360942	C	CTG	rs71226740	Insertion	ENSG00000185591	SP1	0		2.91	19.98	0	0	0.0001	60.12	0	21.53	-0.12	0.709	0.507
12	53409849	4644	0.158269	1470	1.75739e-07	-0.360345	T	C	rs7968637	SNV	ENSG00000185591	SP1	0		4.1017	8.56	0	0	-0.002	59.59	0	15.58	0.04	0.692	0.4985
12	53410523	4648	0.158455	1473	8.91498e-08	-0.368973	T	G	rs12817984	SNV	ENSG00000185591	SP1	0		2.5567	7.6	-0.19	0	0.001	59.79	0	15.6	-0.266	0.699	0.4658
12	53414123	4660	0.158155	1474	1.30834e-07	-0.363521	CAG	C	rs35937229	Deletion	ENSG00000185591	SP1	0		3.1661	20.15	0	0	-0.0005	60.15	0	21.33	0.014	0.686	0.5052
12	53417250	4660	0.159549	1487	1.97706e-07	-0.358342	T	C	rs10876450	SNV	ENSG00000185591	SP1	805		3.9126	11.84	-0.47	0	-0.0018	59.99	0	15.56	0.069	0.706	0.4998
12	53420028	4658	0.163697	1525	2.52391e-07	-0.353006	C	T	rs2683525	SNV	ENSG00000185591	SP1	3583		0	26.02	0.509	0	0.1525	60	0	19.23	0.032	0.717	0.5023
12	53420596	4659	0.160549	1496	1.34608e-07	-0.362514	C	T	rs11170549	SNV	ENSG00000135409	AMHR2	3260		4.1153	26.01	0.7	0	-0.0023	60	0	16.2	0.007	0.699	0.5004
12	53420930	4660	0.160408	1495	1.3668e-07	-0.362376	G	T	rs11170550	SNV	ENSG00000135409	AMHR2	2926		4.1346	25.38	1.43	0	-0.0023	60	0	16.26	0	0.695	0.4968
12	53421069	4652	0.164338	1529	1.69922e-07	-0.357586	C	T	rs2683524	SNV	ENSG00000135409	AMHR2	2787		0	11.36	0	0	0.1511	59.98	0	18.79	-0.015	0.723	0.5003
12	53422190	4591	0.166195	1526	2.08324e-07	-0.355234	T	G	rs7970368	SNV	ENSG00000135409	AMHR2	1666		5.3845	-0.44	0	0	-0.004	59.48	-0.503	15.52	0.032	0.691	0.4992
12	53423453	4659	0.164091	1529	2.34819e-07	-0.352518	A	G	rs2002555	SNV	ENSG00000135409	AMHR2	403		3.1838	26.38	-1.442	0	-0.0004	60	0	15.09	-0.035	0.677	0.4995
12	53425683	4658	0.164556	1533	1.85004e-07	-0.35491	C	T	rs2071558	SNV	ENSG00000135409	AMHR2	0		4.3214	26.41	0.378	0	-0.0025	60	0	15.98	0.042	0.688	0.5
12	53426253	4657	0.164698	1534	1.96518e-07	-0.354089	T	C	rs11614010	SNV	ENSG00000135409	AMHR2	0		4.6893	11.22	0	0	-0.0031	59.95	0	15.69	0.029	0.708	0.4998
12	53426404	4656	0.164412	1531	2.69775e-07	-0.350605	A	G	rs10876453	SNV	ENSG00000135409	AMHR2	0		4.8734	10.95	-0.922	0	-0.0035	59.93	0	15.07	0.015	0.682	0.5017
12	53426941	4607	0.164532	1516	3.31915e-07	-0.34957	C	G	rs12811015	SNV	ENSG00000135409	AMHR2	0		5.1089	8.66	-0.87	0.523	-0.0037	59.89	0	14.24	0.012	0.764	0.5181
12	53427758	4658	0.164663	1534	1.91968e-07	-0.354372	A	G	rs10876454	SNV	ENSG00000135409	AMHR2	0		5.0329	11.36	0	0	-0.0036	59.99	0	15.69	0.018	0.707	0.4998
12	53428886	4656	0.1657	1543	2.78944e-07	-0.347242	G	A	rs3741664	SNV	ENSG00000135409	AMHR2	0		3.1327	26.11	1.12	0	-0.0006	60	0	15.75	0.056	0.66	0.4989
12	53429208	4652	0.169604	1578	2.90388e-07	-0.344958	T	C	rs784891	SNV	ENSG00000135409	AMHR2	0		0	9.72	-1.002	0	0.1557	59.66	0	18.23	0.035	0.704	0.4996
12	53430359	4654	0.165986	1545	2.32727e-07	-0.349452	A	G	rs11170555	SNV	ENSG00000135409	AMHR2	0		3.5274	26.22	-0.484	0	-0.0012	60	0	15.63	0	0.676	0.4997
12	53430798	4660	0.165773	1545	1.77273e-07	-0.35275	A	G	rs17099205	SNV	ENSG00000135409	AMHR2	0		2.938	25.66	0	0	0.0002	60	0	15.87	0.093	0.686	0.5003
12	53430960	4659	0.165701	1544	1.87344e-07	-0.352104	A	G	rs12368222	SNV	ENSG00000135409	AMHR2	0		2.9324	25.89	-0.047	0	0.0001	60	0	15.85	0.061	0.714	0.4965
12	53431541	4661	0.165844	1546	2.1974e-07	-0.35001	T	C	rs10876455	SNV	ENSG00000135409	AMHR2	0		2.958	26.42	-1.45	0	0.0001	60	0	15.14	-0.016	0.688	0.5021
12	53432543	4528	0.165084	1495	1.57311e-07	-0.360536	A	AT	rs35427608	Insertion	ENSG00000135409	AMHR2	872		2.3058	-0.5606	0	0	0.0012	58.02	-1.03	16.09	-0.097	0.713	0.5071
12	53432575	4643	0.164226	1525	1.82238e-07	-0.355415	C	T	rs12372079	SNV	ENSG00000135409	AMHR2	904		3.5298	-0.1834	0	0	-0.0011	58.62	-0.901	15.31	-0.02	0.679	0.5069
12	53440014	4661	0.168955	1575	5.02223e-07	-0.338543	G	C	rs2364837	SNV	ENSG00000205352	PRR13	1665		0	25.44	0.218	0	0.1579	60	0	19.04	0	0.685	0.5015
12	53441159	4654	0.169209	1575	4.6804e-07	-0.33958	G	A	rs921990	SNV	ENSG00000205352	PRR13	520		0	9.51	0	0.541	0.1581	60.03	0	19.2	-0.127	0.756	0.494
12	53441251	4661	0.165522	1543	3.53426e-07	-0.344837	G	T	rs11170558	SNV	ENSG00000205352	PRR13	428		2.7127	26.16	-0.193	0	0.0006	60	0	15.73	0.017	0.673	0.5004
12	53446601	4657	0.16706	1556	5.0618e-07	-0.340593	T	C	rs8652	SNV	ENSG00000205352	PRR13	0		0	0.387	-1.091	1.111	0.0815	55.28	-0.629	16.6	0.065	0.731	0.5153
12	53448070	4660	0.16427	1531	4.44827e-07	-0.34306	G	T	rs11610326	SNV	ENSG00000257379	AC023509.1	0		1.5417	10.95	0	0	0.0039	59.98	0	15.46	0.01	0.66	0.5029
12	53449760	4624	0.167604	1550	2.81955e-07	-0.348512	C	A	rs111379945	SNV	ENSG00000257379	AC023509.1	0		0	10.56	0.925	0	0.1262	59.95	0	18.2	0.035	0.668	0.5032
12	53449987	4608	0.164931	1520	8.46669e-07	-0.336429	C	T	rs111939932	SNV	ENSG00000257379	AC023509.1	0		2.5073	10.74	1.14	0	0.0012	59.99	0	16.02	0	0.673	0.4904
12	59965512	4243	0.0278105	236	2.47515e-08	-0.926481	TGC	T		Deletion	ENSG00000257294	AC080011.1	127353	TRUE	37.6612	3.27	0	169.69	-0.0254	59.16	0	7.87	-0.23	5.683	0.6715
12	86839663	4317	0.0181839	157	3.28674e-07	-0.985075	T	TTTTTC		Insertion	ENSG00000258185	AC010196.1	666	TRUE	0.001	-1.15	0	28.163	0.03	60.25	0.66	10.69	-0.207	1.91	0.567
12	131623510	4437	0.0316655	281	1.04214e-07	-0.780441	A	G		SNV	ENSG00000256258	AC117500.3	308	TRUE	27.9468	-8.592	-0.045	15.161	-0.0153	53.93	-2.839	10.97	-1.014	0.817	0.696
13	20529701	4535	0.966042	308	1.02693e-07	0.758114	A	C	rs9509269	SNV	ENSG00000165475	CRYL1	3829	TRUE	21.4407	0.658	2.07	3.459	-0.0176	nan	0	32.6	0.077	0.219	0.4068
13	38956381	4277	0.0274725	235	1.84553e-09	0.973507	AATATATAGTTAT	A	rs139530288	Deletion	ENSG00000133115	STOML3	9545	TRUE	0	-0.7897	0	7.929	0.0603	59.52	0	14.99	0.233	1.265	0.6076
13	95291017	4467	0.0108574	97	7.18234e-08	-1.31028	ACCATGCC	A		Deletion	ENSG00000125257	ABCC4	0	TRUE	11.5768	-4.212	0	50.827	-0.0111	59.1	-2.249	8.89	1.26	5.03	0.7312
14	31406996	4563	0.0229016	209	5.20835e-09	-1.00878	AGCG	A		Deletion	ENSG00000129493	HEATR5A	0	TRUE	53.659	-2.214	-0.582	179.992	-0.026	56.78	-2.178	10.81	1.18	8.05	0.5532
14	34709806	4257	0.0143293	122	6.18956e-07	-1.1117	AGGC	A		Deletion	ENSG00000165410	CFL2	0	TRUE	23.6714	-3.946	-0.654	199.983	-0.0173	56.11	-2.885	7.51	0.807	9.823	0.6573
15	44268705	4281	0.0169353	145	1.39018e-08	1.16542	T	C	rs150947131	SNV	ENSG00000166734	GOLM2	20015	TRUE	0	-0.1518	-0.489	0	0.0987	59.26	-0.287	13.9	-0.147	0.696	0.5578
16	20361207	4633	0.0186704	173	1.15442e-10	-1.2234	TATGGAA	T		Deletion	ENSG00000169340	PDILT	0	TRUE	30.3144	-1.521	0.348	76.637	-0.0192	59.81	-2.117	11.6	1.18	4.048	0.6476
16	75455373	4442	0.018235	162	2.08723e-07	-1.01567	ATGC	A		Deletion	ENSG00000261717	AC009163.5	0	TRUE	36.0594	-3.858	0.6	188.81	-0.021	55.06	-3.261	9.54	0.693	9.066	0.6156
16	79425715	4230	0.44078	3729	5.42961e-07	0.275431	G	A	rs8043684	SNV	ENSG00000261472	AC084064.1	79889	TRUE	0.0022	10.27	0.226	0.538	0.0297	60.03	0	18.17	0.032	0.643	0.4874
17	44978211	4661	0.102875	959	2.15185e-07	-0.425871	C	A	rs11652522	SNV	ENSG00000267788	AC015936.2	4304		0	26.46	-0.455	0	0.0325	60	0	15.47	0.012	0.703	0.5044
17	44983400	4662	0.0545903	509	4.38897e-08	-0.61787	T	G	rs75193889	SNV	ENSG00000267788	AC015936.2	629		0.2729	25.98	0	0	0.0118	60	0	14.49	0	0.71	0.4999
17	45072404	4589	0.0495751	455	2.54926e-10	-0.761385	C	T	rs149455674	SNV	ENSG00000136448	NMT1	0		0.3184	10.18	0.45	0	0.0107	59.87	0	14.01	0.094	0.652	0.4962
17	45214668	4659	0.432711	4032	7.10372e-07	-0.251144	C	G	rs55706568	SNV	ENSG00000267121	AC008105.3	0		0	11.38	-0.95	0	0.037	60.01	0	17.85	0	0.666	0.5074
17	45239153	4660	0.691738	2873	3.24639e-07	-0.278605	T	C	rs1023995	SNV	ENSG00000184922	FMNL1	0		0	12.39	0.031	0	0.0436	nan	0	26.96	0.079	0.703	0.4985
17	45242403	4660	0.471996	4399	1.69843e-07	-0.263252	C	T	rs1801353	SNV	ENSG00000184922	FMNL1	0		0	25.73	-0.016	0	0.0673	60	0	19.5	-0.014	0.696	0.5016
17	45321692	4660	0.0835837	779	4.77447e-26	-0.975739	G	C	rs117642368	SNV	ENSG00000006062	MAP3K14	4664		0.005	24.57	0	0	0.0236	60	0	14.84	-0.023	0.697	0.5013
17	45382815	4657	0.114881	1070	8.88183e-37	-1.014	G	A	rs62064594	SNV	ENSG00000267446	AC003070.2	10759		0.0018	10.96	1.15	0	0.0257	59.99	0	15.43	0.045	0.681	0.4999
17	45383008	4660	0.116202	1083	1.53232e-38	-1.03195	A	G	rs62064595	SNV	ENSG00000159314	ARHGAP27	10895		0.0002	25.83	-1.234	0	0.0301	60	0	14.72	0	0.667	0.5037
17	45383525	4649	0.234674	2182	7.72324e-31	-0.686118	A	G	rs61572747	SNV	ENSG00000159314	ARHGAP27	10378		0.2099	19.03	0.057	1.114	0.0124	60	0	16.55	0.033	0.814	0.5135
17	45383892	4653	0.23501	2187	1.27663e-10	0.380072	C	T	rs60107342	SNV	ENSG00000159314	ARHGAP27	10011		0.0035	0.503	0.91	0	0.0236	58.42	0	16.54	0.025	0.697	0.5012
17	45386127	4662	0.142428	1328	3.25356e-57	-1.15667	A	C	rs79724577	SNV	ENSG00000159314	ARHGAP27	7776		0	25.68	-1.62	0	0.0473	60	0	15.1	0.038	0.694	0.5003
17	45390086	4658	0.317733	2960	1.02208e-11	0.365693	CTGAG	C	rs59079071	Deletion	ENSG00000159314	ARHGAP27	3817		0.0029	21.33	0	0	0.024	60.18	0	24.84	-0.019	0.676	0.5046
17	45390762	4415	0.334202	2951	1.16484e-15	0.442144	T	A	rs1230074	SNV	ENSG00000159314	ARHGAP27	3141		0.0009	9.15	-0.281	0.543	0.0257	59.94	0	19	0	0.637	0.4926
17	45391019	4657	0.321022	2990	4.5281e-12	0.371171	A	G	rs2905453	SNV	ENSG00000159314	ARHGAP27	2884		0	11.1	-0.975	0	0.0341	59.99	0	18.3	0.042	0.703	0.4991
17	45391440	4652	0.318358	2962	3.17963e-12	0.374365	C	T	rs1230089	SNV	ENSG00000159314	ARHGAP27	2463		0.281	22.1	0.06	0	0.0116	60	0	17.37	0	0.68	0.4994
17	45391499	4657	0.318016	2962	5.10783e-12	0.370674	A	G	rs1230090	SNV	ENSG00000159314	ARHGAP27	2404		0.0004	23.72	0.484	0	0.0282	60	0	18.98	0.047	0.693	0.4972
17	45391698	4654	0.317899	2959	8.04087e-12	0.367593	G	A	rs1230091	SNV	ENSG00000159314	ARHGAP27	2205		0.0004	22.48	0	0	0.028	60	0	18.83	0	0.685	0.4966
17	45391748	4654	0.317684	2957	1.60406e-11	0.361956	T	C	rs1237651	SNV	ENSG00000159314	ARHGAP27	2155		0.0004	22.32	-1.032	0	0.028	60	0	17.91	0.055	0.672	0.4955
17	45391918	4638	0.317809	2948	8.59075e-12	0.367795	A	C	rs1230092	SNV	ENSG00000159314	ARHGAP27	1985		0.0006	15.79	0.063	0.534	0.0271	60	0	18.7	0.049	0.654	0.4935
17	45392231	4634	0.317113	2939	6.47018e-12	0.370447	G	A	rs1230093	SNV	ENSG00000159314	ARHGAP27	1672		0.0002	10.3	0.041	0	0.0296	60.02	0	18.72	0.092	0.726	0.5099
17	45392790	4660	0.318133	2965	8.12333e-12	0.367081	G	A	rs1230094	SNV	ENSG00000159314	ARHGAP27	1113		0.0002	26.15	0	0	0.0297	60	0	18.77	0.02	0.693	0.5027
17	45393394	4660	0.313305	2920	3.25627e-11	0.357273	C	T	rs732589	SNV	ENSG00000159314	ARHGAP27	509		0.0001	25.94	0	0	0.03	60	0	18.83	-0.016	0.705	0.4992
17	45394115	4657	0.313292	2918	5.73954e-11	0.353048	G	A	rs7613	SNV	ENSG00000159314	ARHGAP27	0		0.0001	25.79	0.525	0	0.0311	60	0	19.01	0.038	0.687	0.5046
17	45394123	4659	0.144452	1346	3.89582e-56	-1.13827	G	A	rs4763	SNV	ENSG00000159314	ARHGAP27	0		0	25.83	0.422	0.521	0.0378	60	0	16.32	0.038	0.735	0.5006
17	45394955	4659	0.43314	4036	3.27432e-07	-0.25676	A	G	rs1059504	SNV	ENSG00000159314	ARHGAP27	0		0	25.48	-0.776	0	0.0372	60	0	20.67	0	0.704	0.4995
17	45395663	4630	0.012851	119	4.1447e-07	-1.16983	CCGAACTG	C		Deletion	ENSG00000159314	ARHGAP27	0		1.1257	18.07	0	0	0.0052	60.13	0	17.83	0.036	0.734	0.525
17	45395941	4635	0.140777	1305	2.12207e-60	-1.20084	C	G	rs62064597	SNV	ENSG00000159314	ARHGAP27	0		0	25.89	-0.941	0	0.0457	60	0	15.03	0	0.683	0.5002
17	45397074	4652	0.326634	3039	5.83334e-13	0.384782	C	G	rs1230095	SNV	ENSG00000159314	ARHGAP27	0		0.3055	26.23	0.21	0	0.0111	60	0	17.77	0	0.699	0.5017
17	45397302	4661	0.143317	1336	1.5929e-58	-1.16477	C	G	rs62064598	SNV	ENSG00000159314	ARHGAP27	0		0.0002	25.89	-1.17	0	0.0302	60	0	15.15	-0.021	0.692	0.5002
17	45398563	4656	0.143041	1332	2.08037e-58	-1.16878	G	A	rs2028078	SNV	ENSG00000159314	ARHGAP27	0		0	-0.1769	1.07	0	0.0349	59.07	0	15.86	0.049	0.696	0.4999
17	45399161	4660	0.326609	3044	5.86048e-13	0.384259	A	T	rs1230096	SNV	ENSG00000159314	ARHGAP27	0		0.4322	26.21	0.407	0	0.0097	60	0	17.72	0.01	0.738	0.5038
17	45399441	4657	0.141078	1314	7.45143e-59	-1.17993	A	G	rs56220387	SNV	ENSG00000159314	ARHGAP27	0		0	10.88	0	0	0.0452	59.95	0	16.22	0.034	0.696	0.49
17	45400827	4659	0.326358	3041	6.02674e-13	0.384082	C	A	rs1230098	SNV	ENSG00000159314	ARHGAP27	0		0.002	11.26	0	0	0.0249	59.96	0	18.69	-0.027	0.722	0.5005
17	45401347	4661	0.326539	3044	3.74641e-13	0.387346	G	A	rs1230099	SNV	ENSG00000159314	ARHGAP27	0		0.002	11.17	0	0	0.0247	59.92	0	18.89	-0.06	0.661	0.5008
17	45403335	4661	0.143424	1337	9.03772e-59	-1.16887	G	A	rs62064600	SNV	ENSG00000159314	ARHGAP27	0		0.0003	11.13	1.46	0	0.0291	59.99	0	16.32	0.059	0.717	0.5017
17	45406185	4661	0.143424	1337	9.44346e-59	-1.16868	C	T	rs56236914	SNV	ENSG00000159314	ARHGAP27	0		0.0003	25.45	1.32	0	0.0288	60	0	16.14	0.027	0.696	0.4999
17	45406408	4660	0.326288	3041	5.39255e-13	0.384776	G	A	rs1230101	SNV	ENSG00000159314	ARHGAP27	0		0.3083	26.31	0	0	0.0112	60	0	17.98	0.013	0.692	0.5009
17	45407130	4658	0.143731	1339	5.97192e-59	-1.1686	C	T	rs62064603	SNV	ENSG00000159314	ARHGAP27	0		0.0002	24.73	1.46	0	0.0297	60	0	16.21	0.02	0.691	0.5011
17	45407537	4546	0.135724	1234	4.51079e-54	-1.16234	T	C	rs1808189	SNV	ENSG00000159314	ARHGAP27	0		0.0163	-0.4325	-1.168	2.432	0.0198	60.26	0	17.45	-0.304	0.653	0.5356
17	45407853	4654	0.323378	3010	1.52595e-12	0.378851	G	A	rs1230102	SNV	ENSG00000159314	ARHGAP27	0		0.0067	12.23	0.152	0	0.0221	59.99	0	18	0	0.688	0.4999
17	45408185	4645	0.144133	1339	3.25425e-58	-1.16155	T	G	rs62064637	SNV	ENSG00000159314	ARHGAP27	0		0.0003	9.61	0.116	0.521	0.029	60.11	0	16.01	-0.062	0.645	0.4956
17	45408425	4660	0.323176	3012	1.57699e-12	0.378245	G	A	rs1230103	SNV	ENSG00000159314	ARHGAP27	0		0.4646	25.93	-0.141	0	0.0095	60	0	17.83	-0.042	0.71	0.5016
17	45409851	4660	0.14324	1335	1.03694e-60	-1.18864	G	A	rs36078910	SNV	ENSG00000159314	ARHGAP27	0		0.0001	25.84	-0.305	0	0.0312	60	0	15.6	0	0.682	0.5021
17	45410058	4658	0.143624	1338	1.67848e-60	-1.18422	T	C	rs35389313	SNV	ENSG00000159314	ARHGAP27	0		0.0001	25.73	-0.05	0	0.031	60	0	16.03	-0.013	0.713	0.4983
17	45410602	4655	0.447154	4163	3.46308e-07	-0.25964	A	G	rs1230106	SNV	ENSG00000159314	ARHGAP27	0		0	24.4	-0.037	0	0.0349	60	0	22.27	0	0.701	0.4926
17	45411016	4661	0.143853	1341	4.98311e-60	-1.17983	C	T	rs8071011	SNV	ENSG00000159314	ARHGAP27	0		0.0001	25.6	0.877	0	0.031	60	0	15.81	0.011	0.69	0.5007
17	45411426	4659	0.145417	1355	2.19769e-60	-1.17624	T	C	rs62064641	SNV	ENSG00000159314	ARHGAP27	0		0.0001	25.05	-0.984	0.52	0.0308	60	0	15.14	-0.035	0.7	0.5055
17	45413487	4658	0.14137	1317	6.74033e-62	-1.20678	G	A	rs62064643	SNV	ENSG00000159314	ARHGAP27	0		0	25.51	0	0	0.0473	60	0	15.77	0.029	0.714	0.4964
17	45413637	4659	0.143808	1340	2.59431e-60	-1.18141	G	A	rs34063617	SNV	ENSG00000159314	ARHGAP27	0		0.0002	25.45	1.15	0	0.0299	60	0	16.04	0.038	0.672	0.4991
17	45414991	4607	0.144563	1332	3.28444e-58	-1.16407	C	T	rs12940792	SNV	ENSG00000159314	ARHGAP27	0		0.0006	10.56	0	0	0.0277	60.06	0	15.46	-0.066	0.687	0.5
17	45415735	4660	0.14367	1339	6.59264e-61	-1.18783	G	A	rs12947718	SNV	ENSG00000159314	ARHGAP27	0		0.0001	25.81	1.45	0	0.0318	60	0	16.45	0.054	0.703	0.5004
17	45416138	4657	0.143762	1339	9.73101e-61	-1.18618	C	T	rs71373560	SNV	ENSG00000159314	ARHGAP27	0		0.0002	7.39	1.08	0.519	0.0294	59.6	0	15.74	0.121	0.651	0.5111
17	45416432	4654	0.77514	2093	9.68422e-10	-0.36876	C	T	rs11654226	SNV	ENSG00000159314	ARHGAP27	0		0.0122	12.7	1.54	0	0.0208	nan	0	27.58	0	0.705	0.5006
17	45417131	4601	0.700174	2759	8.20627e-11	-0.359261	A	G	rs1230075	SNV	ENSG00000159314	ARHGAP27	0		0.0169	9.8	0	0	0.0187	59.89	0	25.59	0.057	0.692	0.5011
17	45417850	4612	0.14278	1317	1.2104e-60	-1.19858	G	A	rs35884427	SNV	ENSG00000159314	ARHGAP27	0		0.0004	10.15	1.03	0	0.0282	59.81	0	21.3	0.122	0.67	0.4989
17	45418086	4478	0.587874	3691	6.37059e-11	0.342508	C	CT	rs35989894	Insertion	ENSG00000159314	ARHGAP27	0		0	20.28	0	0	0.0471	60.06	0	20.56	-0.071	0.675	0.5144
17	45418294	4577	0.588158	3770	2.04942e-11	0.344964	C	T	rs1230076	SNV	ENSG00000159314	ARHGAP27	0		0	7.89	0.045	0.559	0.0499	59.72	0	21.2	0.071	0.658	0.4991
17	45418486	4659	0.1437	1339	2.69547e-60	-1.18152	A	G	rs34286926	SNV	ENSG00000159314	ARHGAP27	0		0.0002	10.81	0	0	0.0294	59.94	0	15.95	0.105	0.684	0.5012
17	45418852	4657	0.588791	3830	1.43128e-11	0.345792	G	A	rs1230077	SNV	ENSG00000159314	ARHGAP27	0		0	11.85	0.719	0	0.0461	59.99	0	21.43	0.032	0.685	0.5027
17	45419099	4656	0.1439	1340	2.4517e-60	-1.18181	T	C	rs56378631	SNV	ENSG00000159314	ARHGAP27	0		0.0005	8.99	0.181	0	0.0281	59.68	0	15.71	-0.05	0.738	0.5095
17	45419462	4438	0.150293	1334	8.98443e-52	-1.10243	C	T	rs12946723	SNV	ENSG00000159314	ARHGAP27	0		0.0495	10.57	0.695	0	0.0192	60.08	0	16.83	-0.021	0.661	0.4733
17	45419844	4660	0.14367	1339	1.30729e-60	-1.18465	G	A	rs12952764	SNV	ENSG00000159314	ARHGAP27	0		0.0002	25.41	0.982	0.525	0.0296	60	0	16.63	0.023	0.74	0.4921
17	45420029	4661	0.699743	2799	1.74039e-11	-0.36843	T	C	rs1230078	SNV	ENSG00000159314	ARHGAP27	0		0.007	10.17	-1.141	0.637	0.022	nan	0	24.81	0	0.656	0.4947
17	45420295	4641	0.550959	4168	3.11424e-07	0.261368	TTTTTG	T	rs146794389	Deletion	ENSG00000159314	ARHGAP27	0		0.0002	21.44	0	0	0.0293	60.17	0	26.89	0.03	0.701	0.5097
17	45420612	4659	0.696823	2825	8.83485e-12	-0.373424	T	C	rs1230079	SNV	ENSG00000159314	ARHGAP27	0		0.7281	12.89	0	0	0.0074	59.94	0	24.97	0.055	0.709	0.5006
17	45420814	4650	0.143548	1335	5.37765e-61	-1.19122	C	T	rs35420583	SNV	ENSG00000159314	ARHGAP27	0		0.0007	-0.2732	-0.552	0	0.0273	59.21	-0.092	21.44	0.058	0.727	0.504
17	45420815	4650	0.143548	1335	5.04546e-61	-1.19144	A	G	rs34792542	SNV	ENSG00000159314	ARHGAP27	0		0.0008	-0.2781	0	0	0.0271	59.22	-0.086	21.46	0.077	0.725	0.5036
17	45421344	4633	0.697928	2799	2.53036e-11	-0.366162	C	T	rs2106720	SNV	ENSG00000159314	ARHGAP27	0		0.656	10.81	0.993	0	0.0073	59.97	0	24.93	0.06	0.71	0.5015
17	45421962	4659	0.1437	1339	1.27859e-60	-1.18482	T	C	rs35519908	SNV	ENSG00000159314	ARHGAP27	0		0.0002	11.04	0.073	0	0.0295	59.97	0	15.76	0.013	0.682	0.503
17	45422473	4661	0.143639	1339	1.37595e-60	-1.18445	A	G	rs12942666	SNV	ENSG00000159314	ARHGAP27	0		0.0002	11.68	-0.598	0	0.0299	59.96	0	15.55	0.018	0.712	0.5044
17	45422978	4661	0.696417	2830	5.28267e-12	-0.376894	G	C	rs1230082	SNV	ENSG00000159314	ARHGAP27	0		0	9.86	0	0	0.0317	59.63	0	23.86	0.027	0.681	0.4983
17	45423011	4655	0.552524	4166	2.5485e-07	0.262868	T	A	rs2684699	SNV	ENSG00000159314	ARHGAP27	0		0.0001	10.77	-0.425	0	0.0318	59.87	0	27.76	0.018	0.665	0.4958
17	45423111	4660	0.141202	1316	4.03978e-62	-1.20927	G	A	rs62064645	SNV	ENSG00000159314	ARHGAP27	0		0	10.96	0	0	0.0468	59.87	0	15.67	0.022	0.682	0.5046
17	45423221	4659	0.143486	1337	9.51401e-61	-1.18719	G	A	rs62064646	SNV	ENSG00000159314	ARHGAP27	0		0.04	11.35	0	0	0.0177	59.91	0	16.12	-0.013	0.685	0.4995
17	45423255	4659	0.143486	1337	9.67774e-61	-1.18711	G	A	rs62064647	SNV	ENSG00000159314	ARHGAP27	0		0.0003	6.37	0.884	0	0.029	59.41	0	16.29	-0.017	0.696	0.4993
17	45423471	4655	0.553061	4161	2.22516e-07	0.263939	G	A	rs1230083	SNV	ENSG00000159314	ARHGAP27	0		0	11.63	1.32	0	0.0332	59.98	0	20.89	0.035	0.687	0.4986
17	45424076	4647	0.143964	1338	5.03508e-60	-1.17959	T	C	rs7222389	SNV	ENSG00000159314	ARHGAP27	0		0.0002	11.71	-0.783	0	0.0299	59.99	0	15.26	0.06	0.7	0.5001
17	45424225	4661	0.143746	1340	1.0097e-60	-1.18551	T	C	rs55648326	SNV	ENSG00000159314	ARHGAP27	0		0.0359	25.54	0.399	0	0.0181	60	0	16.27	0.039	0.698	0.4998
17	45424233	4659	0.552801	4167	2.23095e-07	0.263719	G	A	rs1230085	SNV	ENSG00000159314	ARHGAP27	0		0	24.72	-0.091	0	0.0336	60	0	20.25	-0.024	0.686	0.501
17	45424574	4658	0.143624	1338	1.32946e-60	-1.18511	G	A	rs56212100	SNV	ENSG00000159314	ARHGAP27	0		0.0002	9.86	0	0.52	0.0294	59.95	0	16.1	-0.027	0.645	0.5
17	45424745	4656	0.143578	1337	1.21144e-60	-1.1854	A	G	rs62064649	SNV	ENSG00000159314	ARHGAP27	0		0.0002	10.89	0	0	0.0298	60.06	0	16.18	-0.048	0.674	0.496
17	45424875	4636	0.143658	1332	1.96258e-60	-1.18789	T	C	rs35626715	SNV	ENSG00000159314	ARHGAP27	0		0.0002	25.72	-0.149	0	0.0298	60	0	15.35	0	0.694	0.4973
17	45425918	4659	0.141017	1314	2.67633e-62	-1.21138	G	A	rs76344126	SNV	ENSG00000159314	ARHGAP27	0		0	24.2	0.196	0	0.0467	60	0	21.32	0.014	0.696	0.5005
17	45426581	4646	0.552518	4158	1.67748e-07	0.266721	C	T	rs1230087	SNV	ENSG00000159314	ARHGAP27	0		0	9.59	0.697	5.599	0.0333	59.96	0	21.31	0.158	0.412	0.4654
17	45426851	4660	0.146781	1368	7.75433e-07	0.352301	C	T	rs73307518	SNV	ENSG00000159314	ARHGAP27	0		0.0165	25.52	0.659	0	0.0203	60	0	15.05	0.038	0.704	0.5044
17	45427159	4649	0.147128	1368	4.7532e-58	-1.15158	A	AC	rs199883901	Insertion	ENSG00000159314	ARHGAP27	0		0.0012	1.45	-0.063	0	0.026	58.97	-1.638	20.32	-0.052	0.694	0.5036
17	45429642	4453	0.694812	2718	7.16606e-11	-0.362636	G	C	rs2959953	SNV	ENSG00000159314	ARHGAP27	0		0.025	11.78	0.009	0	0.0164	nan	0	23.72	0.027	0.7	0.5006
17	45429931	4405	0.139955	1233	3.25005e-63	-1.26045	C	T	rs12949256	SNV	ENSG00000159314	ARHGAP27	0		0	23.09	-0.488	0	0.0422	60	0	15.31	0	0.707	0.4985
17	45430037	4417	0.140367	1240	3.50439e-63	-1.25564	G	A	rs7220206	SNV	ENSG00000159314	ARHGAP27	0		0	24.21	0.201	0	0.0435	60	0	15.88	0.028	0.736	0.4976
17	45430283	4636	0.141393	1311	1.93284e-61	-1.20423	A	G	rs7222444	SNV	ENSG00000159314	ARHGAP27	0		0	10.68	-1.175	0	0.0382	59.99	0	15.25	-0.037	0.697	0.4917
17	45430857	4648	0.141351	1314	3.14208e-62	-1.21304	G	T	rs12939187	SNV	ENSG00000159314	ARHGAP27	0		0	25.71	1.16	0	0.0382	60	0	15.89	0	0.687	0.5011
17	45430937	4644	0.140827	1308	1.25339e-62	-1.2174	A	G	rs34018943	SNV	ENSG00000159314	ARHGAP27	0		0	26.16	-1.292	0	0.0384	60	0	14.96	0.065	0.679	0.5
17	45431250	4651	0.141152	1313	6.99637e-62	-1.20952	G	T	rs34104358	SNV	ENSG00000159314	ARHGAP27	0		0	25.89	0	0	0.0376	60	0	15.55	0	0.703	0.5048
17	45431944	4575	0.140219	1283	9.53495e-63	-1.23193	A	G	rs62064652	SNV	ENSG00000159314	ARHGAP27	0		0	11.09	-0.943	0	0.0371	59.99	0	21.44	0.05	0.696	0.4977
17	45431950	4557	0.140443	1280	2.27361e-62	-1.22977	C	T	rs62064653	SNV	ENSG00000159314	ARHGAP27	0		0	9.54	0.838	0.521	0.0372	59.98	0	21.7	0.059	0.726	0.5003
17	45432412	4641	0.141349	1312	2.897e-62	-1.2122	C	T	rs56020833	SNV	ENSG00000159314	ARHGAP27	0		0	25.64	0.743	0	0.0465	60	0	15.25	0	0.697	0.5105
17	45432662	4351	0.69191	2681	7.20476e-11	-0.367204	T	C	rs1230088	SNV	ENSG00000159314	ARHGAP27	0		0.0677	-9.628	0.316	16.429	0.0148	58.74	-0.385	23.87	0	2.073	0.5438
17	45433284	4656	0.694051	2849	5.57462e-12	-0.376148	A	G	rs2684631	SNV	ENSG00000159314	ARHGAP27	0		0	12.66	-0.578	0	0.0412	59.99	0	23.62	0	0.684	0.5007
17	45434232	4658	0.700086	2794	3.31509e-11	-0.363779	T	C	rs2959950	SNV	ENSG00000159314	ARHGAP27	0		0.0192	1.97	-0.641	0	0.0195	57.01	-2.431	25.16	0.016	0.677	0.5005
17	45434840	4658	0.14137	1317	6.05978e-62	-1.20722	A	G	rs12946900	SNV	ENSG00000159314	ARHGAP27	420		0	9.49	0.058	0.523	0.0382	60.05	0	16.12	0.133	0.738	0.4944
17	45435073	4649	0.141643	1317	1.97307e-61	-1.2026	G	C	rs55790407	SNV	ENSG00000159314	ARHGAP27	653		0	10.88	-0.964	0	0.0386	60.09	0	15.69	-0.028	0.688	0.4849
17	45436075	4662	0.141248	1317	6.3358e-62	-1.20689	C	T	rs11012	SNV	ENSG00000225190	PLEKHM1	0		0	24.99	0.082	0.533	0.0359	60	0	15.2	0.078	0.655	0.5034
17	45436185	4656	0.141216	1315	2.21537e-62	-1.21392	C	G	rs9730	SNV	ENSG00000225190	PLEKHM1	0		0	26.02	-0.965	0	0.0384	60	0	15.17	-0.009	0.684	0.5034
17	45436530	4661	0.141171	1316	3.56861e-62	-1.20982	C	T	rs62064654	SNV	ENSG00000225190	PLEKHM1	0		0	11.31	1.1	0	0.0465	59.99	0	15.74	0	0.664	0.5022
17	45437588	4655	0.141031	1313	3.0286e-62	-1.21188	G	A	rs62064655	SNV	ENSG00000225190	PLEKHM1	0		0	1.3	-0.15	0	0.0379	57.26	0.121	15.59	0.027	0.704	0.5041
17	45438480	4628	0.14207	1315	4.77746e-61	-1.19997	C	T	rs34363898	SNV	ENSG00000225190	PLEKHM1	0		0	2.41	1.53	1.328	0.0381	59.8	0	16.38	0.032	0.567	0.4821
17	45438519	4640	0.141595	1314	5.84825e-62	-1.20914	A	G	rs36114997	SNV	ENSG00000225190	PLEKHM1	0		0	8.56	-0.725	0.585	0.0377	59.82	0	15.82	0	0.633	0.4793
17	45438561	4647	0.141704	1317	2.43948e-61	-1.20162	C	T	rs35354512	SNV	ENSG00000225190	PLEKHM1	0		0	10.54	0.307	0	0.038	59.95	0	16.31	0.072	0.658	0.4827
17	45439036	4654	0.141384	1316	1.7706e-62	-1.21307	A	G	rs17631303	SNV	ENSG00000225190	PLEKHM1	0		0	26.35	0	0	0.0464	60	0	15.81	0.019	0.7	0.5017
17	45439372	4661	0.699957	2797	2.11634e-11	-0.367077	A	C	rs1317946	SNV	ENSG00000225190	PLEKHM1	0		0.0095	12.97	-1.099	0	0.0215	nan	0	26.88	-0.019	0.682	0.4958
17	45439373	4659	0.141339	1317	4.79336e-62	-1.20824	G	A		SNV	ENSG00000225190	PLEKHM1	0		0	11.7	0.6	0	0.0381	59.98	0	18.54	0.015	0.708	0.4987
17	45439886	4660	0.141309	1317	5.99585e-62	-1.20717	T	C	rs35489312	SNV	ENSG00000225190	PLEKHM1	0		0	11.34	0	0	0.0382	59.98	0	15.87	-0.013	0.696	0.4994
17	45440786	4658	0.701052	2785	2.75698e-11	-0.365719	A	G	rs6503437	SNV	ENSG00000225190	PLEKHM1	0		0.1175	13.01	-0.129	0	0.0145	nan	0	25.64	0.017	0.685	0.4956
17	45442198	4657	0.140971	1313	6.62451e-62	-1.2084	C	A	rs34887474	SNV	ENSG00000225190	PLEKHM1	0		0	25.61	0	0	0.0379	60	0	15.72	0.063	0.692	0.5016
17	45442906	4660	0.141202	1316	3.38251e-62	-1.21008	G	A	rs141943637	SNV	ENSG00000225190	PLEKHM1	0		0	-12.81	1.19	0.52	0.0458	42.43	0.757	13.86	0	0.749	0.5488
17	45443795	4656	0.141216	1315	3.667e-62	-1.2101	C	G	rs62065376	SNV	ENSG00000225190	PLEKHM1	0		0	-1.346	0.033	0.522	0.0399	50	-4.216	15.31	0	0.731	0.5158
17	45443827	4658	0.141262	1316	3.90273e-62	-1.20953	A	G	rs117793085	SNV	ENSG00000225190	PLEKHM1	0		0	-1.14	0.233	0.522	0.0383	51.01	-5.319	15.33	0.084	0.748	0.5138
17	45445409	4655	0.139313	1297	4.03856e-62	-1.22589	TTGTG	T		Deletion	ENSG00000225190	PLEKHM1	0		0.0284	-0.0809	0.06	0	0.0185	51.98	1.42	20.75	-0.076	0.651	0.5118
17	45446019	4654	0.141061	1313	2.03277e-61	-1.20381	T	TC	rs55668920	Insertion	ENSG00000225190	PLEKHM1	0		0	0.895	-0.093	0	0.0379	59.92	0.035	16.82	-0.092	0.701	0.5032
17	45447160	4662	0.141141	1316	3.14158e-62	-1.21031	C	T	rs113575082	SNV	ENSG00000225190	PLEKHM1	0		0	1.17	0.773	0	0.0398	56.99	0.143	15.93	0.015	0.708	0.5092
17	45447656	4655	0.141031	1313	1.52078e-61	-1.20623	G	A	rs71373572	SNV	ENSG00000225190	PLEKHM1	0		0	10.68	1.39	0	0.0376	59.81	0	16.21	-0.02	0.705	0.5037
17	45447980	4654	0.140847	1311	6.46777e-61	-1.20092	TAG	T	rs67974075	Deletion	ENSG00000225190	PLEKHM1	0		0	0.845	0	0	0.0366	56.19	0.262	21.52	0.049	0.699	0.5094
17	45447999	4655	0.140924	1312	5.76969e-62	-1.21083	C	T	rs62065379	SNV	ENSG00000225190	PLEKHM1	0		0	1.04	1	0	0.0456	56.06	0.245	21.04	0	0.688	0.5048
17	45449957	4636	0.14107	1308	1.68795e-62	-1.21758	C	T	rs112538459	SNV	ENSG00000225190	PLEKHM1	0		0	9.86	-0.349	0	0.0369	59.81	0	14.35	0.071	0.702	0.5108
17	45451927	4662	0.141248	1317	6.3358e-62	-1.20689	G	A	rs2077606	SNV	ENSG00000225190	PLEKHM1	0		0	1.17	0	0	0.0383	58.62	0	15.81	0	0.688	0.5017
17	45453184	4653	0.553299	4157	1.89886e-07	0.265586	G	A	rs56278545	SNV	ENSG00000225190	PLEKHM1	0		0	-2.301	1.11	0	0.0319	50.33	-0.108	20.64	0.079	0.728	0.4984
17	45454560	4655	0.140816	1311	3.60738e-62	-1.21333	C	T	rs112257723	SNV	ENSG00000225190	PLEKHM1	0		0	-1.059	0	1.746	0.0375	52.41	-4.923	14.87	-0.106	0.857	0.5228
17	45456956	4645	0.554467	4139	6.13277e-08	0.27684	T	C	rs8075717	SNV	ENSG00000225190	PLEKHM1	0		0	0.77	-0.693	0	0.0328	58.16	0.074	19.56	-0.021	0.678	0.5002
17	45456987	4636	0.144629	1341	5.91172e-59	-1.17308	T	C	rs2960000	SNV	ENSG00000225190	PLEKHM1	0		0.0073	-1.123	-0.927	0	0.0218	51.35	-4.842	14.8	-0.088	0.712	0.5116
17	45457328	4650	0.141505	1316	8.57698e-62	-1.20642	C	T	rs62065385	SNV	ENSG00000225190	PLEKHM1	0		0	8.4	1.56	0	0.0464	59.58	0	16.14	0.045	0.689	0.5057
17	45458586	4659	0.70058	2790	2.88399e-11	-0.365181	C	T	rs4588023	SNV	ENSG00000225190	PLEKHM1	0		0.137	0.277	0.891	0	0.0138	58.93	-1.258	26.06	0	0.699	0.5027
17	45459042	4660	0.141309	1317	1.94471e-61	-1.20191	C	T	rs55703888	SNV	ENSG00000225190	PLEKHM1	0		0	1.26	0.982	0	0.0384	57.58	-0.048	15.8	0.04	0.692	0.5015
17	45459377	4661	0.141279	1317	5.54164e-62	-1.20752	C	T	rs56005713	SNV	ENSG00000225190	PLEKHM1	0		0	10.59	1.22	0	0.0381	59.87	0	16.07	0.017	0.661	0.4988
17	45461157	4662	0.141034	1315	3.47457e-62	-1.20996	G	A	rs111423688	SNV	ENSG00000225190	PLEKHM1	0		0	0.281	0	0	0.0473	58.89	0	15.76	0	0.698	0.5048
17	45461441	4662	0.141141	1316	3.14158e-62	-1.21031	T	G	rs62065389	SNV	ENSG00000225190	PLEKHM1	0		0	1.07	-0.316	0	0.0463	56.75	0.222	15.61	0.052	0.697	0.5033
17	45461625	4660	0.141094	1315	6.52798e-62	-1.20716	G	A	rs142488006	SNV	ENSG00000225190	PLEKHM1	0		0	-14.84	0.167	0	0.0374	41.31	0.583	21.59	0.041	0.669	0.5043
17	45461627	4659	0.141125	1315	7.58573e-62	-1.20655	G	C	rs145932064	SNV	ENSG00000225190	PLEKHM1	0		0	-15.16	0.182	0	0.0378	41.16	0.63	21.58	0.067	0.67	0.5047
17	45461669	4659	0.141339	1317	6.48019e-62	-1.20693	G	A	rs71369809	SNV	ENSG00000225190	PLEKHM1	0		0	-11.69	0	0	0.0379	43.25	0.698	15.42	0	0.68	0.5045
17	45462071	4648	0.139953	1301	4.44332e-62	-1.21471	C	G	rs117169618	SNV	ENSG00000225190	PLEKHM1	0		0	-8.972	0	16.887	0.0403	51.96	-2.766	11.19	-0.2	1.496	0.6208
17	45462357	4592	0.132186	1214	9.73362e-58	-1.21176	C	T	rs148807263	SNV	ENSG00000225190	PLEKHM1	0		0	-9.215	0.708	2.55	0.0451	41.34	-3.756	9.21	-0.178	0.923	0.6722
17	45462602	4656	0.141001	1313	1.43351e-61	-1.2078	G	A	rs77099723	SNV	ENSG00000225190	PLEKHM1	0		0	-3.811	0	5.937	0.0372	50.22	-0.192	13.74	-0.028	0.556	0.5506
17	45462907	4658	0.141048	1314	1.18935e-61	-1.20696	C	A	rs62065394	SNV	ENSG00000225190	PLEKHM1	0		0	-5.912	0	4.054	0.0376	47.2	-0.318	13.83	-0.056	0.926	0.5422
17	45463106	4495	0.126585	1138	1.22106e-58	-1.25152	A	T	rs148269941	SNV	ENSG00000225190	PLEKHM1	0		0	-1.992	0.481	4.998	0.0465	51.57	-4.405	14.56	0.033	0.991	0.624
17	45463763	4658	0.702233	2774	7.26247e-11	-0.358172	C	T	rs4792816	SNV	ENSG00000225190	PLEKHM1	0		0.0245	0.99	1.33	0	0.0189	58.74	-1.297	25.98	0.066	0.695	0.5019
17	45464261	4662	0.141141	1316	7.43645e-62	-1.20809	C	A	rs2139890	SNV	ENSG00000225190	PLEKHM1	0		0	-3.507	0	0.522	0.0373	49.61	0.065	15.37	0.028	0.752	0.505
17	45464290	4661	0.140957	1314	3.34179e-62	-1.21113	C	T	rs3946526	SNV	ENSG00000225190	PLEKHM1	0		0	-3.221	0.711	0	0.0397	49.2	-0.067	15.45	0.016	0.739	0.5077
17	45464468	4661	0.699421	2802	5.51415e-11	-0.35885	C	T	rs2078200	SNV	ENSG00000225190	PLEKHM1	0		0.0043	-1.397	0	0.595	0.0232	49.24	-4.585	23.14	-0.044	0.636	0.5157
17	45464671	4637	0.138775	1287	8.44894e-60	-1.2009	T	C	rs145553563	SNV	ENSG00000225190	PLEKHM1	0		0	-4.965	0.074	8.351	0.0377	48.66	-4.261	10.33	0.124	1.234	0.6374
17	45464935	4605	0.132899	1224	3.43211e-57	-1.19949	C	T	rs148869005	SNV	ENSG00000225190	PLEKHM1	0		0	-1.96	0.09	1.124	0.0461	50.29	-4.369	9.63	-0.564	0.67	0.6521
17	45465717	4653	0.140984	1312	1.07168e-61	-1.20692	T	A	rs77319632	SNV	ENSG00000225190	PLEKHM1	0		0	-0.8779	0	0	0.0397	59.03	-2.369	15.91	0.127	0.675	0.5024
17	45465841	4658	0.142228	1325	7.26672e-62	-1.20534	T	C	rs62065396	SNV	ENSG00000225190	PLEKHM1	0		0	-7.647	-1.405	0	0.0515	45.76	0.149	15.06	-0.024	0.686	0.498
17	45466464	4662	0.725976	2555	3.04021e-11	-0.374977	T	C	rs2521819	SNV	ENSG00000225190	PLEKHM1	0		0.853	2.2	-0.578	0	0.0069	57.65	-1.745	26.01	0.02	0.741	0.5079
17	45467013	4662	0.141892	1323	7.3901e-62	-1.20531	G	A	rs55663797	SNV	ENSG00000225190	PLEKHM1	0		0	0.556	0.478	0	0.0421	58.67	-0.755	16.06	0.028	0.686	0.5067
17	45468527	4661	0.141708	1321	7.86417e-62	-1.20612	T	C	rs1879581	SNV	ENSG00000225190	PLEKHM1	0		0	-0.3137	-1.481	0.526	0.0412	59.5	-1.086	15.14	0	0.729	0.4992
17	45468691	4658	0.141048	1314	9.54005e-62	-1.20804	G	T	rs62065399	SNV	ENSG00000225190	PLEKHM1	0		0	-9.676	0	10.523	0.0501	47.17	0.862	13.55	-0.12	1.084	0.5528
17	45469076	4460	0.117937	1052	7.17098e-57	-1.29346	A	G	rs141622253	SNV	ENSG00000225190	PLEKHM1	0		0	-6.286	-1	12.331	0.0656	53.1	-4.309	6.13	-0.765	1.44	0.7473
17	45469487	4658	0.578038	3931	3.54533e-08	0.284021	G	A	rs62065400	SNV	ENSG00000225190	PLEKHM1	0		0.0001	-3.721	0.915	0	0.0298	46.91	-2.336	20.94	0	0.67	0.4931
17	45470955	4649	0.141321	1314	3.28326e-61	-1.20484	T	C	rs55930887	SNV	ENSG00000225190	PLEKHM1	0		0	-0.418	-1.418	0.521	0.0403	52.72	-3.185	13.47	-0.172	0.774	0.5373
17	45471022	4657	0.581061	3902	2.21816e-08	0.287781	TG	T	rs61028684	Deletion	ENSG00000225190	PLEKHM1	0		3.1751	-0.1662	0	0	-0.0005	54.42	-1.254	23.36	0	0.749	0.5042
17	45471115	4659	0.141876	1322	7.62949e-62	-1.20546	A	G	rs55652155	SNV	ENSG00000225190	PLEKHM1	0		0	-0.5087	0	0	0.0412	53.39	0.027	15.28	0.089	0.681	0.5098
17	45471305	4626	0.724168	2552	3.33936e-11	-0.375573	A	C	rs9893586	SNV	ENSG00000225190	PLEKHM1	0		0.2939	-6.821	0	3.682	0.0104	45.07	-1.911	23	-0.189	0.997	0.6047
17	45471412	4649	0.577544	3928	4.67338e-08	0.28172	G	C	rs7224890	SNV	ENSG00000225190	PLEKHM1	0		0.0002	-9.034	0	1.162	0.0286	43.65	-0.958	19.77	0.058	0.81	0.5313
17	45472160	4661	0.141708	1321	1.19956e-61	-1.20553	A	G	rs17631676	SNV	ENSG00000225190	PLEKHM1	0		0	0.679	0	0	0.0414	54.32	-4.661	15.69	0.079	0.701	0.5044
17	45472242	4658	0.141906	1322	4.54987e-62	-1.20799	G	A	rs149366495	SNV	ENSG00000225190	PLEKHM1	0		0	0.0013	0.069	0	0.0452	53.73	-0.561	15.78	0.013	0.698	0.5041
17	45472741	4662	0.141892	1323	7.3901e-62	-1.20531	A	G	rs2090847	SNV	ENSG00000225190	PLEKHM1	0		0	1.04	0	0	0.0414	57.25	-2.58	15.96	0.028	0.679	0.5024
17	45473717	4652	0.141015	1312	4.04513e-62	-1.21297	C	T	rs55746869	SNV	ENSG00000225190	PLEKHM1	0		0	0.045	0	0	0.0438	58.77	0	15.84	0.035	0.685	0.5009
17	45473785	4640	0.142134	1319	2.17196e-61	-1.2026	C	G	rs12950965	SNV	ENSG00000225190	PLEKHM1	0		0	8.91	0	0	0.0421	59.64	0	15.83	-0.036	0.7	0.4998
17	45473955	4658	0.141799	1321	1.52363e-61	-1.20301	G	C	rs56015792	SNV	ENSG00000225190	PLEKHM1	0		0	0.132	-1.154	0	0.0414	59.13	0.04	14.95	0.012	0.694	0.5016
17	45474157	4645	0.14155	1315	6.95801e-61	-1.20056	T	C	rs62065403	SNV	ENSG00000225190	PLEKHM1	0		0	-0.1696	-0.789	0	0.04	58.29	-2.69	20.57	-0.046	0.707	0.5002
17	45474180	4639	0.141302	1311	2.53144e-61	-1.20578	C	T	rs77132763	SNV	ENSG00000225190	PLEKHM1	0		0	-0.4797	0.308	0	0.0514	58.48	-2.621	21.06	-0.035	0.734	0.5026
17	45474247	4655	0.142105	1323	2.04873e-61	-1.20118	C	T	rs62065404	SNV	ENSG00000225190	PLEKHM1	0		0	0.719	1.08	0	0.0404	58.18	-1.08	15.93	0.05	0.715	0.4997
17	45474306	4654	0.580576	3904	1.47112e-08	0.29148	C	T	rs2037442	SNV	ENSG00000225190	PLEKHM1	0		2.6452	1.73	0.507	0	0.0006	57.58	-0.117	22.19	0.056	0.693	0.503
17	45474740	4646	0.580607	3897	8.37095e-09	0.296555	C	T	rs138676762	SNV	ENSG00000225190	PLEKHM1	0		2.5596	-1.251	1.03	0	0.0007	52.52	-0.21	22.25	0.046	0.693	0.5023
17	45475171	4659	0.142091	1324	5.9154e-62	-1.206	G	A	rs71238846	SNV	ENSG00000225190	PLEKHM1	0		0	0.077	1.05	0.522	0.0413	54.24	-0.192	15.23	0.066	0.768	0.5166
17	45475446	4660	0.141845	1322	2.85305e-62	-1.20946	A	G	rs71227520	SNV	ENSG00000225190	PLEKHM1	0		0	-5.339	0.578	4.068	0.0404	45.83	-4.782	14.01	0.085	1.004	0.5447
17	45475555	4659	0.142091	1324	4.03089e-62	-1.20761	C	T	rs12452273	SNV	ENSG00000225190	PLEKHM1	0		0	1.09	0.672	0.522	0.0408	55.69	-2.339	15.68	0.061	0.742	0.5135
17	45475784	4657	0.58149	3898	1.99489e-08	0.288634	T	C	rs7218394	SNV	ENSG00000225190	PLEKHM1	0		1.9677	1.76	0	0	0.0025	58.76	0.098	21.36	0.049	0.696	0.5012
17	45477429	4568	0.724168	2520	3.8322e-10	-0.356081	A	G	rs2090848	SNV	ENSG00000225190	PLEKHM1	0		0.0939	0.403	-1.123	0	0.0133	58.15	-1.575	25.6	-0.02	0.719	0.5102
17	45477536	4658	0.726277	2550	3.93279e-11	-0.373561	T	A	rs4239141	SNV	ENSG00000225190	PLEKHM1	0		0.7619	1.97	0.13	0	0.0074	56.3	-2.994	26.22	0.078	0.694	0.5017
17	45477887	4658	0.141799	1321	3.62353e-62	-1.21064	A	G	rs56192752	SNV	ENSG00000225190	PLEKHM1	0		0	4.25	-1.3	0	0.0411	59.32	0	15.24	0.028	0.711	0.5024
17	45479286	4640	0.14181	1316	1.22989e-62	-1.21552	G	A	rs62065436	SNV	ENSG00000225190	PLEKHM1	0		0	1.01	0.947	0	0.0515	56.5	0.216	15.99	0.049	0.721	0.4972
17	45479368	4645	0.581055	3892	6.70628e-09	0.298606	A	T	rs4792817	SNV	ENSG00000225190	PLEKHM1	0		1.9192	1.24	-0.285	0	0.0026	58.32	0	20.73	0.046	0.715	0.5025
17	45479441	4544	0.146457	1331	1.44814e-56	-1.14958	T	C	rs55925547	SNV	ENSG00000225190	PLEKHM1	0		0.0064	9.48	-0.052	0	0.0231	59.71	0	16.1	-0.003	0.658	0.4993
17	45479512	4355	0.579449	3663	1.04117e-08	0.307261	C	T	rs4792860	SNV	ENSG00000225190	PLEKHM1	0		0.0001	0.546	0.932	0	0.0286	58.93	0	20.93	0.141	0.703	0.4969
17	45479616	4660	0.14206	1324	4.28759e-62	-1.20738	G	A	rs55643511	SNV	ENSG00000225190	PLEKHM1	0		0	0.0045	0	0	0.0412	59.18	-0.123	15.53	-0.052	0.673	0.5071
17	45480246	4662	0.141785	1322	9.34358e-62	-1.20523	G	A	rs62065437	SNV	ENSG00000225190	PLEKHM1	0		0	-2.43	0.009	0	0.0407	51.56	0.816	15.79	0.049	0.672	0.5011
17	45480321	4657	0.725789	2554	3.81778e-11	-0.373322	C	T	rs4792818	SNV	ENSG00000225190	PLEKHM1	0		1.0644	-0.94	0.464	0	0.0056	51.09	-3.437	26.17	0.188	0.77	0.5147
17	45480439	4661	0.723128	2581	4.91204e-11	-0.370541	G	A	rs10401005	SNV	ENSG00000225190	PLEKHM1	0		3.1024	0.296	1.21	0	-0.0004	54.47	-0.395	30.73	0.077	0.65	0.5085
17	45480726	4662	0.141785	1322	4.76822e-62	-1.20762	C	T	rs62065438	SNV	ENSG00000225190	PLEKHM1	0		0	0.117	0.797	0	0.0513	55.55	0.463	16.32	-0.026	0.702	0.5015
17	45482919	4650	0.725591	2552	5.18114e-11	-0.371218	A	C	rs62065440	SNV	ENSG00000225190	PLEKHM1	0		0.3352	-5.713	0.322	0	0.0102	44.68	-3.938	25.28	-0.086	0.7	0.5361
17	45483692	4652	0.578353	3923	4.56197e-08	0.281931	C	T	rs138589238	SNV	ENSG00000225190	PLEKHM1	0		0.0002	-4.41	0	0	0.0293	49.03	0.059	20.72	0.021	0.685	0.4984
17	45485727	4525	0.14453	1308	5.34019e-57	-1.16627	A	G	rs62065441	SNV	ENSG00000225190	PLEKHM1	0		0.0004	0.477	0.054	0	0.0297	56.38	-3.158	14.69	0.085	0.654	0.518
17	45485938	4547	0.143391	1304	2.72102e-59	-1.19396	A	C	rs112275793	SNV	ENSG00000225190	PLEKHM1	0		0.0386	0.31	-0.337	2.424	0.0218	58.43	-0.839	20.28	0.198	0.597	0.5291
17	45485983	4628	0.139369	1290	3.69827e-60	-1.21065	G	A	rs111960572	SNV	ENSG00000225190	PLEKHM1	0		0.0001	-0.0447	0.966	2.448	0.0308	55.41	-0.413	13.54	-0.039	0.515	0.5476
17	45486528	4645	0.142411	1323	3.11238e-61	-1.20006	T	C	rs62065442	SNV	ENSG00000225190	PLEKHM1	0		0	-0.32	-1.126	0	0.037	59.17	-1.856	14.81	0.052	0.679	0.4986
17	45486856	4661	0.14203	1324	1.93359e-61	-1.20094	T	G	rs144733372	SNV	ENSG00000225190	PLEKHM1	0		0.0003	-0.2245	0.118	0	0.0289	54.18	0.423	16.03	0.098	0.703	0.4998
17	45486991	4661	0.14203	1324	2.74671e-61	-1.19941	C	T	rs148532951	SNV	ENSG00000225190	PLEKHM1	0		0	-11.06	1.14	0	0.0369	43.77	0.789	15.41	0.048	0.682	0.5022
17	45488233	4645	0.140151	1302	6.6666e-60	-1.19705	T	C	rs62065444	SNV	ENSG00000225190	PLEKHM1	0		0	-3.559	0	0.516	0.0381	47.16	-2.854	13.3	-0.33	0.732	0.5646
17	45488474	4660	0.141845	1322	1.97267e-61	-1.20192	G	A	rs62065445	SNV	ENSG00000225190	PLEKHM1	0		0.0002	-1.132	0	1.743	0.0302	52.29	-0.259	14.97	0.043	0.763	0.5204
17	45489565	4659	0.141769	1321	1.46774e-61	-1.20282	A	G	rs117416586	SNV	ENSG00000225190	PLEKHM1	0		0.0002	-2.346	0	2.443	0.0301	49.58	-5.011	13.81	0.151	0.675	0.5555
17	45489809	4659	0.141876	1322	5.5668e-62	-1.20704	T	G	rs1879585	SNV	ENSG00000225190	PLEKHM1	0		0	0.888	0.037	0	0.052	55.54	-0.726	15.28	0.134	0.729	0.5118
17	45489971	4645	0.140043	1301	2.77766e-60	-1.20382	C	G	rs1879586	SNV	ENSG00000225190	PLEKHM1	0		0	-2.157	0	5.911	0.0519	51.28	-3.553	12.72	0.061	0.944	0.584
17	45490913	4603	0.140235	1291	1.45328e-60	-1.20672	G	GA		Insertion	ENSG00000225190	PLEKHM1	165		0	-2.896	0	0	0.0507	45.01	2.09	22.1	-0.185	0.719	0.5013
17	45491635	4622	0.141714	1310	2.03193e-62	-1.21927	CA	C	rs67553647	Deletion	ENSG00000225190	PLEKHM1	887		0	3.84	0	3.305	0.0499	59.39	0	22.2	0	0.671	0.4477
17	45491717	4592	0.139155	1278	1.21751e-62	-1.23276	C	T	rs62065447	SNV	ENSG00000225190	PLEKHM1	969		0	0.493	1.42	0	0.0507	56.64	0.73	16.37	0.091	0.717	0.4959
17	45491879	4655	0.141353	1316	3.66434e-63	-1.22401	T	A	rs113322852	SNV	ENSG00000225190	PLEKHM1	1131		0	8.68	0	0	0.0498	59.61	0	15.81	0	0.662	0.4979
17	45492404	4659	0.137905	1285	1.52144e-60	-1.21153	C	T	rs147866440	SNV	ENSG00000225190	PLEKHM1	1656		0	-16.26	0.173	0	0.0523	41.89	2.36	15.26	0.031	0.689	0.5061
17	45492543	4659	0.141339	1317	1.31676e-63	-1.22652	T	C	rs146746174	SNV	ENSG00000225190	PLEKHM1	1795		0	-14.9	0	0	0.0518	44.13	3.21	15.37	0.054	0.717	0.5049
17	45492860	4658	0.726277	2550	4.88513e-11	-0.372202	T	G	rs4523963	SNV	ENSG00000225190	PLEKHM1	2112		2.6252	2.49	0	0	0.0008	57.71	-1.661	25.28	0.041	0.717	0.4943
17	45493041	4634	0.141131	1308	7.46713e-63	-1.22749	C	T	rs62065450	SNV	ENSG00000225190	PLEKHM1	2293		0	0.178	0.893	3.207	0.0342	55.41	-2.358	15.42	0.135	0.62	0.498
17	45493314	4657	0.140756	1311	1.66303e-63	-1.23072	C	T	rs1879582	SNV	ENSG00000225190	PLEKHM1	2566		0	0.14	1.58	0.519	0.0496	54.57	-3.712	15.46	-0.058	0.678	0.5206
17	45494449	4586	0.583733	3818	2.82923e-09	0.30992	G	A	rs9905348	SNV	ENSG00000225190	PLEKHM1	3701		0	1.33	1.24	0	0.043	56.94	0.21	21.12	0.088	0.669	0.4977
17	45495053	4656	0.165271	1539	1.63192e-72	-1.21731	C	T	rs56328224	SNV	ENSG00000225190	PLEKHM1	4305		0	-7.323	0	1.096	0.0633	46.29	0.427	15.4	0.024	0.736	0.5174
17	45495530	4654	0.165127	1537	1.26168e-73	-1.22561	T	G	rs5026246	SNV	ENSG00000225190	PLEKHM1	4782		0	-1.755	0	3.215	0.0617	50.85	-3.259	13.67	0.139	0.943	0.5639
17	45495695	4649	0.164444	1529	8.07744e-72	-1.2156	T	C	rs62065452	SNV	ENSG00000225190	PLEKHM1	4947		0	-7.387	0	4.095	0.0629	43.4	-4.348	12.24	-0.154	0.995	0.6018
17	45495865	4661	0.165522	1543	6.26897e-73	-1.2183	C	G	rs2903705	SNV	ENSG00000225190	PLEKHM1	5117		0	0.848	-0.886	2.449	0.0489	57.9	-1.18	14.4	0.325	0.887	0.5318
17	45496053	4634	0.165947	1538	5.79801e-73	-1.22039	C	T	rs62065453	SNV	ENSG00000225190	PLEKHM1	5305		0	-1.982	0	1.186	0.0569	51.49	-0.474	15.23	0.108	0.583	0.5166
17	45496226	4587	0.529649	4315	7.74722e-15	0.396553	A	G	rs200938929	SNV	ENSG00000225190	PLEKHM1	5478		0.0001	-14.95	0	0	0.0303	39.95	-0.331	19.62	0.052	0.73	0.5043
17	45497569	4604	0.15758	1451	8.49216e-69	-1.21749	C	T	rs62066460	SNV	ENSG00000225190	PLEKHM1	6821		0	-1.541	0.881	2.527	0.0659	52.2	-3.5	10	-0.749	0.913	0.6637
17	45498580	4264	0.144583	1233	5.05293e-64	-1.26701	G	T	rs112556326	SNV	ENSG00000225190	PLEKHM1	7832		0	-7.504	0	6.268	0.078	46.57	-0.352	9.09	-0.21	1.136	0.6759
17	45575763	4662	0.0212355	198	3.35747e-12	-1.28896	A	G	rs141461397	SNV	ENSG00000264070	DND1P1	10109		0.1274	-0.2142	0	0	0.0156	60	0	10.54	0.089	0.699	0.6424
17	45577102	4662	0.16184	1509	3.42892e-71	-1.2348	C	T	rs62064364	SNV	ENSG00000264070	DND1P1	8770		0.0003	1.83	1.72	0	0.0289	60	0	10.81	0.033	0.677	0.6552
17	45583996	4662	0.0239168	223	5.21674e-09	-0.986123	A	G		SNV	ENSG00000264070	DND1P1	1876		40.6776	-4.428	0	0	-0.0224	59.97	0	5.53	-0.007	0.695	0.7443
17	45585881	4646	0.166918	1551	5.62815e-73	-1.21823	C	A	rs1724390	SNV	ENSG00000264070	DND1P1	0		0	-0.6347	1.59	3.103	0.0613	57.73	-2.42	24.09	0.146	1.01	0.277
17	45586865	4323	0.119246	1031	7.53854e-45	-1.16121	T	G	rs28428892	SNV	ENSG00000264070	DND1P1	0		0	-8.282	0.17	15.244	0.0827	52.95	-4.455	8.76	-0.078	1.579	0.7227
17	45586969	4546	0.159481	1450	1.8922e-66	-1.20478	C	G		SNV	ENSG00000285668	AC126544.2	0		0	-2.505	0	2.518	0.066	52.04	-4.935	9.57	0.458	0.735	0.6602
17	45587612	4472	0.150045	1342	1.04372e-65	-1.2192	A	G		SNV	ENSG00000285668	AC126544.2	0		0	-0.4618	-0.309	0.525	0.0794	56.8	-2.092	15.88	-0.153	0.629	0.5032
17	45587724	4365	0.612371	3384	1.76032e-23	0.538362	C	T		SNV	ENSG00000285668	AC126544.2	0		0	1.22	1.4	0	0.0462	58.45	0	20.99	0.049	0.689	0.5203
17	45587873	4560	0.147259	1343	3.36537e-63	-1.19064	C	CATTG	rs202033685	Insertion	ENSG00000285668	AC126544.2	0		0	-1.516	0	41.275	0.0808	48.89	-5.699	24.18	-1.905	2.737	0.4803
17	45587977	4623	0.166667	1541	6.41064e-72	-1.21036	T	G		SNV	ENSG00000285668	AC126544.2	0		0	-1.932	-1.662	2.104	0.0626	54.37	-3.186	28.95	0.301	0.906	0.3134
17	45588013	4649	0.165197	1536	1.22228e-73	-1.22358	T	C		SNV	ENSG00000285668	AC126544.2	0		0	-1.397	-0.707	1.326	0.0663	55.31	-2.715	22.83	0.101	0.848	0.281
17	45588102	4644	0.164836	1531	3.19239e-74	-1.22923	T	G		SNV	ENSG00000285668	AC126544.2	0		0	-0.9314	-0.329	0	0.0645	57.17	-1.95	23.54	0.272	0.722	0.2669
17	45588443	4655	0.165091	1537	3.60548e-74	-1.22921	C	T		SNV	ENSG00000285668	AC126544.2	65		0	-4.453	1.39	7.368	0.0638	52.64	-2.473	22.2	-0.123	1.285	0.3127
17	45588472	4656	0.164841	1535	4.16693e-74	-1.23122	A	G		SNV	ENSG00000285668	AC126544.2	94		0	-8.801	-1.099	8.683	0.0624	48.48	-2.642	21.18	-0.63	1.331	0.3205
17	45588540	4656	0.164841	1535	3.09651e-75	-1.23997	C	G		SNV	ENSG00000285668	AC126544.2	162		0	-12.13	0	7.43	0.0633	44.58	-4.086	21.84	0.469	1.256	0.3239
17	45588885	4606	0.155015	1428	1.48712e-66	-1.19426	C	G		SNV	ENSG00000285668	AC126544.2	507		0	-4.465	0.882	4.38	0.0702	49.43	-4.922	22.65	-0.624	1.048	0.4807
17	45589065	4231	0.1619	1370	1.44459e-66	-1.23221	T	C		SNV	ENSG00000285668	AC126544.2	687		0	-10.05	-0.933	2.472	0.0498	43.5	-0.925	13.07	0.072	0.931	0.5437
17	45589126	4603	0.160113	1474	1.03382e-73	-1.24849	C	T	rs112010353	SNV	ENSG00000285668	AC126544.2	748		0	-13.72	1.39	0	0.0652	38	-3.175	17.56	-0.316	0.697	0.5883
17	45589145	4598	0.162136	1491	9.1583e-73	-1.23521	A	T		SNV	ENSG00000285668	AC126544.2	767		0	-14.06	0.473	0	0.0653	37.39	-3.657	16.76	0.126	0.733	0.5968
17	45589999	4652	0.166165	1546	5.68381e-73	-1.21603	T	C		SNV	ENSG00000285668	AC126544.2	1621		0	-2.314	-0.663	0	0.0647	54.15	-4.118	23.93	-0.109	0.658	0.2587
17	45590269	4643	0.165518	1537	5.2884e-74	-1.22838	A	G		SNV	ENSG00000285668	AC126544.2	1891		0	-8.167	-1.219	0.639	0.0647	48.78	1.24	23.06	-0.042	0.76	0.2574
17	45590426	4649	0.165197	1536	1.29887e-74	-1.23336	C	T		SNV	ENSG00000285668	AC126544.2	2048		0	-1.086	0	0	0.0636	56.45	-1.153	30.03	0.149	0.673	0.2667
17	45590470	4657	0.164806	1535	6.113e-74	-1.22755	C	A		SNV	ENSG00000285668	AC126544.2	2092		0	-1.819	-0.231	0.624	0.0639	55.16	-2.028	29.83	-0.152	0.757	0.2739
17	45590549	4622	0.16627	1537	8.30532e-75	-1.23603	T	C		SNV	ENSG00000280022	AC126544.1	2073		0	-1.897	0.252	2.126	0.0626	55.34	-2.779	31.6	0.315	0.92	0.2766
17	45590568	4541	0.168025	1526	9.2616e-72	-1.2157	C	G		SNV	ENSG00000280022	AC126544.1	2054		0	-1.496	-0.176	5.017	0.0661	56.85	-2.171	23.36	0.222	0.766	0.2764
17	45590651	4594	0.166848	1533	1.09064e-75	-1.24514	G	A		SNV	ENSG00000280022	AC126544.1	1971		0	-0.3839	1.54	3.005	0.0661	56.85	-0.527	24.13	-0.147	0.86	0.2721
17	45591482	4533	0.132252	1199	1.30979e-60	-1.24781	AAT	A		Deletion	ENSG00000280022	AC126544.1	1140		0	-0.6122	0	1.163	0.0972	53.86	-3.598	12.7	-0.609	0.61	0.71
17	45591884	4556	0.160887	1466	7.62098e-73	-1.2501	A	G		SNV	ENSG00000280022	AC126544.1	738		0	-6.97	-1.273	4.361	0.0496	47.71	-0.612	18.13	-0.86	0.7	0.3844
17	45592338	4653	0.164303	1529	1.46503e-74	-1.23629	C	A		SNV	ENSG00000280022	AC126544.1	284		0	-15.8	1.18	4.179	0.0657	38.48	-2.631	17.53	0.276	1.009	0.4592
17	45592707	4659	0.162052	1510	9.29632e-74	-1.25392	G	T		SNV	ENSG00000280022	AC126544.1	0		0.0001	-1.942	0.133	2.02	0.0316	56.63	-1.339	25.2	0.194	0.851	0.3036
17	45593733	4637	0.156351	1450	2.52312e-71	-1.28168	C	A		SNV	ENSG00000280022	AC126544.1	365		0.3926	-3.135	0.451	1.303	0.009	53.98	0.605	22.31	0.38	0.555	0.2913
17	45594371	4654	0.167061	1555	3.05993e-73	-1.21808	A	C		SNV	ENSG00000280022	AC126544.1	1003		0	-12.98	-0.446	14.292	0.0595	51.78	-0.966	32.05	0.513	1.409	0.2724
17	45594373	4658	0.166917	1555	3.4468e-73	-1.21743	A	G		SNV	ENSG00000280022	AC126544.1	1005		0	-13.16	-1.463	14.292	0.0598	51.57	-0.928	32.25	0.508	1.417	0.2735
17	45600424	4432	0.130641	1158	1.91275e-47	-1.10505	T	C	rs115811519	SNV	ENSG00000263503	MAPK8IP1P2	446		0	-7.969	0.561	9.419	0.1348	50.3	-4.417	12.11	-2.089	1.029	0.6588
17	45601755	4635	0.165049	1530	2.71272e-72	-1.21822	G	A		SNV	ENSG00000263503	MAPK8IP1P2	0		0	-4.427	-0.014	0	0.0606	52.09	0.044	21.77	-1.086	0.708	0.3254
17	45601766	4619	0.17179	1587	5.65014e-68	-1.17098	A	G		SNV	ENSG00000263503	MAPK8IP1P2	0		0.1573	-2.875	-1.251	0	0.0145	53.63	0.412	19.84	-0.345	0.681	0.362
17	45601827	4634	0.181916	1686	1.49021e-67	-1.12785	G	A		SNV	ENSG00000263503	MAPK8IP1P2	0		0	-1.3	0.909	2.235	0.0631	58.92	-1.139	24.1	0.621	0.954	0.2535
17	45603856	4586	0.157981	1449	1.30509e-66	-1.19443	C	T		SNV	ENSG00000263503	MAPK8IP1P2	1517		0	-12.88	0.052	18.582	0.0376	52.37	-3.215	15.1	-0.794	1.59	0.5183
17	45605027	4363	0.135457	1182	4.31165e-63	-1.31054	A	G		SNV	ENSG00000263503	MAPK8IP1P2	2688		2.2286	-7.969	-1.29	9.868	0.0032	49.81	0.653	22.01	-0.346	1.287	0.4785
17	45606231	4652	0.164553	1531	7.43046e-74	-1.23018	T	G	rs4528616	SNV	ENSG00000204652	RPS26P8	2341		0	-0.0432	-1.278	4.413	0.0612	55.89	-2.636	27.15	-0.045	0.927	0.3759
17	45606245	4648	0.164694	1531	2.39128e-74	-1.23472	G	T	rs4471725	SNV	ENSG00000204652	RPS26P8	2327		0	0.111	0	4.409	0.0606	56.72	-2.171	28.07	0.233	1.024	0.3717
17	45606426	4656	0.164948	1536	1.7597e-73	-1.22582	ATGG	A	rs201658835	Deletion	ENSG00000204652	RPS26P8	2146		0	15	0	0	0.0631	59.5	0	29.21	0.061	0.656	0.338
17	45606843	4650	0.166774	1551	2.87424e-73	-1.21745	C	G	rs1635285	SNV	ENSG00000204652	RPS26P8	1729		0	1.82	0.015	0	0.0973	57.68	-0.986	21.15	0.101	0.712	0.3858
17	45607197	4640	0.165409	1535	2.536e-73	-1.22539	T	C	rs2906009	SNV	ENSG00000204652	RPS26P8	1375		0	1.34	-0.481	0	0.0619	58.12	-1.44	21.42	-0.022	0.684	0.3396
17	45607554	4632	0.166343	1541	9.68359e-73	-1.2184	C	T	rs2906007	SNV	ENSG00000204652	RPS26P8	1018		0	-7.733	2.05	3.925	0.0617	44.67	-5.616	24.71	0.129	1.038	0.294
17	45608332	4578	0.167759	1536	2.27782e-77	-1.2565	A	G	rs444967	SNV	ENSG00000204652	RPS26P8	240		0	2.11	0.106	0	0.0657	57.7	-1.435	28.8	0.077	0.743	0.3348
17	45608341	4537	0.160899	1460	1.63226e-74	-1.28902	T	C	rs430688	SNV	ENSG00000204652	RPS26P8	231		0.0058	0.563	-0.294	3.499	0.022	57.99	0.192	22.86	0.209	0.487	0.3637
17	45609053	4659	0.165915	1546	1.03668e-72	-1.21145	A	C	rs385199	SNV	ENSG00000204652	RPS26P8	136		0	1.51	-1.286	0.591	0.0653	58.28	-1.799	29.31	0.051	0.626	0.3414
17	45609054	4659	0.16495	1537	7.29569e-74	-1.22454	A	G	rs440778	SNV	ENSG00000204652	RPS26P8	137		0	2.4	-1.762	0.591	0.0682	58.28	-1.785	29.21	0.041	0.637	0.3401
17	45609706	4655	0.162621	1514	1.41521e-72	-1.24064	G	A	rs2949997	SNV	ENSG00000204652	RPS26P8	789		0	-0.3071	0.464	0	0.0449	55.43	0.503	21.5	0.007	0.701	0.3472
17	45609902	4564	0.159838	1459	4.26537e-69	-1.25936	G	A	rs391338	SNV	ENSG00000204652	RPS26P8	985		0.6333	-0.2701	0.239	1.2	0.0077	59.27	1.51	19.72	-0.009	0.557	0.3503
17	45610676	4429	0.164597	1458	9.82989e-66	-1.21539	C	G		SNV	ENSG00000204652	RPS26P8	1759		0.1994	-7.542	0.082	8.366	0.0139	49.73	-1.604	28.12	0.27	0.385	0.3043
17	45610951	4650	0.166774	1551	2.90841e-73	-1.21324	A	G		SNV	ENSG00000204652	RPS26P8	2034		0	1.03	-1.388	0	0.0995	59.42	-0.91	20.52	-0.061	0.723	0.3866
17	45611021	4655	0.163802	1525	3.13719e-73	-1.23167	A	G	rs62066086	SNV	ENSG00000204652	RPS26P8	2104		0	1.09	-1.183	0	0.0612	57.95	0.103	20.32	0.086	0.687	0.3461
17	45611213	4657	0.164913	1536	2.55753e-74	-1.22879	A	G		SNV	ENSG00000204652	RPS26P8	2296		0	-0.7692	-0.421	0	0.066	53.73	-3.624	20.72	-0.024	0.685	0.3596
17	45611724	4650	0.167312	1556	3.64511e-72	-1.20636	T	C	rs56340658	SNV	ENSG00000204652	RPS26P8	2807		0	-7.873	-1.04	0.547	0.0646	42.83	-4.101	18.23	-0.298	0.773	0.4153
17	45611931	4657	0.328108	3056	1.78855e-12	0.373604	G	A	rs148889170	SNV	ENSG00000204652	RPS26P8	3014		0	-1.012	0	1.733	0.0601	53.14	-0.105	14.95	-0.023	0.56	0.5674
17	45613102	4598	0.157242	1446	1.64929e-69	-1.25755	C	T	rs148537841	SNV	ENSG00000204652	RPS26P8	4185		1.7893	-10.84	0.033	0	0.0032	44.19	0.317	19.16	0.694	0.719	0.3787
17	45614011	4536	0.151565	1375	5.43221e-65	-1.20424	T	C		SNV	ENSG00000204652	RPS26P8	5094		0	-14.95	-0.129	18.885	0.1136	49.13	-4.637	14.68	-0.829	1.675	0.5782
17	45615569	4659	0.164735	1535	4.32865e-74	-1.23098	A	G	rs611351	SNV	ENSG00000204650	LINC02210	4760		0	7.18	-0.188	0	0.0632	59.36	0	21.65	0.01	0.689	0.3427
17	45615975	4650	0.164194	1527	1.90593e-73	-1.22862	A	G		SNV	ENSG00000204650	LINC02210	4354		0	-0.8581	-0.435	1.201	0.0632	54.08	-2.682	20.25	-0.032	0.636	0.3654
17	45617831	4270	0.112881	964	1.0043e-49	-1.2641	C	T		SNV	ENSG00000204650	LINC02210	2498		0	-6.901	0.82	0	0.1161	47.82	-2.943	6.78	1.6	0.701	0.7331
17	45621533	4627	0.160687	1487	4.89266e-74	-1.24836	A	G	rs184745911	SNV	ENSG00000204650	LINC02210	0		0	-12.85	0	14.264	0.0672	46.87	-2.695	9.73	-1.636	1.511	0.6621
17	45623210	4639	0.549903	4176	9.23925e-19	0.449693	AG	A	rs200392399	Deletion	ENSG00000204650	LINC02210	0		0	-4.206	0	21.417	0.0852	31.03	0.302	22.52	-0.021	0.902	0.5129
17	45626189	4657	0.164161	1529	4.12577e-74	-1.2326	A	G	rs392116	SNV	ENSG00000204650	LINC02210	0		0	-0.9187	-0.897	0.523	0.0617	52.08	-4.95	15.25	-0.023	0.743	0.5092
17	45626665	4654	0.1633	1520	2.32574e-73	-1.23203	C	A	rs385383	SNV	ENSG00000204650	LINC02210	0		0	-12.25	0.043	5.947	0.0617	43.79	1.03	14.39	-0.094	1.043	0.5434
17	45626944	4624	0.155493	1438	2.51617e-70	-1.2786	T	G		SNV	ENSG00000204650	LINC02210	0		0.002	-13.92	0	4.964	0.024	39.92	-2.029	11.19	-0.179	0.725	0.616
17	45627733	4387	0.171871	1508	2.39868e-62	-1.15102	C	T	rs62066128	SNV	ENSG00000204650	LINC02210	0		0	4.79	0.299	0	0.0451	59.39	0	15.43	0.03	0.662	0.5007
17	45627990	4660	0.164485	1533	5.39518e-74	-1.23052	G	A	rs383241	SNV	ENSG00000204650	LINC02210	0		0	10.86	0	0.522	0.0621	59.99	0	16.41	0.015	0.665	0.5031
17	45628235	4657	0.166094	1547	2.03471e-73	-1.21916	A	G	rs365825	SNV	ENSG00000204650	LINC02210	0		0	11.53	0	0	0.0966	59.99	0	18.1	0	0.693	0.5017
17	45628390	4660	0.165987	1547	2.949e-73	-1.21762	G	C	rs393838	SNV	ENSG00000204650	LINC02210	0		0	11.47	0	0	0.097	60.01	0	17.97	0	0.668	0.499
17	45630482	4654	0.164375	1530	1.50632e-73	-1.22833	G	T	rs593720	SNV	ENSG00000204650	LINC02210	0		0	3.26	1.52	1.739	0.0612	60.17	0	20.7	-0.026	0.575	0.5296
17	45630585	4654	0.164375	1530	7.30804e-74	-1.23097	C	T	rs444071	SNV	ENSG00000204650	LINC02210	0		0	9.85	0.393	0.518	0.0606	60.11	0	21.64	0.139	0.678	0.5144
17	45630589	4655	0.164339	1530	7.11197e-74	-1.23107	C	A	rs396593	SNV	ENSG00000204650	LINC02210	0		0	9.87	0	0.518	0.0604	60.11	0	21.64	0.132	0.671	0.5139
17	45631049	4658	0.163804	1526	5.96026e-74	-1.23286	CA	C	rs67379001	Deletion	ENSG00000204650	LINC02210	0		0	19.54	0	0	0.061	60.07	0	22.32	0.032	0.719	0.4993
17	45631052	4657	0.163839	1526	6.22071e-74	-1.2328	C	G	rs368673667	SNV	ENSG00000204650	LINC02210	0		0	6.28	0.048	0	0.061	60.07	0	22.09	-1.544	0.718	0.4981
17	45632049	4576	0.167395	1532	1.90683e-76	-1.25548	C	T	rs436667	SNV	ENSG00000204650	LINC02210	0		2.5155	12	0.034	0	0.0203	60.04	0	16.36	-0.025	0.712	0.5005
17	45632501	4660	0.164485	1533	6.09099e-74	-1.23008	T	G	rs650927	SNV	ENSG00000204650	LINC02210	0		0	11.2	-1.585	0	0.0621	59.91	0	15.49	0.036	0.67	0.504
17	45632527	4661	0.16445	1533	5.73416e-74	-1.23029	A	G	rs671740	SNV	ENSG00000204650	LINC02210	0		0	10.55	-1.575	0	0.0618	59.81	0	15.62	-0.055	0.704	0.5027
17	45632761	4661	0.164557	1534	3.52974e-74	-1.23193	T	A	rs81632	SNV	ENSG00000204650	LINC02210	0		0	11.32	0	0	0.0619	59.99	0	16.29	0.019	0.672	0.5027
17	45633005	4660	0.164485	1533	3.56503e-74	-1.23201	G	A	rs16940633	SNV	ENSG00000204650	LINC02210	0		0	24.82	1.14	0	0.0625	60	0	16.46	0	0.707	0.5
17	45633018	4661	0.16445	1533	3.44236e-74	-1.23214	A	C	rs17686610	SNV	ENSG00000204650	LINC02210	0		0	25.31	-1.593	0	0.0625	60	0	15.73	-0.019	0.676	0.4987
17	45633946	4661	0.16445	1533	3.81771e-74	-1.23179	C	T	rs2942170	SNV	ENSG00000204650	LINC02210	0		0	25.88	-0.419	0	0.0638	60	0	15.99	0.016	0.712	0.5013
17	45634173	4661	0.16445	1533	4.01915e-74	-1.23159	G	C	rs2942169	SNV	ENSG00000204650	LINC02210	0		0	25.23	0	0	0.0621	60	0	16.25	0.021	0.694	0.5023
17	45634971	4661	0.16445	1533	3.76123e-74	-1.23184	C	T	rs241045	SNV	ENSG00000204650	LINC02210	0		0	11.2	1.55	0	0.0623	59.99	0	16.97	0.066	0.68	0.5011
17	45635098	4658	0.164556	1533	7.17986e-74	-1.22961	G	A	rs241044	SNV	ENSG00000204650	LINC02210	0		0	26.34	0.734	0	0.0623	60	0	16.7	0	0.704	0.5031
17	45635253	4657	0.040262	375	2.72077e-15	-1.02693	A	T	rs241043	SNV	ENSG00000204650	LINC02210	0		0.0447	10.23	0	0	0.0182	59.98	0	15.59	0.389	0.689	0.5242
17	45635291	4660	0.164378	1532	2.67907e-74	-1.23343	T	C	rs241042	SNV	ENSG00000204650	LINC02210	0		0	11.25	-0.956	0	0.0621	59.98	0	15.75	-0.032	0.692	0.5033
17	45636559	4660	0.164056	1529	4.96836e-74	-1.23213	A	G	rs241041	SNV	ENSG00000204650	LINC02210	0		0	26.36	-1.109	0	0.0621	60	0	15.78	0	0.682	0.5025
17	45636813	4650	0.163656	1522	3.82561e-74	-1.23782	C	CT		Insertion	ENSG00000204650	LINC02210	0		0	19.18	-0.243	0.525	0.0588	60.05	0	21.21	0.016	0.68	0.5216
17	45636824	4651	0.164373	1529	3.48197e-74	-1.23528	A	T		SNV	ENSG00000204650	LINC02210	0		0	9.44	0	0	0.0604	60.05	0	19.75	0.138	0.729	0.5254
17	45637484	4661	0.164235	1531	4.81189e-74	-1.23176	G	A	rs2942168	SNV	ENSG00000204650	LINC02210	0		0	26.01	1.19	0	0.0616	60	0	16.46	0.044	0.68	0.5
17	45637652	4662	0.164414	1533	4.4911e-74	-1.23113	T	C	rs2942167	SNV	ENSG00000204650	LINC02210	0		0	26.41	-0.792	0	0.0622	60	0	16.34	-0.012	0.697	0.4976
17	45638061	4656	0.164841	1535	1.11385e-72	-1.21912	T	C	rs2942166	SNV	ENSG00000204650	LINC02210	0		0	10.9	-1.193	0	0.034	59.96	0	15.41	0.015	0.693	0.4972
17	45638253	4651	0.164051	1526	3.66326e-74	-1.23499	G	C	rs2942165	SNV	ENSG00000204650	LINC02210	0		0	10.6	-0.957	0	0.0621	59.92	0	15.56	0	0.721	0.5
17	45638558	4569	0.163055	1490	6.01233e-75	-1.25514	A	G	rs117368197	SNV	ENSG00000204650	LINC02210	0		0	9.54	0	1.107	0.0638	59.98	0	15.75	0.087	0.613	0.5147
17	45638794	4532	0.119815	1086	4.96715e-51	-1.179	A	G	rs112651872	SNV	ENSG00000204650	LINC02210	0		0	-0.6766	0	1.11	0.0714	58.9	-1.556	20.24	0.291	0.796	0.5428
17	45638873	4410	0.140363	1238	2.33391e-62	-1.22861	G	T	rs190958065	SNV	ENSG00000204650	LINC02210	0		0	-2.804	0.693	4.901	0.0666	59.08	-2.068	20.14	-1.567	0.944	0.5665
17	45638878	4362	0.142595	1244	2.29265e-62	-1.22419	G	T	rs182784716	SNV	ENSG00000204650	LINC02210	0		0	-3.28	0.853	3.998	0.0621	59.07	-2.068	19.55	-1.681	0.806	0.5638
17	45639519	4661	0.164235	1531	4.81189e-74	-1.23176	A	G	rs413778	SNV	ENSG00000204650	LINC02210	0		0	25.92	0	0	0.0621	60	0	16.58	0.033	0.701	0.5004
17	45639765	4658	0.164341	1531	4.97228e-74	-1.23178	C	T	rs389217	SNV	ENSG00000204650	LINC02210	0		0	25.98	0.464	0	0.062	60	0	16.76	0	0.698	0.5006
17	45640049	4660	0.164485	1533	3.97631e-74	-1.23164	A	G	rs389978	SNV	ENSG00000204650	LINC02210	0		0	10.91	0	0	0.0621	59.98	0	16.29	0.038	0.71	0.5009
17	45640437	4661	0.164772	1536	1.40607e-73	-1.22493	T	C	rs439558	SNV	ENSG00000204650	LINC02210	0		0	26.28	-0.912	0	0.0525	60	0	15.83	0.036	0.692	0.5018
17	45640970	4653	0.166237	1547	3.24865e-73	-1.21761	T	C	rs434805	SNV	ENSG00000204650	LINC02210	0		0	11.02	-0.966	0	0.0969	59.92	0	17.21	0	0.709	0.5025
17	45641777	4661	0.165844	1546	3.29649e-73	-1.21878	A	G	rs393152	SNV	ENSG00000204650	LINC02210	0		0	26.05	0.027	0	0.0967	60	0	18.08	0.055	0.689	0.5014
17	45642504	4524	0.164898	1492	2.47439e-71	-1.22232	G	A	rs3108317	SNV	ENSG00000204650	LINC02210	0		0.0002	1.01	1.16	0	0.0399	60.73	0	20.65	0.124	0.648	0.4896
17	45643917	4658	0.164556	1533	9.32162e-74	-1.2286	G	C	rs2942164	SNV	ENSG00000204650	LINC02210	0		0	25.91	0.068	0.519	0.0622	60	0	16.49	0	0.645	0.4974
17	45644091	4655	0.164339	1530	1.59807e-73	-1.22863	C	T	rs1706746	SNV	ENSG00000204650	LINC02210	0		0	9.89	1.51	0	0.0623	59.71	0	17.14	0.025	0.686	0.4898
17	45645238	4661	0.0136237	127	7.5185e-08	-1.21639	A	G	rs118084908	SNV	ENSG00000204650	LINC02210	0		0.5713	25.55	0	0	0.009	60	0	13.95	0	0.722	0.5007
17	45646096	4662	0.164414	1533	4.4911e-74	-1.23113	C	T	rs3418	SNV	ENSG00000204650	LINC02210	0		0	26.29	1.64	0	0.0621	60	0	16.91	0.052	0.682	0.4993
17	45646239	4661	0.16445	1533	4.28785e-74	-1.23134	T	C	rs393675	SNV	ENSG00000204650	LINC02210	0		0	25.8	-0.59	0	0.0622	60	0	16.31	0.087	0.693	0.5033
17	45646563	4661	0.164235	1531	4.53822e-74	-1.23118	G	A		SNV	ENSG00000204650	LINC02210	0		0	21.97	0.169	0	0.0616	60	0	22.15	0.047	0.694	0.5015
17	45646564	4660	0.16427	1531	5.12877e-74	-1.23079	A	G		SNV	ENSG00000204650	LINC02210	0		0	21.95	0	0	0.0618	60	0	22.16	0.032	0.685	0.5
17	45646879	4661	0.164557	1534	3.19567e-74	-1.23216	G	A	rs669915	SNV	ENSG00000204650	LINC02210	0		0	10.58	1.31	0	0.062	60.02	0	16.26	-0.125	0.691	0.5078
17	45647189	4661	0.16445	1533	3.97947e-74	-1.23163	G	A	rs449501	SNV	ENSG00000204650	LINC02210	0		0	26.43	0	0	0.0621	60	0	16.18	-0.037	0.679	0.505
17	45647846	4662	0.164414	1533	4.4911e-74	-1.23113	G	A	rs448830	SNV	ENSG00000204650	LINC02210	0		0	25.83	1.61	0	0.0641	60	0	16.91	0.049	0.704	0.4991
17	45648396	4660	0.164485	1533	2.42188e-74	-1.23401	G	A	rs434598	SNV	ENSG00000204650	LINC02210	0		0	24.39	0	0	0.0617	60	0	16.15	0.04	0.67	0.4989
17	45648626	4660	0.164592	1534	2.04085e-74	-1.23384	G	A	rs434971	SNV	ENSG00000204650	LINC02210	0		0	25.89	1.21	0	0.0619	60	0	16.41	0.01	0.701	0.5012
17	45648759	4658	0.164663	1534	3.12325e-74	-1.2324	A	C	rs385691	SNV	ENSG00000204650	LINC02210	0		0	26.42	0	0	0.062	60	0	16.3	0	0.678	0.4986
17	45649208	4662	0.164414	1533	4.4911e-74	-1.23113	T	C	rs455028	SNV	ENSG00000204650	LINC02210	0		0	26.44	0	0	0.062	60	0	16.55	0.024	0.674	0.4985
17	45649222	4661	0.16445	1533	4.41871e-74	-1.23121	C	T	rs366858	SNV	ENSG00000204650	LINC02210	0		0	26.43	0.613	0	0.0619	60	0	16.83	0.014	0.68	0.4987
17	45649293	4662	0.798155	1882	2.54128e-61	1.02957	A	C	rs439945	SNV	ENSG00000204650	LINC02210	0		0	21.57	0	0	0.1191	60	0	25.7	0.018	0.699	0.4986
17	45649695	4660	0.164485	1533	4.89915e-74	-1.23093	C	T	rs453997	SNV	ENSG00000204650	LINC02210	0		0	26.26	1.2	0	0.0619	60	0	16.54	0.026	0.699	0.4989
17	45650521	4660	0.164485	1533	4.71857e-74	-1.23105	A	T	rs424243	SNV	ENSG00000204650	LINC02210	0		0	26.37	0.229	0	0.0622	60	0	16.22	0.024	0.692	0.501
17	45650771	4660	0.164056	1529	8.93677e-74	-1.23142	G	A	rs422112	SNV	ENSG00000204650	LINC02210	0		0	26.16	1.07	0	0.0621	60	0	16.34	0.044	0.702	0.5005
17	45651010	4661	0.798005	1883	3.76408e-61	1.02805	G	A	rs417968	SNV	ENSG00000204650	LINC02210	0		0	13.58	0.073	0	0.1199	nan	0	25.47	0.014	0.688	0.4999
17	45652018	4661	0.16445	1533	3.81771e-74	-1.23179	G	A	rs413844	SNV	ENSG00000204650	LINC02210	0		0	26.3	0	0	0.0622	60	0	16.31	0	0.676	0.4985
17	45652066	4659	0.16452	1533	6.16706e-74	-1.23008	C	T	rs647483	SNV	ENSG00000204650	LINC02210	0		0	25.53	1.21	0	0.0618	60	0	16.21	0	0.7	0.5
17	45653232	4648	0.165017	1534	8.51931e-74	-1.22909	G	A	rs241038	SNV	ENSG00000204650	LINC02210	0		0	10.48	1.86	0	0.0592	60.01	0	16.47	-0.031	0.704	0.5095
17	45654353	4662	0.164414	1533	4.4911e-74	-1.23113	A	C	rs241036	SNV	ENSG00000204650	LINC02210	0		0	26.36	0	0	0.0622	60	0	16.5	0	0.692	0.5016
17	45654530	4660	0.164378	1532	8.67164e-74	-1.22909	C	T	rs241035	SNV	ENSG00000204650	LINC02210	0		0	26.32	0	0	0.062	60	0	16.14	-0.01	0.693	0.5025
17	45655414	4625	0.794811	1898	1.1878e-61	1.03021	CCCCTATGT	C	rs11276875	Deletion	ENSG00000263715	LINC02210-CRHR1	0		0	19.83	0	0	0.1142	60.09	0	33.26	0.057	0.711	0.5126
17	45655682	4661	0.16445	1533	5.30439e-74	-1.23056	A	T	rs241034	SNV	ENSG00000263715	LINC02210-CRHR1	0		0	10.93	0	0	0.0617	59.99	0	16.12	0.087	0.691	0.5015
17	45656341	4661	0.164235	1531	4.81189e-74	-1.23176	GC	G		Deletion	ENSG00000263715	LINC02210-CRHR1	0		0	19.78	0	0	0.0619	60.11	0	21.83	0	0.685	0.4996
17	45656617	4660	0.164163	1530	1.00647e-73	-1.22938	G	A	rs241033	SNV	ENSG00000263715	LINC02210-CRHR1	0		0	26.3	0	0	0.0622	60	0	16.37	-0.031	0.684	0.4993
17	45656779	4661	0.16445	1533	3.20854e-74	-1.2331	T	C	rs241032	SNV	ENSG00000263715	LINC02210-CRHR1	0		0	11.2	0	0	0.0611	60.04	0	16.41	0.057	0.693	0.5004
17	45656889	4661	0.164235	1531	4.81189e-74	-1.23176	TA	T		Deletion	ENSG00000263715	LINC02210-CRHR1	0		0	19.64	0	0	0.0618	60.09	0	17.58	0.023	0.688	0.5031
17	45656938	4662	0.164414	1533	4.4911e-74	-1.23113	T	C	rs241031	SNV	ENSG00000263715	LINC02210-CRHR1	0		0	11.67	-1.232	0	0.0618	60.04	0	15.75	-0.026	0.686	0.5002
17	45657137	4659	0.16452	1533	4.35767e-74	-1.23132	A	G	rs241030	SNV	ENSG00000263715	LINC02210-CRHR1	0		0	25.33	0	0	0.062	60	0	16.34	0.048	0.688	0.5007
17	45657277	4660	0.164485	1533	3.66513e-74	-1.23199	T	C	rs241029	SNV	ENSG00000263715	LINC02210-CRHR1	0		0	11.17	0.032	0	0.0618	59.99	0	16.36	0.051	0.716	0.5012
17	45657910	4658	0.164556	1533	5.46058e-74	-1.23061	C	T	rs241028	SNV	ENSG00000263715	LINC02210-CRHR1	0		0	25.9	0	0	0.0638	60	0	16.32	0.024	0.694	0.5036
17	45658112	4654	0.164697	1533	1.43361e-73	-1.22717	A	G	rs241027	SNV	ENSG00000263715	LINC02210-CRHR1	0		0	25.34	0.56	0	0.062	60	0	16.34	0.064	0.689	0.5002
17	45658189	4660	0.164485	1533	4.92762e-74	-1.2309	G	A	rs241026	SNV	ENSG00000263715	LINC02210-CRHR1	0		0	26.05	0	0	0.0618	60	0	15.98	-0.02	0.688	0.5018
17	45659397	4660	0.16427	1531	4.75881e-74	-1.23181	C	T	rs241024	SNV	ENSG00000263715	LINC02210-CRHR1	0		0	10.35	1.21	0	0.0641	59.73	0	16.71	0.076	0.676	0.495
17	45659674	4652	0.164768	1533	1.102e-73	-1.22823	G	A	rs241023	SNV	ENSG00000263715	LINC02210-CRHR1	0		0	11.66	0.118	0	0.0614	59.98	0	16.31	-0.028	0.659	0.4977
17	45660364	4661	0.164342	1532	4.92123e-74	-1.23246	T	C	rs241022	SNV	ENSG00000263715	LINC02210-CRHR1	0		0	26.42	0	0	0.0617	60	0	16.22	0.045	0.687	0.504
17	45661261	4660	0.164485	1533	4.06186e-74	-1.2316	T	G	rs241021	SNV	ENSG00000263715	LINC02210-CRHR1	0		0	26.28	-1.675	0.522	0.0639	60	0	15.46	-0.027	0.673	0.5024
17	45661310	4660	0.164485	1533	4.74318e-74	-1.23102	C	A	rs241020	SNV	ENSG00000263715	LINC02210-CRHR1	0		0	26.45	0	0	0.0623	60	0	16.2	0.031	0.69	0.5051
17	45661828	4659	0.4956	4618	8.95893e-16	0.398839	A	G	rs3843738	SNV	ENSG00000263715	LINC02210-CRHR1	0		0	25.2	0	0	0.0822	60	0	19.72	0.04	0.695	0.5004
17	45663199	4661	0.799507	1869	8.35348e-61	1.02643	G	T	rs1724409	SNV	ENSG00000263715	LINC02210-CRHR1	0		0	21.19	0	0	0.105	60	0	25.79	-0.071	0.695	0.4996
17	45663490	4655	0.164769	1534	5.15002e-74	-1.2297	C	T	rs62053939	SNV	ENSG00000263715	LINC02210-CRHR1	0		0	10.95	1.27	0	0.0625	59.99	0	16.78	0.027	0.721	0.493
17	45663601	4656	0.164626	1533	6.04824e-74	-1.23034	C	T	rs111273167	SNV	ENSG00000263715	LINC02210-CRHR1	0		0	10.57	1.56	0	0.0619	59.93	0	17.19	0.075	0.691	0.4925
17	45663662	4478	0.17117	1533	1.49832e-73	-1.23541	A	G	rs62053940	SNV	ENSG00000263715	LINC02210-CRHR1	0		0	10.77	0	0	0.0505	59.98	0	16.79	0.072	0.682	0.4911
17	45664086	4661	0.16445	1533	4.35881e-74	-1.23127	C	T	rs17760577	SNV	ENSG00000263715	LINC02210-CRHR1	0		0	26.09	0.648	0	0.0618	60	0	16.75	0	0.677	0.5025
17	45665679	4661	0.164342	1532	3.27735e-74	-1.23296	T	C	rs17760631	SNV	ENSG00000263715	LINC02210-CRHR1	0		0	26.43	0	0	0.0622	60	0	16.45	0.046	0.698	0.4998
17	45666837	4658	0.113461	1057	1.22413e-48	-1.15705	C	T	rs62053943	SNV	ENSG00000263715	LINC02210-CRHR1	0		0	25.67	1.38	0	0.0494	60	0	15.97	0.061	0.716	0.5013
17	45666978	4661	0.810556	1766	5.46451e-66	1.09147	T	A	rs1635298	SNV	ENSG00000263715	LINC02210-CRHR1	0		0	21.6	0	0	0.1118	60	0	25.91	0.012	0.676	0.4976
17	45667624	4661	0.164557	1534	5.57253e-74	-1.23021	C	T	rs17687462	SNV	ENSG00000263715	LINC02210-CRHR1	0		0	26.44	1.17	0	0.0621	60	0	16.43	0	0.703	0.5015
17	45668821	4655	0.164554	1532	4.44988e-74	-1.23179	TC	T		Deletion	ENSG00000263715	LINC02210-CRHR1	0		0	19.89	0	0	0.0621	60.12	0	20.16	0	0.682	0.5033
17	45669052	4658	0.164341	1531	9.58744e-74	-1.22937	T	A	rs79675109	SNV	ENSG00000263715	LINC02210-CRHR1	0		0	10.5	-0.374	0	0.0619	59.99	0	16.9	-0.071	0.728	0.4783
17	45669244	4661	0.164235	1531	7.91449e-74	-1.23082	T	TATC	rs142642115	Insertion	ENSG00000263715	LINC02210-CRHR1	0		0	19.41	0	0	0.0615	60.1	0	22.64	-0.187	0.69	0.5026
17	45669355	4662	0.164414	1533	4.4911e-74	-1.23113	A	G	rs17687504	SNV	ENSG00000263715	LINC02210-CRHR1	0		0	11.54	-1.067	0	0.0625	60.06	0	15.64	0.027	0.714	0.4981
17	45669473	4662	0.164414	1533	4.4911e-74	-1.23113	T	C	rs62053945	SNV	ENSG00000263715	LINC02210-CRHR1	0		0	25.81	0.035	0	0.0622	60	0	16.42	0	0.708	0.4983
17	45670249	4662	0.811025	1762	8.94859e-66	1.0909	C	T	rs1724407	SNV	ENSG00000263715	LINC02210-CRHR1	0		0	12.78	1.24	0	0.0934	nan	0	26.31	0.027	0.671	0.4985
17	45670311	4660	0.164485	1533	6.6245e-74	-1.22978	C	T	rs62053946	SNV	ENSG00000263715	LINC02210-CRHR1	0		0	23.96	0	0	0.062	60	0	22.23	0.037	0.679	0.5012
17	45670317	4661	0.164235	1531	1.19245e-74	-1.23791	G	A	rs62053947	SNV	ENSG00000263715	LINC02210-CRHR1	0		0	23.93	1.32	0	0.0621	60	0	22.25	0.051	0.694	0.501
17	45670680	4661	0.16445	1533	3.92627e-74	-1.23168	C	T	rs62053948	SNV	ENSG00000263715	LINC02210-CRHR1	0		0	25.89	1.26	0	0.0622	60	0	16.57	0.043	0.713	0.4977
17	45670735	4661	0.164235	1531	7.28556e-74	-1.2313	A	G	rs62053949	SNV	ENSG00000263715	LINC02210-CRHR1	0		0	25.85	-0.969	0	0.0618	60	0	15.84	-0.047	0.674	0.4982
17	45671046	4656	0.164412	1531	5.01335e-74	-1.23296	A	G	rs62053950	SNV	ENSG00000263715	LINC02210-CRHR1	0		0	11.09	-1.127	0	0.062	59.98	0	15.41	0	0.689	0.5009
17	45671346	4660	0.274356	2557	1.02626e-09	0.338194	A	G	rs143699161	SNV	ENSG00000263715	LINC02210-CRHR1	0		0	0.653	0	0	0.0467	58.56	-1.172	16.22	0.047	0.685	0.507
17	45671802	4660	0.164485	1533	5.36274e-74	-1.23059	G	C	rs62053951	SNV	ENSG00000263715	LINC02210-CRHR1	0		0	25.77	-0.981	0	0.0623	60	0	15.57	0	0.684	0.5012
17	45671895	4633	0.165336	1532	5.68484e-73	-1.22351	T	C	rs62053952	SNV	ENSG00000263715	LINC02210-CRHR1	0		0	25.57	0	0	0.0613	60	0	16.31	0.066	0.705	0.4979
17	45672088	4661	0.164235	1531	9.96441e-74	-1.23009	G	A	rs62053953	SNV	ENSG00000263715	LINC02210-CRHR1	0		0	25.66	0.04	0	0.0619	60	0	16.3	-0.024	0.677	0.5014
17	45672213	4656	0.164197	1529	5.76501e-74	-1.23175	T	C	rs17687534	SNV	ENSG00000263715	LINC02210-CRHR1	0		0	26.37	-0.936	0	0.0608	60	0	15.6	0	0.691	0.5024
17	45672576	4661	0.80959	1775	6.56937e-64	1.07316	A	G	rs1631850	SNV	ENSG00000263715	LINC02210-CRHR1	0		0	13	-0.572	0	0.0971	nan	0	25.29	0.014	0.672	0.4993
17	45672583	4660	0.164485	1533	4.5836e-74	-1.23112	G	A	rs62053954	SNV	ENSG00000263715	LINC02210-CRHR1	0		0	25.76	0.126	0	0.0619	60	0	16.48	0.036	0.72	0.5031
17	45672614	4655	0.164447	1531	1.16153e-73	-1.22879	T	C	rs62053955	SNV	ENSG00000263715	LINC02210-CRHR1	0		0	25.76	-0.876	0	0.0617	60	0	17.03	-0.013	0.714	0.5026
17	45672644	4658	0.164341	1531	4.81639e-74	-1.23191	G	A	rs17687571	SNV	ENSG00000263715	LINC02210-CRHR1	0		0	26.24	0	0	0.0617	60	0	16.37	0	0.685	0.5021
17	45672771	4660	0.164485	1533	6.53513e-74	-1.22983	G	C	rs17760817	SNV	ENSG00000263715	LINC02210-CRHR1	0		0	25.25	0.124	0.523	0.0614	60	0	16.5	0	0.634	0.5023
17	45672806	4660	0.811159	1760	3.0952e-66	1.09635	G	A	rs1630095	SNV	ENSG00000263715	LINC02210-CRHR1	0		0	19.91	0	0	0.0999	60	0	25.84	0.029	0.682	0.5012
17	45672872	4661	0.16445	1533	5.46285e-74	-1.23045	A	G	rs17687625	SNV	ENSG00000263715	LINC02210-CRHR1	0		0	26.26	0	0	0.0622	60	0	16.38	0	0.694	0.5014
17	45673573	4657	0.164484	1532	7.61328e-74	-1.22975	T	C	rs62053957	SNV	ENSG00000263715	LINC02210-CRHR1	0		0	0.04	-0.496	0	0.0622	60.32	-0.921	15.82	0.058	0.723	0.5055
17	45673857	4647	0.164515	1529	1.15003e-73	-1.2298	A	T	rs62053958	SNV	ENSG00000263715	LINC02210-CRHR1	0		0	0.347	-0.066	0	0.0613	54.54	-3.214	16.27	0.04	0.663	0.5117
17	45673880	4636	0.165121	1531	5.62204e-73	-1.22249	C	T	rs62053959	SNV	ENSG00000263715	LINC02210-CRHR1	0		0	-0.2002	1.32	0.526	0.0611	53.32	-3.819	16.22	0.066	0.626	0.5139
17	45673942	4659	0.164306	1531	5.32617e-74	-1.23151	T	C	rs62055660	SNV	ENSG00000263715	LINC02210-CRHR1	0		0	-2.248	0	1.103	0.0616	49.4	-5.28	15.66	0	0.809	0.5233
17	45674061	4661	0.164235	1531	8.76001e-74	-1.23061	T	C	rs113486004	SNV	ENSG00000263715	LINC02210-CRHR1	0		0	1.1	-0.187	0	0.0622	57.35	-2.16	15.92	0.077	0.73	0.51
17	45674547	4657	0.811252	1758	1.26932e-65	1.09205	G	A	rs1635291	SNV	ENSG00000263715	LINC02210-CRHR1	0		0	10.58	0.041	0	0.0977	60.04	0	26.03	0.154	0.722	0.5001
17	45674673	4406	0.168293	1483	7.99606e-71	-1.23205	C	T	rs62055661	SNV	ENSG00000263715	LINC02210-CRHR1	0		0	3.25	0	1.127	0.0407	59.8	0	15.64	-0.071	0.597	0.5259
17	45674712	4367	0.174147	1521	3.51674e-64	-1.16198	A	AC	rs113155081	Insertion	ENSG00000263715	LINC02210-CRHR1	0		0	19.58	0	0.529	0.0473	59.95	0	19.97	0	0.628	0.5126
17	45675200	4662	0.164414	1533	4.4911e-74	-1.23113	C	T	rs62055662	SNV	ENSG00000263715	LINC02210-CRHR1	0		0	25.51	-0.111	0	0.0622	60	0	16.12	-0.019	0.686	0.5011
17	45676088	4661	0.164235	1531	6.82229e-74	-1.23155	A	G	rs62055663	SNV	ENSG00000263715	LINC02210-CRHR1	0		0	25.85	0	0	0.0621	60	0	16.45	0.052	0.696	0.5017
17	45676276	4660	0.16427	1531	6.544e-74	-1.23151	A	G	rs62055664	SNV	ENSG00000263715	LINC02210-CRHR1	0		0	25.64	-0.82	0	0.0619	60	0	16.3	0.019	0.699	0.4985
17	45676644	4659	0.16452	1533	4.01256e-74	-1.23173	T	C	rs76717812	SNV	ENSG00000263715	LINC02210-CRHR1	0		0	25.81	-0.058	0	0.0621	60	0	16.51	0.031	0.702	0.4998
17	45676733	4658	0.164556	1533	5.12104e-74	-1.23084	G	A	rs17687667	SNV	ENSG00000263715	LINC02210-CRHR1	0		0	26.45	1.12	0	0.0622	60	0	16.41	0.017	0.706	0.501
17	45676843	4661	0.16445	1533	4.41368e-74	-1.23121	G	C	rs79073784	SNV	ENSG00000263715	LINC02210-CRHR1	0		0	25.58	-0.458	0	0.0619	60	0	16	0.051	0.72	0.4994
17	45677139	4662	0.164414	1533	4.4911e-74	-1.23113	A	C	rs62055665	SNV	ENSG00000263715	LINC02210-CRHR1	0		0	25.65	0	0.521	0.0619	60	0	16.26	0.037	0.739	0.5072
17	45677203	4658	0.164448	1532	4.20964e-73	-1.22465	G	A	rs62055689	SNV	ENSG00000263715	LINC02210-CRHR1	0		0	19.28	1.66	1.107	0.061	60	0	21.96	0.018	0.621	0.504
17	45677210	4659	0.164306	1531	1.66879e-73	-1.22825	C	G	rs62055690	SNV	ENSG00000263715	LINC02210-CRHR1	0		0	19.53	-0.046	0.526	0.0607	60	0	22.13	0	0.645	0.5029
17	45677548	4452	0.806604	1722	1.94459e-61	1.06862	C	T	rs1724402	SNV	ENSG00000263715	LINC02210-CRHR1	0		0	-0.3378	0.909	3.863	0.1024	59.65	0	23.73	-0.573	1.032	0.5792
17	45678491	4656	0.810997	1760	9.63906e-66	1.09231	C	A	rs1724401	SNV	ENSG00000263715	LINC02210-CRHR1	0		0	14.08	1.5	0	0.1142	nan	0	33.95	0.062	0.705	0.4996
17	45678805	4633	0.165012	1529	2.89142e-72	-1.21939	A	AAAAC		Insertion	ENSG00000263715	LINC02210-CRHR1	0		0	4.38	0	0	0.0601	60.3	0.886	22.2	-0.226	0.656	0.5051
17	45678974	4653	0.164195	1528	5.96094e-74	-1.23229	T	C	rs74398257	SNV	ENSG00000263715	LINC02210-CRHR1	0		0	10.99	0.335	0	0.0643	60.01	0	16.12	0.046	0.694	0.5039
17	45679010	4648	0.163941	1524	1.16542e-73	-1.2298	G	C	rs17687740	SNV	ENSG00000263715	LINC02210-CRHR1	0		0	11.38	0	0	0.0625	60.01	0	16.02	0.035	0.693	0.5059
17	45679319	4662	0.164414	1533	4.4911e-74	-1.23113	A	G	rs757501	SNV	ENSG00000263715	LINC02210-CRHR1	0		0	26.45	0	0	0.0621	60	0	16.24	0.024	0.675	0.5015
17	45679467	4661	0.16445	1533	3.68199e-74	-1.23191	C	A	rs757500	SNV	ENSG00000263715	LINC02210-CRHR1	0		0	26.25	0	0	0.0621	60	0	16.39	0	0.713	0.4994
17	45679544	4661	0.16445	1533	4.15021e-74	-1.23147	T	C	rs62055693	SNV	ENSG00000263715	LINC02210-CRHR1	0		0	25.74	0	0	0.0622	60	0	16.4	0.057	0.717	0.4976
17	45679603	4662	0.810167	1770	2.26159e-65	1.08601	A	G	rs1635288	SNV	ENSG00000263715	LINC02210-CRHR1	0		0	21.09	-1.045	0	0.0822	60	0	25.4	0.019	0.676	0.5008
17	45679795	4661	0.164342	1532	6.40637e-74	-1.23021	C	T	rs78487840	SNV	ENSG00000263715	LINC02210-CRHR1	0		0	25.84	0.578	0	0.0624	60	0	16.76	0	0.669	0.4983
17	45680410	4657	0.164376	1531	4.88071e-74	-1.23158	T	C		SNV	ENSG00000263715	LINC02210-CRHR1	0		0	18.79	-0.198	0	0.061	60	0	22.38	0	0.682	0.498
17	45680411	4658	0.164341	1531	4.84137e-74	-1.23159	C	T		SNV	ENSG00000263715	LINC02210-CRHR1	0		0	18.82	0.662	0	0.061	60	0	22.34	0.031	0.678	0.499
17	45680645	4615	0.165547	1528	9.46049e-74	-1.23277	G	C	rs55651627	SNV	ENSG00000263715	LINC02210-CRHR1	0		0	10.49	0	0	0.0575	59.99	0	16.88	-0.069	0.669	0.4868
17	45680712	4543	0.161787	1470	9.76517e-73	-1.24403	G	A	rs112155389	SNV	ENSG00000263715	LINC02210-CRHR1	0		0	9.54	0	0	0.0617	59.93	0	16.93	0.232	0.704	0.4705
17	45680759	4463	0.151468	1352	9.9552e-67	-1.22403	A	G	rs62055696	SNV	ENSG00000263715	LINC02210-CRHR1	0		0	5.09	-0.903	0	0.0676	59.99	0	24.89	-1.383	0.667	0.4574
17	45680782	4483	0.154138	1382	5.83848e-67	-1.21567	C	T	rs62055697	SNV	ENSG00000263715	LINC02210-CRHR1	0		0	8.29	0.671	0	0.0713	60.07	0	23.02	0.29	0.678	0.4693
17	45681016	4612	0.16598	1531	9.84953e-73	-1.2226	T	C	rs17761046	SNV	ENSG00000263715	LINC02210-CRHR1	0		0	10.29	-0.31	0.528	0.0597	60.04	0	15.9	-0.121	0.757	0.4957
17	45681376	4660	0.164485	1533	5.23742e-74	-1.23067	T	C	rs62055700	SNV	ENSG00000263715	LINC02210-CRHR1	0		0	25.57	-0.237	0.523	0.062	60	0	16.57	0.03	0.736	0.4984
17	45681421	4657	0.163947	1527	1.70512e-74	-1.23935	G	A	rs62055701	SNV	ENSG00000263715	LINC02210-CRHR1	0		0	22.43	0.287	0	0.0617	60	0	22.27	-0.029	0.723	0.5004
17	45681424	4655	0.164017	1527	2.03207e-74	-1.23881	C	T	rs62055702	SNV	ENSG00000263715	LINC02210-CRHR1	0		0	22.33	0	0	0.0618	60	0	22.32	-0.042	0.715	0.5003
17	45681519	4660	0.164485	1533	5.73588e-74	-1.23029	A	G	rs112431991	SNV	ENSG00000263715	LINC02210-CRHR1	0		0	22.34	-1.257	0.526	0.0614	60	0	22.15	0.033	0.738	0.5022
17	45681521	4661	0.16445	1533	4.59588e-74	-1.23103	A	G	rs76539714	SNV	ENSG00000263715	LINC02210-CRHR1	0		0	22.69	0.057	0	0.0614	60	0	22.17	0.052	0.74	0.5026
17	45681532	4660	0.188948	1761	3.69541e-66	-1.09447	A	G	rs57222984	SNV	ENSG00000263715	LINC02210-CRHR1	0		0	25.69	-1.036	0	0.0958	60	0	17.61	-0.028	0.73	0.5004
17	45681682	4662	0.164414	1533	4.4911e-74	-1.23113	T	C	rs17687838	SNV	ENSG00000263715	LINC02210-CRHR1	0		0	26.44	-1.46	0	0.0623	60	0	15.67	0.01	0.673	0.5001
17	45682060	4660	0.16427	1531	6.11273e-74	-1.23094	C	T	rs76333921	SNV	ENSG00000263715	LINC02210-CRHR1	0		0	23.52	-0.192	0	0.0613	60	0	22.36	0.032	0.689	0.4995
17	45682065	4661	0.164235	1531	4.81189e-74	-1.23176	C	T	rs76453925	SNV	ENSG00000263715	LINC02210-CRHR1	0		0	23.53	1.24	0	0.0583	60	0	22.3	0.026	0.692	0.4993
17	45682353	4660	0.164485	1533	4.41452e-74	-1.23133	A	G	rs17687849	SNV	ENSG00000263715	LINC02210-CRHR1	0		0	26.43	0	0	0.0622	60	0	16.41	0.035	0.691	0.5016
17	45682826	4661	0.16445	1533	5.72401e-74	-1.23029	A	G	rs112169475	SNV	ENSG00000263715	LINC02210-CRHR1	0		0	9.79	-1.453	0.519	0.0615	59.96	0	22	0.018	0.731	0.5022
17	45682833	4662	0.164414	1533	4.4911e-74	-1.23113	C	T	rs113728380	SNV	ENSG00000263715	LINC02210-CRHR1	0		0	9.95	1.5	0.519	0.0614	59.96	0	22.11	0.041	0.72	0.5024
17	45683008	4660	0.16427	1531	2.86266e-73	-1.2268	A	AT		Insertion	ENSG00000263715	LINC02210-CRHR1	0		0	19.54	0	0	0.0618	60.03	0	16.24	-0.055	0.692	0.5053
17	45683023	4661	0.16445	1533	3.58839e-74	-1.232	A	G	rs17761100	SNV	ENSG00000263715	LINC02210-CRHR1	0		0	11.78	0	0	0.0622	60.01	0	15.95	0	0.716	0.5064
17	45683150	4659	0.16452	1533	4.0968e-74	-1.23162	A	T	rs17761124	SNV	ENSG00000263715	LINC02210-CRHR1	0		0	11.76	0	0	0.0621	60.01	0	16.28	0.052	0.701	0.502
17	45683211	4660	0.164485	1533	4.60064e-74	-1.23113	G	A	rs62055704	SNV	ENSG00000263715	LINC02210-CRHR1	0		0	25.13	0.167	0.526	0.062	60	0	16.55	0.025	0.635	0.5009
17	45683233	4661	0.164235	1531	7.28556e-74	-1.2313	A	C	rs62055705	SNV	ENSG00000263715	LINC02210-CRHR1	0		0	24.92	0.062	0.528	0.0621	60	0	16.41	0.021	0.626	0.5017
17	45683319	4661	0.16445	1533	3.81771e-74	-1.23179	T	C	rs62055706	SNV	ENSG00000263715	LINC02210-CRHR1	0		0	11.21	0	0	0.0621	60.05	0	16.32	0.062	0.685	0.5035
17	45684015	4660	0.16427	1531	5.81653e-74	-1.23052	A	G	rs75115093	SNV	ENSG00000263715	LINC02210-CRHR1	0		0	10.89	0	0	0.062	59.99	0	16.44	0.057	0.672	0.4987
17	45684116	4660	0.16427	1531	4.75881e-74	-1.23181	T	C	rs62055707	SNV	ENSG00000263715	LINC02210-CRHR1	0		0	11.36	-1.276	0	0.0622	59.98	0	15.56	-0.061	0.685	0.5025
17	45684199	4661	0.188801	1760	9.61194e-66	-1.09129	T	C	rs16941038	SNV	ENSG00000263715	LINC02210-CRHR1	0		0	26.04	-0.058	0	0.0962	60	0	18.69	0.044	0.713	0.4998
17	45684490	4661	0.16445	1533	4.65757e-74	-1.23099	C	T	rs2049515	SNV	ENSG00000263715	LINC02210-CRHR1	0		0	26.4	0	0	0.0638	60	0	16.57	0	0.705	0.4995
17	45684573	4660	0.164485	1533	5.33727e-74	-1.23064	G	C	rs2158474	SNV	ENSG00000263715	LINC02210-CRHR1	0		0	26.4	0	0	0.0639	60	0	16.59	0.044	0.714	0.4957
17	45684608	4661	0.16445	1533	5.44064e-74	-1.23046	C	A	rs62055708	SNV	ENSG00000263715	LINC02210-CRHR1	0		0	25.74	0	0	0.0622	60	0	16.61	-0.058	0.696	0.4962
17	45684889	4662	0.164414	1533	4.4911e-74	-1.23113	T	C	rs17761207	SNV	ENSG00000263715	LINC02210-CRHR1	0		0	11.47	-1.476	0	0.0621	60.02	0	15.32	-0.082	0.688	0.4983
17	45685063	4661	0.164557	1534	8.71489e-74	-1.22851	C	T	rs62055709	SNV	ENSG00000263715	LINC02210-CRHR1	0		0	7.78	0.682	0	0.0637	59.52	0	16.76	0.046	0.703	0.497
17	45685171	4660	0.164056	1529	8.11498e-74	-1.23208	T	A	rs62055710	SNV	ENSG00000263715	LINC02210-CRHR1	0		0	11.13	-0.321	0	0.0604	59.93	0	21.74	0	0.666	0.4973
17	45685188	4652	0.164553	1531	2.54269e-73	-1.22702	A	G	rs62055711	SNV	ENSG00000263715	LINC02210-CRHR1	0		0	11.36	0.308	0	0.0601	59.94	0	21.79	0.02	0.678	0.4981
17	45685228	4658	0.164556	1533	8.93504e-74	-1.22877	A	T	rs17688002	SNV	ENSG00000263715	LINC02210-CRHR1	0		0	11.71	0	0	0.0622	59.98	0	16.36	0.046	0.708	0.4983
17	45685480	4660	0.164485	1533	6.90773e-74	-1.22965	A	G	rs2040846	SNV	ENSG00000263715	LINC02210-CRHR1	0		0	26.28	0	0	0.0622	60	0	16.31	0.032	0.676	0.499
17	45685641	4659	0.16452	1533	4.45824e-74	-1.23131	T	C	rs4486953	SNV	ENSG00000263715	LINC02210-CRHR1	0		0	12.02	-0.347	0	0.0619	59.99	0	16.36	0	0.685	0.5008
17	45685836	4661	0.16445	1533	4.07177e-74	-1.23154	G	A	rs17688032	SNV	ENSG00000263715	LINC02210-CRHR1	0		0	26.41	0.45	0	0.062	60	0	16.7	-0.022	0.695	0.499
17	45685875	4661	0.16445	1533	3.81771e-74	-1.23179	C	T	rs17688056	SNV	ENSG00000263715	LINC02210-CRHR1	0		0	26.33	1.6	0	0.0623	60	0	16.9	0.021	0.676	0.4994
17	45686569	4660	0.164485	1533	3.11393e-74	-1.23259	A	G	rs17688068	SNV	ENSG00000263715	LINC02210-CRHR1	0		0	11.5	-0.844	0	0.0622	60.12	0	15.77	0.059	0.709	0.5015
17	45686661	4658	0.164126	1529	1.53966e-73	-1.22901	GGCCGAGGTGAGAGGCT	G	rs199798669	Deletion	ENSG00000263715	LINC02210-CRHR1	0		0	16.09	0	1.095	0.0585	60.07	0	20.13	0.019	0.606	0.5446
17	45687012	4660	0.164485	1533	4.95639e-74	-1.23087	G	A	rs77220413	SNV	ENSG00000263715	LINC02210-CRHR1	0		0	8.37	0.026	0.528	0.0615	60.25	0	16.56	-0.021	0.752	0.4965
17	45687199	4662	0.164414	1533	4.4911e-74	-1.23113	A	G	rs62055712	SNV	ENSG00000263715	LINC02210-CRHR1	0		0	25.86	0	0	0.0622	60	0	16.26	0	0.672	0.5011
17	45687319	4662	0.164414	1533	4.4911e-74	-1.23113	C	T	rs62055713	SNV	ENSG00000263715	LINC02210-CRHR1	0		0	25.8	0	0	0.0622	60	0	16.6	-0.022	0.734	0.4982
17	45687430	4659	0.16452	1533	3.226e-74	-1.2325	G	T	rs62055714	SNV	ENSG00000263715	LINC02210-CRHR1	0		0	25.88	0	0	0.0618	60	0	16.58	-0.045	0.702	0.4995
17	45687481	4657	0.164376	1531	1.89124e-73	-1.22699	G	A	rs62055715	SNV	ENSG00000263715	LINC02210-CRHR1	0		0	25.89	0.692	0	0.0618	60	0	16.62	0.07	0.703	0.5033
17	45687621	4660	0.164378	1532	4.62569e-74	-1.23124	G	A	rs17688090	SNV	ENSG00000263715	LINC02210-CRHR1	0		0	24.77	1.1	0	0.0618	60	0	16.39	0.048	0.689	0.5016
17	45687714	4661	0.16445	1533	4.00324e-74	-1.23161	A	G	rs17688126	SNV	ENSG00000263715	LINC02210-CRHR1	0		0	25.63	0.05	0	0.0621	60	0	16.52	0	0.716	0.4994
17	45688015	4658	0.164448	1532	8.72207e-74	-1.23054	G	C	rs77310586	SNV	ENSG00000263715	LINC02210-CRHR1	0		0	25.72	0.15	0	0.0618	60	0	16.43	0.039	0.685	0.4998
17	45688084	4661	0.16445	1533	5.71017e-74	-1.23031	G	A	rs17761387	SNV	ENSG00000263715	LINC02210-CRHR1	0		0	26.28	0	0	0.0589	60	0	16.34	0.017	0.719	0.4997
17	45688515	4661	0.188801	1760	4.85341e-66	-1.09343	T	C	rs6503443	SNV	ENSG00000263715	LINC02210-CRHR1	0		0	25.95	-0.968	0	0.0842	60	0	17.56	0.012	0.702	0.4994
17	45689049	4659	0.164306	1531	4.1859e-74	-1.23221	A	G	rs62055717	SNV	ENSG00000263715	LINC02210-CRHR1	0		0	11.58	-0.361	0	0.0619	60.04	0	22.13	-0.012	0.677	0.5021
17	45689052	4658	0.164341	1531	5.12735e-74	-1.23158	C	T	rs62055718	SNV	ENSG00000263715	LINC02210-CRHR1	0		0	11.53	0.704	0	0.0618	60.04	0	22.15	0.027	0.685	0.5041
17	45689131	4661	0.164235	1531	4.71113e-74	-1.23172	T	C		SNV	ENSG00000263715	LINC02210-CRHR1	0		0	10.4	-1.505	0	0.0621	60.04	0	22.06	-0.033	0.717	0.5041
17	45689822	4661	0.16445	1533	5.29237e-74	-1.23057	G	C	rs2040845	SNV	ENSG00000263715	LINC02210-CRHR1	0		0	26.38	0	0	0.0622	60	0	16.28	0.014	0.675	0.5022
17	45689853	4662	0.164414	1533	4.4911e-74	-1.23113	A	C	rs2040844	SNV	ENSG00000263715	LINC02210-CRHR1	0		0	25.81	0.093	0	0.0621	60	0	16.39	0.057	0.678	0.5021
17	45690172	4659	0.16452	1533	2.82853e-74	-1.23302	A	G	rs62055751	SNV	ENSG00000263715	LINC02210-CRHR1	0		0	25.65	-0.099	0	0.0624	60	0	16.02	-0.036	0.679	0.5023
17	45690262	4658	0.164126	1529	6.10949e-74	-1.23214	G	A	rs62055752	SNV	ENSG00000263715	LINC02210-CRHR1	0		0	19.17	1.39	0	0.0612	60	0	22.45	0.028	0.707	0.4987
17	45690265	4656	0.164197	1529	4.17447e-74	-1.23363	G	A	rs62055753	SNV	ENSG00000263715	LINC02210-CRHR1	0		0	19.73	0.809	0	0.0614	60	0	22.37	0.053	0.694	0.4993
17	45690407	4660	0.188734	1759	1.38491e-65	-1.09088	T	C	rs7215239	SNV	ENSG00000263715	LINC02210-CRHR1	0		0	26.15	-1.075	0	0.0979	60	0	17.58	0	0.708	0.4991
17	45690449	4659	0.16452	1533	3.47531e-74	-1.23223	C	T	rs17688296	SNV	ENSG00000263715	LINC02210-CRHR1	0		0	26.17	0.338	0.522	0.0623	60	0	16.59	0.026	0.66	0.5007
17	45690864	4662	0.164414	1533	4.4911e-74	-1.23113	C	G	rs62055754	SNV	ENSG00000263715	LINC02210-CRHR1	0		0	25.61	0	0	0.0621	60	0	16.27	0.044	0.723	0.5061
17	45690980	4659	0.164198	1530	1.35286e-74	-1.23732	G	A	rs78471340	SNV	ENSG00000263715	LINC02210-CRHR1	0		0	22.13	1.04	0	0.0622	60	0	22.03	0.017	0.722	0.5055
17	45690981	4659	0.164198	1530	1.35286e-74	-1.23732	C	T	rs78052495	SNV	ENSG00000263715	LINC02210-CRHR1	0		0	22.08	-0.074	0	0.0622	60	0	22.03	0.021	0.722	0.5057
17	45691135	4660	0.164485	1533	9.03061e-74	-1.23001	C	T	rs55669046	SNV	ENSG00000263715	LINC02210-CRHR1	0		0	11.16	0.607	0	0.0615	60.03	0	22.04	-0.052	0.724	0.504
17	45691255	4660	0.164485	1533	1.38119e-73	-1.22716	AG	A		Deletion	ENSG00000263715	LINC02210-CRHR1	0		0	19.48	0	0	0.0621	60.08	0	18.63	-0.022	0.704	0.503
17	45691267	4661	0.164342	1532	2.6142e-74	-1.23339	G	A	rs56323832	SNV	ENSG00000263715	LINC02210-CRHR1	0		0	10.94	0	0	0.0622	60.04	0	16.17	-0.073	0.704	0.5011
17	45691337	4662	0.164522	1534	4.5346e-74	-1.23087	C	T	rs55972157	SNV	ENSG00000263715	LINC02210-CRHR1	0		0	10.81	0	0	0.0625	60.04	0	16.34	-0.044	0.724	0.5019
17	45691361	4661	0.164664	1535	5.94507e-74	-1.22987	G	A	rs56110538	SNV	ENSG00000263715	LINC02210-CRHR1	0		0	11.1	1.16	0	0.062	60.03	0	16.41	0	0.711	0.5012
17	45691955	4659	0.164413	1532	6.06083e-74	-1.23177	A	C	rs56283089	SNV	ENSG00000263715	LINC02210-CRHR1	0		0	25.02	-1.39	0	0.0619	60	0	15.48	-0.013	0.689	0.5006
17	45692453	4660	0.164056	1529	1.61514e-73	-1.23027	AAAATT	A		Deletion	ENSG00000263715	LINC02210-CRHR1	0		0	20.2	0	0	0.0615	60.13	0	21.71	0.104	0.718	0.5112
17	45693050	4661	0.164235	1531	2.62494e-74	-1.23469	T	C	rs74765707	SNV	ENSG00000263715	LINC02210-CRHR1	0		0	11.17	-1.311	0	0.0613	59.97	0	15.9	-0.03	0.686	0.4929
17	45693077	4662	0.164414	1533	4.4911e-74	-1.23113	T	C	rs62056861	SNV	ENSG00000263715	LINC02210-CRHR1	0		0	11.3	-1.186	0	0.062	59.98	0	15.69	0.022	0.705	0.4958
17	45693159	4662	0.164736	1536	5.85089e-74	-1.2295	C	T	rs62056862	SNV	ENSG00000263715	LINC02210-CRHR1	0		0	10.84	1.11	0	0.0619	59.98	0	16.46	0.068	0.724	0.4954
17	45693229	4657	0.164484	1532	1.31248e-73	-1.22872	A	G	rs62056863	SNV	ENSG00000263715	LINC02210-CRHR1	0		0	10.94	-0.311	0	0.0615	59.95	0	16.42	-0.007	0.685	0.4957
17	45693346	4659	0.188131	1753	1.03547e-66	-1.10157	C	T	rs7207373	SNV	ENSG00000263715	LINC02210-CRHR1	0		0	11.98	1.08	0	0.0969	59.99	0	18.58	0.022	0.709	0.4969
17	45693629	4660	0.164378	1532	6.22455e-74	-1.23162	G	A	rs62056864	SNV	ENSG00000263715	LINC02210-CRHR1	0		0	25.64	1.38	0	0.062	60	0	16.6	0.012	0.686	0.4994
17	45693827	4660	0.164056	1529	1.93172e-74	-1.23811	T	C	rs62056865	SNV	ENSG00000263715	LINC02210-CRHR1	0		0	25.55	-0.022	0	0.0619	60	0	16.33	0.067	0.696	0.5026
17	45694127	4662	0.164414	1533	4.4911e-74	-1.23113	G	A	rs62056866	SNV	ENSG00000263715	LINC02210-CRHR1	0		0	25.91	0	0	0.0619	60	0	16.41	-0.006	0.704	0.5026
17	45694261	4661	0.164235	1531	4.81189e-74	-1.23176	A	G	rs62056867	SNV	ENSG00000263715	LINC02210-CRHR1	0		0	25.65	-1.189	0	0.0618	60	0	15.82	0	0.68	0.4996
17	45694652	4659	0.164198	1530	8.47135e-74	-1.23008	G	T	rs56200760	SNV	ENSG00000263715	LINC02210-CRHR1	0		0	25.73	0	0	0.0623	60	0	16.44	-0.099	0.676	0.5033
17	45694743	4659	0.164306	1531	8.97719e-74	-1.23064	C	A	rs17688391	SNV	ENSG00000263715	LINC02210-CRHR1	0		0	25.58	0.019	0.521	0.0614	60	0	16.36	0.071	0.759	0.5022
17	45694885	4661	0.16445	1533	3.66587e-74	-1.23192	C	T	rs17688410	SNV	ENSG00000263715	LINC02210-CRHR1	0		0	26.41	1.32	0	0.0622	60	0	16.4	0.016	0.689	0.5012
17	45695041	4662	0.164414	1533	4.4911e-74	-1.23113	C	T	rs55927630	SNV	ENSG00000263715	LINC02210-CRHR1	0		0	25.82	1.39	0	0.0619	60	0	16.76	0.057	0.706	0.4999
17	45695174	4658	0.164556	1533	4.66811e-74	-1.23113	G	A	rs17688434	SNV	ENSG00000263715	LINC02210-CRHR1	0		0	25.66	0	0	0.062	60	0	16.48	0.016	0.684	0.5016
17	45695758	4661	0.164128	1530	4.74556e-74	-1.23209	A	C	rs10491144	SNV	ENSG00000263715	LINC02210-CRHR1	0		0	11.38	-1.445	0	0.0619	60.08	0	15.77	-0.099	0.7	0.4978
17	45695882	4661	0.164235	1531	4.81189e-74	-1.23176	A	T	rs10491143	SNV	ENSG00000263715	LINC02210-CRHR1	0		0	26.27	0.342	0	0.0618	60	0	16.45	-0.019	0.686	0.4999
17	45696081	4661	0.164235	1531	7.28556e-74	-1.2313	T	C	rs62056869	SNV	ENSG00000263715	LINC02210-CRHR1	0		0	11.04	-1.292	0	0.0619	60.02	0	15.32	0.104	0.674	0.5109
17	45696159	4656	0.16366	1524	1.56929e-73	-1.23021	T	TAAAA	rs200714673	Insertion	ENSG00000263715	LINC02210-CRHR1	0		0	15.66	0	0.522	0.062	60.01	0	22.25	-0.534	0.735	0.5161
17	45696241	4661	0.164235	1531	4.81189e-74	-1.23176	T	G	rs17688511	SNV	ENSG00000263715	LINC02210-CRHR1	0		0	11.02	-1.586	0	0.0621	60.08	0	15.46	0.087	0.732	0.5071
17	45696418	4661	0.16445	1533	5.78085e-74	-1.23026	C	A	rs62056870	SNV	ENSG00000263715	LINC02210-CRHR1	0		0	25.92	0.133	0	0.0623	60	0	16.35	-0.026	0.69	0.5048
17	45696511	4661	0.16445	1533	5.81728e-74	-1.23023	A	T	rs17688534	SNV	ENSG00000263715	LINC02210-CRHR1	0		0	26.35	-0.476	0	0.0622	60	0	16.41	0.02	0.66	0.5027
17	45696577	4662	0.164414	1533	4.4911e-74	-1.23113	A	G	rs17688558	SNV	ENSG00000263715	LINC02210-CRHR1	0		0	25.89	0	0	0.0622	60	0	16.47	0.045	0.704	0.5024
17	45696889	4658	0.164019	1528	2.5266e-73	-1.22852	TAGCC	T		Deletion	ENSG00000263715	LINC02210-CRHR1	0		0	18.22	0	0.518	0.06	60.17	0	21.52	-0.044	0.666	0.5123
17	45697042	4395	0.158476	1393	2.58936e-73	-1.27547	A	AAGAAAGAAAGAG	rs201825478	Insertion	ENSG00000263715	LINC02210-CRHR1	0		0	1.52	0	3.666	0.0667	59.91	0	24.38	-0.792	0.481	0.4776
17	45697131	4611	0.162112	1495	2.84363e-74	-1.24557	A	T	rs56162163	SNV	ENSG00000263715	LINC02210-CRHR1	0		0	9.43	0.034	0	0.0636	60.07	0	15.26	0.14	0.756	0.4953
17	45697479	4659	0.164413	1532	5.67145e-74	-1.23056	C	T	rs56391096	SNV	ENSG00000263715	LINC02210-CRHR1	0		0	25.54	0	0	0.0625	60	0	16.67	-0.059	0.693	0.4954
17	45697593	4660	0.164485	1533	4.65773e-74	-1.23106	T	C	rs17761838	SNV	ENSG00000263715	LINC02210-CRHR1	0		0	26.34	0.193	0	0.0618	60	0	16.47	0.042	0.662	0.4948
17	45697779	4660	0.164485	1533	4.0832e-74	-1.23155	G	A	rs12150141	SNV	ENSG00000263715	LINC02210-CRHR1	0		0	11.16	0	0	0.0621	60.17	0	16.49	0.016	0.683	0.4928
17	45697846	4658	0.164448	1532	3.55904e-74	-1.23214	CCTT	C		Deletion	ENSG00000263715	LINC02210-CRHR1	0		0	18.53	0	0	0.062	60.21	0	22.12	0.076	0.743	0.4956
17	45698036	4662	0.164414	1533	4.4911e-74	-1.23113	T	C	rs12150608	SNV	ENSG00000263715	LINC02210-CRHR1	0		0	25.9	0.057	0	0.062	60	0	16.7	-0.027	0.682	0.4941
17	45698113	4660	0.164485	1533	3.86753e-74	-1.23176	T	C	rs12150610	SNV	ENSG00000263715	LINC02210-CRHR1	0		0	26.36	0	0	0.0622	60	0	16.61	0.053	0.66	0.4918
17	45698180	4660	0.164378	1532	7.7103e-74	-1.22947	A	G	rs12150547	SNV	ENSG00000263715	LINC02210-CRHR1	0		0	26.32	-1.514	0	0.0625	60	0	15.8	-0.013	0.671	0.4952
17	45698563	4661	0.164342	1532	7.26814e-74	-1.22969	C	G	rs17688682	SNV	ENSG00000263715	LINC02210-CRHR1	0		0	26.21	0.241	0.521	0.0622	60	0	16.5	-0.054	0.662	0.5016
17	45698695	4661	0.16445	1533	4.37719e-74	-1.23125	C	T	rs12150454	SNV	ENSG00000263715	LINC02210-CRHR1	0		0	11.31	1.22	0	0.0621	60.12	0	16.57	0.024	0.672	0.5
17	45698876	4659	0.164413	1532	4.82812e-74	-1.231	A	G	rs12150091	SNV	ENSG00000263715	LINC02210-CRHR1	0		0	9.21	0.027	0.526	0.0618	60.07	0	15.75	0.016	0.769	0.5171
17	45699005	4653	0.164195	1528	4.22484e-73	-1.2263	C	T	rs12150464	SNV	ENSG00000263715	LINC02210-CRHR1	0		0	0.373	0	1.094	0.0617	60.47	0	19.89	-0.019	0.782	0.532
17	45699375	4661	0.164342	1532	4.23378e-74	-1.23214	T	C	rs76761706	SNV	ENSG00000263715	LINC02210-CRHR1	0		0	9.11	-0.904	0.524	0.0611	59.99	0	22.28	0.158	0.637	0.502
17	45699376	4662	0.164307	1532	4.39627e-74	-1.23197	T	C	rs80143279	SNV	ENSG00000263715	LINC02210-CRHR1	0		0	9.37	-0.073	0.524	0.0611	59.99	0	22.19	0.161	0.639	0.5021
17	45699421	4659	0.164306	1531	5.37407e-74	-1.23142	C	T	rs17761985	SNV	ENSG00000263715	LINC02210-CRHR1	0		0	23.38	0	0	0.0617	60	0	16.48	0.017	0.674	0.4976
17	45699579	4662	0.164414	1533	4.4911e-74	-1.23113	T	C	rs62056873	SNV	ENSG00000263715	LINC02210-CRHR1	0		0	25.53	-1.523	0	0.0622	60	0	15.76	-0.032	0.704	0.498
17	45699947	4660	0.411266	3833	4.90313e-28	-0.559554	A	G	rs1724422	SNV	ENSG00000263715	LINC02210-CRHR1	0		0.0042	25.55	0	0	0.0232	60	0	20.79	0.048	0.696	0.4975
17	45700176	4658	0.164556	1533	5.3375e-74	-1.23073	A	G	rs17688767	SNV	ENSG00000263715	LINC02210-CRHR1	0		0	26.44	-1.099	0	0.062	60	0	15.46	0.02	0.682	0.4996
17	45700212	4661	0.16445	1533	4.15021e-74	-1.23147	C	T	rs62056874	SNV	ENSG00000263715	LINC02210-CRHR1	0		0	25.86	0	0	0.062	60	0	16.47	-0.049	0.7	0.4982
17	45700344	4661	0.164235	1531	4.81189e-74	-1.23176	T	C	rs17688773	SNV	ENSG00000263715	LINC02210-CRHR1	0		0	10.72	-1.386	0.522	0.0617	60.01	0	15.68	-0.061	0.644	0.4988
17	45700469	4660	0.162983	1519	6.41092e-73	-1.22476	TATCCTGCTTCCC	T		Deletion	ENSG00000263715	LINC02210-CRHR1	0		0	20.09	0	0	0.0619	60.02	0	21.37	-0.033	0.721	0.5178
17	45700591	4660	0.164056	1529	2.23084e-73	-1.22706	AATC	A	rs140500355	Deletion	ENSG00000263715	LINC02210-CRHR1	0		0	19.49	0	0	0.0613	60.07	0	21.96	-0.231	0.67	0.505
17	45700637	4659	0.16452	1533	4.26436e-74	-1.2314	T	A	rs62056875	SNV	ENSG00000263715	LINC02210-CRHR1	0		0	9.39	-0.377	0.522	0.0621	60.07	0	16.6	-0.155	0.663	0.499
17	45701040	4661	0.164664	1535	1.36326e-74	-1.23466	A	G	rs17688875	SNV	ENSG00000263715	LINC02210-CRHR1	0		0	9.45	0	0.52	0.0621	60.2	0	15.82	0.094	0.649	0.5141
17	45701236	4662	0.164307	1532	4.21005e-74	-1.23145	C	T	rs17762165	SNV	ENSG00000263715	LINC02210-CRHR1	0		0	26.43	0	0	0.0625	60	0	16.32	-0.029	0.705	0.5045
17	45701314	4661	0.152542	1422	1.34946e-66	-1.20337	T	A	rs17688916	SNV	ENSG00000263715	LINC02210-CRHR1	0		0	26.4	0	0	0.0627	60	0	16.35	0.047	0.698	0.5029
17	45701386	4659	0.164091	1529	1.43339e-73	-1.23048	C	T	rs62056876	SNV	ENSG00000263715	LINC02210-CRHR1	0		0	25.56	0	0	0.0629	60	0	16.2	0.03	0.718	0.5065
17	45701402	4657	0.385549	3591	6.81176e-28	-0.564138	C	T	rs1623865	SNV	ENSG00000263715	LINC02210-CRHR1	0		0	24.88	0	0	0.0403	60	0	20.48	-0.015	0.696	0.5031
17	45701462	4660	0.166094	1548	6.90035e-74	-1.2283	T	G	rs62056877	SNV	ENSG00000263715	LINC02210-CRHR1	0		0	24.89	0	0	0.0604	60	0	16	0	0.676	0.5059
17	45701985	4662	0.164093	1530	5.31389e-74	-1.23066	G	A	rs17688922	SNV	ENSG00000263715	LINC02210-CRHR1	0		0	26.21	1.21	0	0.0628	60	0	16.52	0.066	0.683	0.5002
17	45702053	4661	0.164021	1529	6.40629e-74	-1.2318	T	A	rs17688944	SNV	ENSG00000263715	LINC02210-CRHR1	0		0	26.31	0	0	0.0627	60	0	16.44	-0.031	0.698	0.5001
17	45702291	4661	0.164235	1531	3.65018e-74	-1.23196	T	C	rs1526129	SNV	ENSG00000263715	LINC02210-CRHR1	0		0	26.44	0	0	0.0623	60	0	16.48	-0.015	0.705	0.4982
17	45703195	4660	0.164485	1533	3.23512e-74	-1.23217	C	T	rs62056878	SNV	ENSG00000263715	LINC02210-CRHR1	0		0	25.86	0	0	0.0621	60	0	16.55	-0.038	0.704	0.4984
17	45703582	4658	0.164234	1530	7.86441e-73	-1.22253	T	C	rs17762308	SNV	ENSG00000263715	LINC02210-CRHR1	0		0	26.4	0	0	0.0622	60	0	16.55	0.044	0.714	0.498
17	45703717	4661	0.265072	2471	2.54066e-11	0.375892	C	T	rs117560908	SNV	ENSG00000263715	LINC02210-CRHR1	0		0	25.58	0.176	0	0.0566	60	0	16.75	0.011	0.672	0.5016
17	45703739	4662	0.163985	1529	6.84741e-75	-1.23559	A	G	rs968028	SNV	ENSG00000263715	LINC02210-CRHR1	0		0	26.06	-1.485	0	0.0621	60	0	15.61	0	0.669	0.5046
17	45703884	4661	0.164021	1529	5.65331e-75	-1.23913	C	T	rs968027	SNV	ENSG00000263715	LINC02210-CRHR1	0		0	26.4	0.474	0	0.0623	60	0	16.66	0	0.72	0.4999
17	45704060	4661	0.16445	1533	4.76994e-74	-1.22927	T	C	rs62056879	SNV	ENSG00000263715	LINC02210-CRHR1	0		0	25.69	-0.551	0	0.0625	60	0	16.07	0.023	0.719	0.502
17	45704139	4656	0.164412	1531	1.43692e-73	-1.22721	C	T	rs79892630	SNV	ENSG00000263715	LINC02210-CRHR1	0		0	25.92	0	0	0.0622	60	0	16.37	-0.017	0.683	0.5022
17	45704381	4660	0.399249	3721	2.38285e-29	-0.577644	C	T	rs1724425	SNV	ENSG00000263715	LINC02210-CRHR1	0		0.7724	11.7	0.303	0	0.0073	60.12	0	19.55	-0.093	0.687	0.5047
17	45704412	4660	0.16427	1531	4.36953e-74	-1.23134	A	G	rs17762361	SNV	ENSG00000263715	LINC02210-CRHR1	0		0	0.374	0	0	0.0625	60.27	0.91	16.05	-0.014	0.693	0.5059
17	45704938	4659	0.164091	1529	4.56195e-74	-1.232	T	C	rs62056880	SNV	ENSG00000263715	LINC02210-CRHR1	0		0	25.85	-0.148	0	0.0621	60	0	16.17	0.021	0.684	0.5032
17	45705089	4661	0.164235	1531	4.95726e-74	-1.23084	G	T	rs62056881	SNV	ENSG00000263715	LINC02210-CRHR1	0		0	25.92	0	0	0.0624	60	0	16.12	0.028	0.692	0.4997
17	45705126	4661	0.164235	1531	3.88615e-74	-1.2317	A	G	rs17689104	SNV	ENSG00000263715	LINC02210-CRHR1	0		0	26.39	-1.143	0	0.0624	60	0	15.59	0	0.724	0.4999
17	45705192	4662	0.1642	1531	3.94977e-74	-1.23162	T	C	rs17689116	SNV	ENSG00000263715	LINC02210-CRHR1	0		0	26.41	-0.77	0	0.0624	60	0	16.31	0	0.702	0.4993
17	45705327	4662	0.165272	1541	3.01163e-73	-1.22138	A	G	rs62056905	SNV	ENSG00000263715	LINC02210-CRHR1	0		0	25.88	-1.128	0	0.0598	60	0	15.57	0.028	0.69	0.5036
17	45705342	4662	0.164307	1532	8.91719e-74	-1.22837	T	C	rs62056906	SNV	ENSG00000263715	LINC02210-CRHR1	0		0	25.86	-0.535	0	0.0614	60	0	16.37	0.016	0.698	0.5032
17	45705974	4660	0.420601	3920	9.68025e-19	-0.44381	T	C	rs1526123	SNV	ENSG00000263715	LINC02210-CRHR1	0		0	24.65	-0.35	0	0.0827	60	0	22.48	0.018	0.694	0.4988
17	45706207	4637	0.16433	1524	1.01324e-72	-1.22403	C	T	rs17689182	SNV	ENSG00000263715	LINC02210-CRHR1	0		0	25.82	0	0.526	0.0617	60	0	16.22	-0.061	0.638	0.5006
17	45706224	4657	0.163625	1524	2.5207e-74	-1.23662	G	A	rs62056908	SNV	ENSG00000263715	LINC02210-CRHR1	0		0	25.14	0.105	0	0.0633	60	0	16.31	-0.043	0.702	0.5044
17	45706437	4659	0.16613	1548	3.09499e-70	-1.1902	A	G	rs62056909	SNV	ENSG00000263715	LINC02210-CRHR1	0		0	25.52	-1.123	0	0.0615	60	0	15.29	0.022	0.69	0.5066
17	45706856	4661	0.164772	1536	5.8215e-74	-1.22818	T	C	rs62056910	SNV	ENSG00000263715	LINC02210-CRHR1	0		0	11.99	0.152	0	0.0614	60.02	0	19.76	0.019	0.675	0.4994
17	45707258	4659	0.164306	1531	6.67203e-74	-1.22856	T	C	rs62056911	SNV	ENSG00000263715	LINC02210-CRHR1	0		0	25.83	-1.468	0	0.0627	60	0	15.79	0	0.674	0.4971
17	45707569	4660	0.164378	1532	2.16362e-74	-1.23371	C	G	rs78568882	SNV	ENSG00000263715	LINC02210-CRHR1	0		0	23.86	0	0.522	0.0627	60	0	16.36	-0.016	0.651	0.4994
17	45707582	4660	0.164378	1532	2.16362e-74	-1.23371	G	T	rs62056912	SNV	ENSG00000263715	LINC02210-CRHR1	0		0	23.92	0	0	0.0623	60	0	16.43	-0.035	0.724	0.4999
17	45707628	4657	0.163517	1523	5.02944e-74	-1.2345	C	T	rs62056913	SNV	ENSG00000263715	LINC02210-CRHR1	0		0	-0.382	0	0	0.0625	60.3	0.905	16.42	-0.018	0.719	0.4954
17	45707730	4661	0.164235	1531	4.95194e-74	-1.23084	G	A	rs78454137	SNV	ENSG00000263715	LINC02210-CRHR1	0		0	-0.5907	0.096	0.527	0.062	60.37	1.03	22.42	-0.225	0.737	0.4975
17	45707732	4660	0.16427	1531	4.20232e-74	-1.23151	C	T	rs112123127	SNV	ENSG00000263715	LINC02210-CRHR1	0		0	-0.5945	-0.318	0.528	0.062	60.37	1.03	22.42	-0.232	0.739	0.4972
17	45707738	4659	0.164306	1531	5.86212e-74	-1.23033	C	CTTA		Insertion	ENSG00000263715	LINC02210-CRHR1	0		0	3.76	0	0	0.0617	60.37	1.04	22.66	-0.274	0.746	0.4979
17	45707983	4659	0.164735	1535	4.99084e-74	-1.22891	T	C	rs61667602	SNV	ENSG00000263715	LINC02210-CRHR1	0		0	25.19	-0.117	0	0.0443	60	0	16.29	-0.026	0.727	0.5041
17	45708261	4662	0.1642	1531	3.94977e-74	-1.23162	A	T	rs62056915	SNV	ENSG00000263715	LINC02210-CRHR1	0		0	25.69	-0.335	0	0.0624	60	0	16.07	0	0.676	0.5021
17	45708442	4662	0.1642	1531	3.94977e-74	-1.23162	T	C	rs17689218	SNV	ENSG00000263715	LINC02210-CRHR1	0		0	26.31	-0.955	0	0.0621	60	0	15.69	-0.018	0.67	0.4997
17	45708572	4660	0.16427	1531	3.14787e-74	-1.23257	C	T	rs62056916	SNV	ENSG00000263715	LINC02210-CRHR1	0		0	25.8	0.824	0	0.0624	60	0	16.78	0	0.682	0.502
17	45708647	4660	0.164378	1532	1.01451e-73	-1.228	G	T	rs62056917	SNV	ENSG00000263715	LINC02210-CRHR1	0		0	25.92	0	0	0.062	60	0	16.12	0.011	0.69	0.5032
17	45709310	4661	0.164235	1531	3.65018e-74	-1.23196	T	G	rs62056918	SNV	ENSG00000263715	LINC02210-CRHR1	0		0	25.86	0	0	0.062	60	0	16.13	0.022	0.713	0.4978
17	45709332	4659	0.164306	1531	3.83067e-74	-1.23189	C	T	rs62056919	SNV	ENSG00000263715	LINC02210-CRHR1	0		0	25.89	0	0	0.0621	60	0	16.49	-0.019	0.692	0.4984
17	45709764	4660	0.16427	1531	5.79954e-74	-1.23028	T	C	rs17762535	SNV	ENSG00000263715	LINC02210-CRHR1	0		0	26.25	-0.835	0	0.0627	60	0	15.88	0.029	0.697	0.492
17	45709860	4660	0.16427	1531	4.44578e-74	-1.23128	G	A	rs62056920	SNV	ENSG00000263715	LINC02210-CRHR1	0		0	25.8	-0.226	0	0.0632	60	0	16.09	0.01	0.68	0.4971
17	45709940	4661	0.164342	1532	3.72604e-74	-1.23113	T	C	rs62056921	SNV	ENSG00000263715	LINC02210-CRHR1	0		0	25.75	-0.833	0.526	0.0627	60	0	15.69	0.034	0.661	0.4977
17	45709987	4659	0.448916	4183	1.3741e-25	0.525866	A	C	rs7406746	SNV	ENSG00000263715	LINC02210-CRHR1	0		0.7808	25.91	-1.113	0	0.0072	60	0	18.41	-0.035	0.704	0.4994
17	45710197	4662	0.1642	1531	3.94977e-74	-1.23162	C	G	rs62056922	SNV	ENSG00000263715	LINC02210-CRHR1	0		0	25.68	0.239	0	0.0639	60	0	15.69	0	0.681	0.5017
17	45711005	4662	0.1642	1531	3.94977e-74	-1.23162	C	T	rs56290582	SNV	ENSG00000263715	LINC02210-CRHR1	0		0	25.83	1.37	0	0.0622	60	0	16.42	0.055	0.71	0.5017
17	45711053	4661	0.164235	1531	5.07308e-74	-1.23075	C	A	rs56397077	SNV	ENSG00000263715	LINC02210-CRHR1	0		0	25.93	-0.036	0	0.0622	60	0	16	0.026	0.693	0.5056
17	45711283	4659	0.164306	1531	4.54817e-74	-1.23122	T	C	rs62056925	SNV	ENSG00000263715	LINC02210-CRHR1	0		0	23.75	-0.889	0	0.0627	60	0	15.66	-0.015	0.697	0.5027
17	45711300	4658	0.164341	1531	4.0634e-74	-1.23167	C	G	rs62056926	SNV	ENSG00000263715	LINC02210-CRHR1	0		0	23.15	0	0	0.0624	60	0	16.27	-0.03	0.697	0.5001
17	45711401	4659	0.164306	1531	3.83354e-74	-1.23189	G	A	rs62056927	SNV	ENSG00000263715	LINC02210-CRHR1	0		0	25.72	0.168	0	0.0626	60	0	16.48	0.048	0.695	0.5011
17	45711416	4662	0.1642	1531	3.94977e-74	-1.23162	C	T	rs62056928	SNV	ENSG00000263715	LINC02210-CRHR1	0		0	25.82	0	0	0.0626	60	0	16.42	0.019	0.683	0.5015
17	45711778	4661	0.164235	1531	4.46365e-74	-1.23118	G	A	rs62056929	SNV	ENSG00000263715	LINC02210-CRHR1	0		0	25.77	0.722	0	0.0627	60	0	16.73	0	0.694	0.5037
17	45712047	4646	0.163797	1522	5.52368e-74	-1.2332	CT	C		Deletion	ENSG00000263715	LINC02210-CRHR1	0		0	19.67	-1.155	0	0.0475	60.06	0	22.03	-0.028	0.688	0.5019
17	45712274	4662	0.164307	1532	1.91404e-74	-1.23376	A	C	rs62056930	SNV	ENSG00000263715	LINC02210-CRHR1	0		0	25.73	-0.102	0	0.0615	60	0	16.23	-0.009	0.711	0.5013
17	45712332	4660	0.162017	1510	3.79446e-72	-1.2211	G	A	rs62056931	SNV	ENSG00000263715	LINC02210-CRHR1	0		0	24.35	1.15	0	0.0609	60	0	16.32	0.036	0.705	0.5015
17	45712344	4660	0.0583691	544	1.84158e-25	-1.14422	C	G	rs113100008	SNV	ENSG00000263715	LINC02210-CRHR1	0		0	24.63	-0.239	0	0.0343	60	0	14.81	0.058	0.674	0.4988
17	45712605	4661	0.164021	1529	1.53537e-73	-1.22745	G	C	rs62056932	SNV	ENSG00000263715	LINC02210-CRHR1	0		0	23.02	0	0	0.0614	60	0	22.37	0.012	0.713	0.4971
17	45712612	4661	0.164235	1531	3.67447e-74	-1.2321	G	A	rs62056933	SNV	ENSG00000263715	LINC02210-CRHR1	0		0	22.9	0	0	0.0611	60	0	22.39	0	0.707	0.4965
17	45712639	4661	0.164342	1532	3.41298e-74	-1.23161	A	G	rs62056934	SNV	ENSG00000263715	LINC02210-CRHR1	0		0	25.56	0.034	0	0.063	60	0	16.4	0.036	0.696	0.498
17	45713035	4662	0.164307	1532	4.02968e-74	-1.23095	A	G	rs79322350	SNV	ENSG00000263715	LINC02210-CRHR1	0		0	24.68	0	0	0.0597	60	0	16.2	0	0.691	0.505
17	45713080	4661	0.164342	1532	3.22017e-74	-1.23182	A	G	rs62056935	SNV	ENSG00000263715	LINC02210-CRHR1	0		0	25.28	-0.453	0	0.0598	60	0	16.16	-0.01	0.7	0.506
17	45713283	4652	0.164338	1529	1.53858e-74	-1.23699	C	A	rs75076131	SNV	ENSG00000263715	LINC02210-CRHR1	0		0	9.31	0.063	0.523	0.0577	60.1	0	15.86	0	0.739	0.509
17	45713545	4661	0.164235	1531	4.50901e-74	-1.2322	A	T	rs62056936	SNV	ENSG00000263715	LINC02210-CRHR1	0		0	25.9	0	0	0.0594	60	0	16.5	0.05	0.675	0.4993
17	45713815	4662	0.1642	1531	4.77732e-74	-1.23194	A	C	rs62056937	SNV	ENSG00000263715	LINC02210-CRHR1	0		0	25.86	0	0	0.0594	60	0	16.24	0.046	0.684	0.5031
17	45713966	4661	0.164128	1530	4.31929e-74	-1.23158	T	C	rs62056939	SNV	ENSG00000263715	LINC02210-CRHR1	0		0	25.73	0	0	0.0598	60	0	16.29	0.036	0.699	0.5059
17	45714063	4660	0.164378	1532	2.86874e-74	-1.23228	G	A	rs77387379	SNV	ENSG00000263715	LINC02210-CRHR1	0		0	25.88	0.922	0	0.0596	60	0	16.66	-0.017	0.704	0.5077
17	45714102	4658	0.164234	1530	6.19867e-74	-1.23148	T	C	rs75990322	SNV	ENSG00000263715	LINC02210-CRHR1	0		0	25.9	-1.295	0	0.0596	60	0	15.36	-0.012	0.685	0.5049
17	45714244	4661	0.164128	1530	4.31929e-74	-1.23158	T	C	rs113661667	SNV	ENSG00000263715	LINC02210-CRHR1	0		0	24.38	-1.505	0	0.0593	60	0	15.23	-0.007	0.667	0.5037
17	45714286	4651	0.164481	1530	5.45696e-73	-1.22276	G	A	rs74579538	SNV	ENSG00000263715	LINC02210-CRHR1	0		0	25.55	1.62	0	0.0589	60	0	16.55	-0.017	0.688	0.502
17	45714724	4657	0.163625	1524	7.15038e-73	-1.22684	G	C		SNV	ENSG00000263715	LINC02210-CRHR1	0		0	19.99	0	0	0.0572	60	0	22.27	0.024	0.672	0.5065
17	45714725	4658	0.16359	1524	7.52002e-73	-1.22662	C	T		SNV	ENSG00000263715	LINC02210-CRHR1	0		0	19.84	1.44	0	0.0571	60	0	22.38	0.034	0.675	0.5071
17	45714733	4658	0.16359	1524	5.5827e-73	-1.22771	T	C	rs56406407	SNV	ENSG00000263715	LINC02210-CRHR1	0		0	21.83	-1.26	0	0.0573	60	0	21.85	0	0.718	0.5052
17	45714992	4662	0.164307	1532	4.02968e-74	-1.23095	A	G	rs56160448	SNV	ENSG00000263715	LINC02210-CRHR1	0		0	9.32	0	0.527	0.0597	60.1	0	16.26	0	0.745	0.5024
17	45715045	4660	0.164378	1532	4.11201e-74	-1.23099	A	G	rs56167560	SNV	ENSG00000263715	LINC02210-CRHR1	0		0	10.82	0	0	0.0643	60.13	0	22.02	0.067	0.694	0.5026
17	45715052	4660	0.164163	1530	5.5583e-74	-1.23179	T	C	rs55849973	SNV	ENSG00000263715	LINC02210-CRHR1	0		0	10.67	0.07	0	0.0595	60.13	0	22.03	0.093	0.69	0.5041
17	45715127	4660	0.164163	1530	6.58357e-74	-1.2311	T	TAAAC		Insertion	ENSG00000263715	LINC02210-CRHR1	0		0	19.31	0	0	0.0594	60.14	0	22.76	-0.259	0.726	0.5042
17	45715220	4661	0.164128	1530	1.0701e-74	-1.23772	A	C	rs1880749	SNV	ENSG00000263715	LINC02210-CRHR1	0		0	11.26	-1.488	0	0.0597	60.04	0	15.66	0.013	0.683	0.5016
17	45715529	4661	0.164342	1532	4.17887e-74	-1.23081	T	G	rs1568951	SNV	ENSG00000263715	LINC02210-CRHR1	0		0	23.57	0	0	0.0595	60	0	22.38	0.126	0.716	0.4999
17	45715530	4662	0.164307	1532	4.02968e-74	-1.23095	T	C	rs1568950	SNV	ENSG00000263715	LINC02210-CRHR1	0		0	23.54	0	0	0.0595	60	0	22.38	0.127	0.717	0.4998
17	45715609	4661	0.164342	1532	3.72395e-74	-1.23129	G	A	rs1568949	SNV	ENSG00000263715	LINC02210-CRHR1	0		0	25.75	0.435	0	0.0596	60	0	16.69	-0.068	0.662	0.4981
17	45715834	4661	0.164235	1531	4.38456e-74	-1.23075	A	T	rs1105571	SNV	ENSG00000263715	LINC02210-CRHR1	0		0	26.38	-0.344	0	0.0597	60	0	16.6	-0.016	0.66	0.4977
17	45715976	4662	0.164307	1532	4.02968e-74	-1.23095	A	G	rs1105570	SNV	ENSG00000263715	LINC02210-CRHR1	0		0	25.66	0.414	0	0.0597	60	0	16.48	0.077	0.706	0.4979
17	45716022	4661	0.164342	1532	3.72395e-74	-1.23129	C	T	rs1105569	SNV	ENSG00000263715	LINC02210-CRHR1	0		0	26.32	0	0	0.0594	60	0	16.31	0	0.681	0.4984
17	45716285	4662	0.164307	1532	4.02968e-74	-1.23095	G	A	rs7502718	SNV	ENSG00000263715	LINC02210-CRHR1	0		0	24.04	0.891	0	0.0595	60	0	22.01	0.051	0.706	0.4955
17	45716299	4661	0.164342	1532	5.61898e-74	-1.22977	A	G	rs7502937	SNV	ENSG00000263715	LINC02210-CRHR1	0		0	24.04	0	0	0.0596	60	0	22.1	0	0.693	0.4947
17	45716462	4655	0.164554	1532	7.03781e-75	-1.23954	G	A	rs4479288	SNV	ENSG00000263715	LINC02210-CRHR1	0		0	22.99	-0.579	1.756	0.0588	60	0	16.08	0.137	0.588	0.4836
17	45716585	4660	0.164378	1532	3.28895e-74	-1.23181	G	A	rs4479289	SNV	ENSG00000263715	LINC02210-CRHR1	0		0	25.91	0.4	0	0.0595	60	0	16.76	0.031	0.694	0.4974
17	45716816	4661	0.164235	1531	5.01594e-74	-1.23096	G	A	rs4609898	SNV	ENSG00000263715	LINC02210-CRHR1	0		0	9.21	0	0	0.064	59.67	0	16.27	-0.059	0.711	0.5008
17	45716843	4656	0.164412	1531	3.94073e-74	-1.23155	G	C	rs4605208	SNV	ENSG00000263715	LINC02210-CRHR1	0		0	9.5	1.13	0	0.0592	59.68	0	16.31	0.035	0.693	0.5005
17	45716920	4659	0.164198	1530	5.86376e-74	-1.23051	C	T	rs75310534	SNV	ENSG00000263715	LINC02210-CRHR1	0		0	11.24	1.05	0	0.0643	59.98	0	16.4	0.015	0.708	0.5009
17	45717462	4603	0.163589	1506	1.33374e-72	-1.22812	T	C	rs111511018	SNV	ENSG00000263715	LINC02210-CRHR1	0		0	9.06	-1.235	1.744	0.0598	59.96	0	15.25	0.176	0.548	0.5079
17	45717533	4462	0.149597	1335	5.40534e-66	-1.23602	C	T	rs113173628	SNV	ENSG00000263715	LINC02210-CRHR1	0		0	0.263	-0.064	2.485	0.0565	59.77	0	15.11	-0.532	0.523	0.6051
17	45717872	4642	0.164153	1524	7.55708e-74	-1.23538	G	A	rs76007856	SNV	ENSG00000263715	LINC02210-CRHR1	0		0	10.81	0	0	0.0591	59.99	0	16.5	0.021	0.695	0.4928
17	45718067	4657	0.441056	4108	6.05329e-25	0.518995	C	T	rs11655470	SNV	ENSG00000263715	LINC02210-CRHR1	0		0.4607	22.37	0	1.134	0.0095	60	0	18.41	-0.029	0.823	0.517
17	45718207	4659	0.164413	1532	3.70043e-74	-1.23136	C	T	rs111415173	SNV	ENSG00000263715	LINC02210-CRHR1	0		0	9.35	0.389	0.524	0.0595	60.06	0	16.61	0.064	0.754	0.4986
17	45718402	4393	0.171978	1511	5.93066e-67	-1.18883	T	C	rs112995313	SNV	ENSG00000263715	LINC02210-CRHR1	0		0	5.92	-0.852	2.462	0.046	59.85	0	14.82	-0.071	0.885	0.5144
17	45718493	4645	0.164263	1526	3.73856e-73	-1.22504	A	G	rs111985258	SNV	ENSG00000263715	LINC02210-CRHR1	0		0	9.65	0	3.188	0.0596	59.97	0	15.06	0.033	0.916	0.5322
17	45719030	4660	0.163948	1528	1.92862e-73	-1.22663	TG	T		Deletion	ENSG00000263715	LINC02210-CRHR1	0		0	5.52	0	2.451	0.0596	60.16	0	17.93	0.025	0.863	0.5185
17	45719175	4662	0.164307	1532	4.02968e-74	-1.23095	T	A	rs1880750	SNV	ENSG00000263715	LINC02210-CRHR1	0		0	10.26	0	0.522	0.0594	60.08	0	16.09	0.07	0.646	0.5094
17	45719721	4660	0.164163	1530	3.99187e-74	-1.23192	A	T	rs56167344	SNV	ENSG00000263715	LINC02210-CRHR1	0		0	11.07	-1.016	0	0.0645	60.07	0	15.6	0	0.68	0.5029
17	45719791	4662	0.1642	1531	3.94554e-74	-1.23179	TA	T		Deletion	ENSG00000263715	LINC02210-CRHR1	0		0	19.66	0	0	0.059	60.11	0	20.18	0.028	0.689	0.5045
17	45719880	4661	0.164342	1532	3.8526e-74	-1.23115	C	T	rs56046792	SNV	ENSG00000263715	LINC02210-CRHR1	0		0	10.58	0	0	0.0644	60.04	0	16.31	-0.099	0.671	0.504
17	45720649	4661	0.164342	1532	3.75438e-74	-1.23127	A	C	rs56323722	SNV	ENSG00000263715	LINC02210-CRHR1	0		0	25.71	0	0	0.0596	60	0	16.28	0.035	0.724	0.5013
17	45720794	4662	0.164307	1532	4.02968e-74	-1.23095	G	A	rs55989971	SNV	ENSG00000263715	LINC02210-CRHR1	0		0	25.86	1.25	0	0.0595	60	0	16.52	0.083	0.715	0.5016
17	45720942	4662	0.0504076	470	9.81352e-23	-1.15509	G	A	rs117615688	SNV	ENSG00000263715	LINC02210-CRHR1	0		0.0007	25.72	0	0	0.0288	60	0	14.63	0.014	0.721	0.5067
17	45720982	4661	0.834478	1543	4.02844e-72	1.20975	T	TTTG	rs3072094	Insertion	ENSG00000263715	LINC02210-CRHR1	0		0	20.5	0	0	0.0503	nan	0	25	-0.203	0.655	0.4979
17	45721035	4662	0.164307	1532	4.02968e-74	-1.23095	G	A	rs62056946	SNV	ENSG00000263715	LINC02210-CRHR1	0		0	10.08	0.544	0.524	0.0594	60.01	0	16.56	0.121	0.646	0.5079
17	45721180	4661	0.164342	1532	3.42569e-74	-1.23162	A	G	rs75403953	SNV	ENSG00000263715	LINC02210-CRHR1	0		0	11.02	0	0	0.0593	60.03	0	16.29	0.03	0.716	0.5034
17	45721409	4660	0.164378	1532	6.20298e-74	-1.22946	G	C	rs62054372	SNV	ENSG00000263715	LINC02210-CRHR1	0		0	9.68	-0.806	0.523	0.0595	60.03	0	15.84	-0.102	0.731	0.5024
17	45721418	4662	0.164307	1532	4.02968e-74	-1.23095	A	AGAG		Insertion	ENSG00000263715	LINC02210-CRHR1	0		0	19.76	0	0.521	0.0594	60.03	0	22.46	-0.121	0.736	0.503
17	45721421	4662	0.791828	1941	2.29348e-64	1.0445	G	T		SNV	ENSG00000263715	LINC02210-CRHR1	0		0.0002	13.29	0	0	0.03	nan	0	26.99	0.096	0.664	0.5001
17	45721424	4662	0.164307	1532	4.02968e-74	-1.23095	TTTC	T	rs201758601	Deletion	ENSG00000263715	LINC02210-CRHR1	0		0	19.7	0	0.522	0.0594	60.01	0	21.38	0.079	0.749	0.5186
17	45721536	4659	0.164413	1532	3.46811e-74	-1.23162	C	T	rs55838058	SNV	ENSG00000263715	LINC02210-CRHR1	0		0	11.98	0.208	0	0.0587	60.01	0	22.37	0.015	0.691	0.5
17	45721537	4657	0.164484	1532	5.68314e-74	-1.2299	A	G	rs56062621	SNV	ENSG00000263715	LINC02210-CRHR1	0		0	11.98	0	0	0.0587	60.01	0	22.39	0	0.693	0.4993
17	45721667	4661	0.164342	1532	4.97966e-74	-1.23021	C	T	rs55962674	SNV	ENSG00000263715	LINC02210-CRHR1	0		0	25.9	0	0	0.0595	60	0	16.35	-0.015	0.694	0.4988
17	45721682	4662	0.164307	1532	4.02968e-74	-1.23095	G	A	rs55896111	SNV	ENSG00000263715	LINC02210-CRHR1	0		0	23.41	-0.069	0	0.0577	60	0	22.22	0.048	0.707	0.4995
17	45721686	4662	0.164307	1532	4.02968e-74	-1.23095	A	G	rs55787734	SNV	ENSG00000263715	LINC02210-CRHR1	0		0	23.44	-0.456	0	0.0578	60	0	22.31	0.018	0.706	0.4981
17	45722143	4661	0.164342	1532	4.07861e-74	-1.2309	A	C	rs55653963	SNV	ENSG00000263715	LINC02210-CRHR1	0		0	25.76	-1.33	0	0.0644	60	0	15.82	0.012	0.702	0.4973
17	45722301	4661	0.164342	1532	3.72395e-74	-1.23129	C	A	rs62054378	SNV	ENSG00000263715	LINC02210-CRHR1	0		0	25.7	0	0.521	0.059	60	0	16.2	0.013	0.656	0.5044
17	45722438	4659	0.164198	1530	7.67695e-74	-1.23061	C	A	rs77819001	SNV	ENSG00000263715	LINC02210-CRHR1	0		0	11.65	0	0	0.0593	60.01	0	22.15	0.07	0.704	0.5007
17	45722444	4659	0.164091	1529	4.11517e-74	-1.23325	G	C	rs76667867	SNV	ENSG00000263715	LINC02210-CRHR1	0		0	11.68	0.772	0	0.0593	60.01	0	22.11	0.046	0.703	0.4996
17	45722985	4662	0.164307	1532	4.02968e-74	-1.23095	A	C	rs17563433	SNV	ENSG00000263715	LINC02210-CRHR1	0		0	26.44	0	0	0.0598	60	0	16.34	-0.024	0.696	0.5004
17	45723038	4661	0.164342	1532	4.55412e-74	-1.23052	T	G	rs77370070	SNV	ENSG00000263715	LINC02210-CRHR1	0		0	25.69	0	0	0.0596	60	0	16.43	0.061	0.669	0.5008
17	45723621	4661	0.164342	1532	3.8731e-74	-1.23113	C	A	rs62054380	SNV	ENSG00000263715	LINC02210-CRHR1	0		0	25.56	0	0	0.0596	60	0	16.49	0.024	0.708	0.5011
17	45723726	4662	0.164307	1532	4.02968e-74	-1.23095	T	C	rs112570965	SNV	ENSG00000263715	LINC02210-CRHR1	0		0	25.59	0	0	0.0596	60	0	16.44	0.121	0.684	0.5
17	45723819	4662	0.164522	1534	2.82074e-74	-1.23213	A	G	rs62054381	SNV	ENSG00000263715	LINC02210-CRHR1	0		0	25.92	-1.132	0	0.0565	60	0	15.64	-0.015	0.699	0.5031
17	45724227	4661	0.164342	1532	4.6499e-74	-1.23048	G	A	rs17649019	SNV	ENSG00000263715	LINC02210-CRHR1	0		0	26.45	1.67	0	0.0594	60	0	16.71	0.039	0.688	0.5061
17	45724329	4661	0.164342	1532	5.02713e-74	-1.23021	C	T	rs17563501	SNV	ENSG00000263715	LINC02210-CRHR1	0		0	26.31	0.724	0	0.0596	60	0	16.57	0.012	0.66	0.5062
17	45725159	4661	0.164342	1532	4.57774e-74	-1.2305	C	T	rs62054382	SNV	ENSG00000263715	LINC02210-CRHR1	0		0	25.93	0	0	0.0594	60	0	16.31	-0.013	0.685	0.5026
17	45725541	4660	0.164163	1530	9.42895e-74	-1.2298	T	C	rs62054383	SNV	ENSG00000263715	LINC02210-CRHR1	0		0	25.91	-1.002	0	0.0596	60	0	15.7	-0.01	0.684	0.5015
17	45725823	4661	0.792427	1935	3.12704e-64	1.04474	C	A	rs1358071	SNV	ENSG00000263715	LINC02210-CRHR1	0		0.0001	15.69	0	0	0.0308	60	0	26.96	0.066	0.685	0.4999
17	45726407	4660	0.164378	1532	4.44407e-74	-1.23069	A	AG		Insertion	ENSG00000263715	LINC02210-CRHR1	0		0	19.82	0.605	0	0.0596	60.13	0	21.79	-0.025	0.692	0.5033
17	45726422	4660	0.164378	1532	4.60221e-74	-1.23055	T	C	rs56280222	SNV	ENSG00000263715	LINC02210-CRHR1	0		0	10.79	0	0	0.0595	60.13	0	16.19	-0.044	0.692	0.501
17	45726820	4658	0.43903	4090	2.66221e-24	0.51169	T	C	rs35116560	SNV	ENSG00000263715	LINC02210-CRHR1	0		0.3066	25.68	-0.045	0	0.0112	60	0	18.47	0.025	0.68	0.4984
17	45726940	4662	0.164307	1532	4.02968e-74	-1.23095	T	C	rs62054384	SNV	ENSG00000263715	LINC02210-CRHR1	0		0	11.68	0	0	0.0596	59.96	0	16.37	0.013	0.675	0.4983
17	45726951	4661	0.834478	1543	1.07141e-71	1.20533	A	G	rs9897399	SNV	ENSG00000263715	LINC02210-CRHR1	0		0	13.65	-1.022	0	0.0501	nan	0	28.07	0.017	0.682	0.4998
17	45727023	4662	0.164307	1532	4.02968e-74	-1.23095	T	A	rs56205560	SNV	ENSG00000263715	LINC02210-CRHR1	0		0	11.69	0.485	0	0.0595	59.99	0	16.78	0.031	0.679	0.5012
17	45727253	4661	0.164342	1532	4.87749e-74	-1.23029	C	T	rs56380663	SNV	ENSG00000263715	LINC02210-CRHR1	0		0	25.9	0.946	0	0.06	60	0	16.4	0.032	0.696	0.499
17	45727406	4661	0.350247	3265	2.74787e-23	0.517667	TCC	T	rs5820592	Deletion	ENSG00000263715	LINC02210-CRHR1	0		0	21.04	0	0.525	0.0322	60.09	0	23.44	0.035	0.667	0.5094
17	45728159	4662	0.164522	1534	6.3334e-74	-1.22891	A	C	rs62054387	SNV	ENSG00000263715	LINC02210-CRHR1	0		0	25.86	0	0	0.0601	60	0	16.49	0.054	0.699	0.4979
17	45728224	4662	0.164414	1533	9.29447e-74	-1.2277	C	T	rs62054388	SNV	ENSG00000263715	LINC02210-CRHR1	0		0	25.9	0.319	0	0.0559	60	0	16.59	-0.016	0.693	0.5008
17	45728649	4662	0.164414	1533	9.29447e-74	-1.2277	G	A	rs4401083	SNV	ENSG00000263715	LINC02210-CRHR1	0		0	26.45	1.36	0	0.0551	60	0	16.79	0.023	0.702	0.5012
17	45728898	4658	0.164556	1533	1.14846e-73	-1.2271	C	T	rs1880752	SNV	ENSG00000263715	LINC02210-CRHR1	0		0	25.14	1.18	0	0.0557	60	0	16.1	0.044	0.664	0.5009
17	45729085	4655	0.164662	1533	1.13669e-73	-1.22726	C	T	rs4617909	SNV	ENSG00000263715	LINC02210-CRHR1	0		0	19.63	1.27	0	0.0559	60	0	16.67	0.054	0.687	0.4964
17	45729697	4662	0.164414	1533	9.29447e-74	-1.2277	C	T	rs2864087	SNV	ENSG00000263715	LINC02210-CRHR1	0		0	26.18	1.16	0	0.0554	60	0	16.34	-0.027	0.715	0.5032
17	45729733	4661	0.16445	1533	7.91639e-74	-1.22836	G	A	rs2902661	SNV	ENSG00000263715	LINC02210-CRHR1	0		0	25.43	0.034	0.521	0.0557	60	0	16.41	-0.033	0.735	0.5037
17	45729747	4661	0.164557	1534	1.42307e-73	-1.22588	C	T	rs4609899	SNV	ENSG00000263715	LINC02210-CRHR1	0		0	25.36	1.53	0	0.0556	60	0	16.81	0.007	0.747	0.5033
17	45729768	4662	0.164414	1533	9.29447e-74	-1.2277	T	C	rs4471726	SNV	ENSG00000263715	LINC02210-CRHR1	0		0	26.25	-1.071	0	0.0557	60	0	15.69	0.046	0.705	0.5022
17	45730119	4661	0.16445	1533	8.29926e-74	-1.22818	T	C	rs79226879	SNV	ENSG00000263715	LINC02210-CRHR1	0		0	25.86	0.05	0	0.0557	60	0	16.68	0.061	0.678	0.4975
17	45730276	4662	0.164307	1532	4.02968e-74	-1.23095	T	G	rs76493835	SNV	ENSG00000263715	LINC02210-CRHR1	0		0	25.04	0	0.523	0.0648	60	0	16.62	-0.01	0.735	0.4921
17	45730589	4651	0.164696	1532	2.61822e-73	-1.22456	A	C	rs17563599	SNV	ENSG00000263715	LINC02210-CRHR1	0		0	-0.9085	0	1.755	0.0554	61.5	2.09	21.62	-1.321	0.573	0.4776
17	45730701	4660	0.16427	1531	1.39414e-73	-1.22821	G	A	rs17649138	SNV	ENSG00000263715	LINC02210-CRHR1	0		0	25.59	0.441	0.522	0.0557	60	0	16.68	0	0.653	0.4983
17	45730955	4661	0.164235	1531	1.50839e-73	-1.22787	G	A	rs62054389	SNV	ENSG00000263715	LINC02210-CRHR1	0		0	25.48	-0.166	0	0.0557	60	0	16.21	-0.013	0.693	0.5005
17	45731077	4660	0.16427	1531	1.42869e-73	-1.22811	A	C	rs62054390	SNV	ENSG00000263715	LINC02210-CRHR1	0		0	25.9	0	0	0.0556	60	0	16.3	0.078	0.678	0.4993
17	45731397	4661	0.16445	1533	7.89463e-74	-1.22836	A	G	rs55947210	SNV	ENSG00000263715	LINC02210-CRHR1	0		0	25.86	0	0	0.0557	60	0	16.54	0.025	0.671	0.4948
17	45731579	4661	0.16445	1533	1.19348e-73	-1.22684	C	T	rs62054392	SNV	ENSG00000263715	LINC02210-CRHR1	0		0	25.86	-0.145	0	0.0558	60	0	16.37	0.017	0.726	0.4956
17	45731650	4661	0.16445	1533	1.11002e-73	-1.22709	C	T	rs4390635	SNV	ENSG00000263715	LINC02210-CRHR1	0		0	26.44	0	0	0.0561	60	0	16.51	0.02	0.69	0.4963
17	45731730	4658	0.364105	3392	8.18611e-23	-0.509373	C	G	rs7225384	SNV	ENSG00000263715	LINC02210-CRHR1	0		0.0051	25.16	0.333	0	0.0228	60	0	19.47	0.04	0.681	0.4996
17	45731898	4661	0.164235	1531	1.50839e-73	-1.22787	T	G	rs62054393	SNV	ENSG00000263715	LINC02210-CRHR1	0		0	25.76	0	0	0.0554	60	0	16.45	0.047	0.735	0.5014
17	45731962	4662	0.163985	1529	2.40142e-73	-1.22496	A	G	rs75986348	SNV	ENSG00000263715	LINC02210-CRHR1	0		0	25.83	-1.158	0	0.0558	60	0	15.76	0.014	0.724	0.503
17	45732139	4660	0.0434549	405	6.08129e-07	0.600658	C	T	rs117100342	SNV	ENSG00000263715	LINC02210-CRHR1	0		1.1969	25.82	0.674	0	0.005	60	0	14.6	-0.009	0.713	0.499
17	45732478	4660	0.198712	1852	5.97474e-07	0.313735	C	T	rs4414533	SNV	ENSG00000263715	LINC02210-CRHR1	0		3.2178	11.32	1.59	0	-0.0005	59.99	0	16.31	0.014	0.689	0.518
17	45732802	4661	0.271508	2531	7.446e-10	0.341871	G	A	rs11079711	SNV	ENSG00000263715	LINC02210-CRHR1	0		0	25.86	1.44	0	0.0424	60	0	17.36	0.046	0.686	0.4982
17	45733005	4662	0.164414	1533	9.29447e-74	-1.2277	G	C	rs17649162	SNV	ENSG00000263715	LINC02210-CRHR1	0		0	26.43	0	0	0.0556	60	0	16.4	0.016	0.713	0.5025
17	45733242	4661	0.16445	1533	1.19547e-73	-1.22683	T	A	rs62054394	SNV	ENSG00000263715	LINC02210-CRHR1	0		0	25.74	-0.381	0.522	0.0558	60	0	16.45	0.005	0.716	0.4995
17	45733485	4662	0.164307	1532	9.52184e-74	-1.22894	G	C	rs77807457	SNV	ENSG00000263715	LINC02210-CRHR1	0		0	23.86	-0.322	0	0.0544	60	0	21.5	0.02	0.676	0.5034
17	45733507	4657	0.164269	1530	2.29525e-73	-1.22755	A	T	rs75022332	SNV	ENSG00000263715	LINC02210-CRHR1	0		0	22.91	0.39	0	0.0535	60	0	22.58	0.104	0.672	0.5026
17	45733530	4634	0.170587	1581	1.69631e-68	-1.1742	C	T	rs77804065	SNV	ENSG00000263715	LINC02210-CRHR1	0		0	22.03	1.02	0	0.051	60	0	22.59	0.095	0.701	0.5008
17	45733536	4660	0.163948	1528	1.57234e-73	-1.22958	A	G	rs77301847	SNV	ENSG00000263715	LINC02210-CRHR1	0		0	23.12	-0.546	0	0.0537	60	0	22.12	0.093	0.709	0.5018
17	45733694	4657	0.163947	1527	1.68678e-73	-1.22906	T	G	rs62054395	SNV	ENSG00000263715	LINC02210-CRHR1	0		0	23.43	0.016	0	0.0548	60	0	22.07	0.021	0.682	0.4971
17	45733706	4656	0.163982	1527	1.74978e-73	-1.22883	A	G	rs17563683	SNV	ENSG00000263715	LINC02210-CRHR1	0		0	23.75	0.147	0	0.0547	60	0	22.18	0.016	0.67	0.4989
17	45733894	4662	0.586873	3852	1.36075e-22	0.492512	G	A	rs1880753	SNV	ENSG00000263715	LINC02210-CRHR1	0		0	25.22	1.12	0	0.0825	60	0	21.49	0.05	0.693	0.4994
17	45734144	4660	0.16427	1531	1.24274e-73	-1.22758	T	C	rs62054396	SNV	ENSG00000263715	LINC02210-CRHR1	0		0	25.87	0	0	0.0558	60	0	16.43	0.033	0.675	0.5015
17	45734307	4661	0.16445	1533	8.59026e-74	-1.22805	C	T	rs17563718	SNV	ENSG00000263715	LINC02210-CRHR1	0		0	25.51	0.482	0	0.0557	60	0	16.78	0.038	0.705	0.4974
17	45734426	4660	0.164485	1533	1.22031e-73	-1.22675	C	T	rs62054397	SNV	ENSG00000263715	LINC02210-CRHR1	0		0	25.03	0	0	0.0554	60	0	16.13	-0.021	0.669	0.5014
17	45734584	4661	0.16445	1533	8.59026e-74	-1.22805	A	C	rs4569335	SNV	ENSG00000263715	LINC02210-CRHR1	0		0	10.59	0	0	0.0554	60.16	0	16.5	0.031	0.711	0.4978
17	45734811	4661	0.16445	1533	1.15904e-73	-1.22696	C	T	rs1526125	SNV	ENSG00000263715	LINC02210-CRHR1	0		0	26.38	0	0	0.0557	60	0	16.46	-0.041	0.711	0.4978
17	45734852	4662	0.164414	1533	9.29447e-74	-1.2277	C	T	rs1526126	SNV	ENSG00000263715	LINC02210-CRHR1	0		0	26.33	0.694	0	0.0558	60	0	16.8	0.036	0.7	0.4998
17	45735233	4661	0.16445	1533	1.19735e-73	-1.22683	A	G	rs62054398	SNV	ENSG00000263715	LINC02210-CRHR1	0		0	11.15	-1.087	0	0.0555	59.99	0	21.51	0	0.653	0.5012
17	45735258	4662	0.164414	1533	9.29447e-74	-1.2277	G	A	rs62054399	SNV	ENSG00000263715	LINC02210-CRHR1	0		0	11.6	1.15	0	0.0556	59.99	0	22.76	0.062	0.674	0.5012
17	45735283	4662	0.164414	1533	9.29447e-74	-1.2277	T	C	rs62054400	SNV	ENSG00000263715	LINC02210-CRHR1	0		0	11.78	0	0	0.0555	59.98	0	21.39	0.07	0.701	0.5016
17	45735318	4661	0.16445	1533	8.05651e-74	-1.22829	A	G	rs62054411	SNV	ENSG00000263715	LINC02210-CRHR1	0		0	11.41	-1.592	0	0.0555	59.98	0	15.64	0.01	0.698	0.5018
17	45735531	4660	0.368991	3439	3.7451e-22	-0.500076	T	C	rs12938476	SNV	ENSG00000263715	LINC02210-CRHR1	0		0.0051	25.05	0.137	0	0.0228	60	0	19.44	0.031	0.713	0.5017
17	45735636	4660	0.16427	1531	1.10933e-73	-1.22802	G	A	rs62054412	SNV	ENSG00000263715	LINC02210-CRHR1	0		0	25.77	0	0	0.0554	60	0	16.37	-0.038	0.69	0.4999
17	45735820	4660	0.366524	3416	2.43368e-22	-0.503013	G	A	rs8067527	SNV	ENSG00000263715	LINC02210-CRHR1	0		0.0068	25.35	0.46	0	0.0221	60	0	19.24	0.015	0.701	0.5013
17	45735855	4660	0.587017	3849	1.61276e-22	0.491942	G	A	rs12944235	SNV	ENSG00000263715	LINC02210-CRHR1	0		0	24.95	1.13	0	0.0818	60	0	21.48	0.02	0.672	0.5003
17	45735886	4659	0.164091	1529	2.01736e-73	-1.22774	C	G	rs17563787	SNV	ENSG00000263715	LINC02210-CRHR1	0		0	26.34	-1.016	0	0.0555	60	0	15.75	-0.029	0.71	0.5001
17	45736004	4660	0.16427	1531	8.4896e-74	-1.22898	G	C	rs62054413	SNV	ENSG00000263715	LINC02210-CRHR1	0		0	25.76	0.216	0	0.0554	60	0	16.53	0.024	0.693	0.4997
17	45736049	4659	0.16452	1533	1.06354e-73	-1.22729	G	A	rs62054414	SNV	ENSG00000263715	LINC02210-CRHR1	0		0	25.86	0.242	0	0.0556	60	0	16.4	-0.024	0.664	0.5008
17	45736654	4660	0.164592	1534	5.68455e-73	-1.22089	T	C	rs10451283	SNV	ENSG00000263715	LINC02210-CRHR1	0		0	25.76	-1.487	0	0.0357	60	0	15.7	0	0.698	0.5007
17	45737004	4660	0.164056	1529	1.06792e-73	-1.22898	AC	A	rs370719108	Deletion	ENSG00000263715	LINC02210-CRHR1	0		0	19.72	0	0	0.0554	60.08	0	20.2	0	0.699	0.5041
17	45737061	4661	0.164128	1530	9.75679e-74	-1.22919	T	C	rs76421814	SNV	ENSG00000263715	LINC02210-CRHR1	0		0	11.23	0	0	0.0554	60.04	0	16.3	0.035	0.708	0.5024
17	45737564	4599	0.165362	1521	2.77572e-70	-1.20501	GCGTA	G		Deletion	ENSG00000263715	LINC02210-CRHR1	0		0	19.49	0	0.522	0.0525	60.13	0	21.62	0.062	0.757	0.5105
17	45737775	4638	0.164403	1525	4.96001e-74	-1.23281	A	G	rs56006248	SNV	ENSG00000263715	LINC02210-CRHR1	0		0	18.56	-0.05	0	0.0554	60	0	15.96	0.101	0.687	0.5061
17	45737779	4632	0.587003	3826	1.35853e-22	0.494106	C	T	rs7220839	SNV	ENSG00000263715	LINC02210-CRHR1	0		0	13.59	0.08	0	0.083	60	0	21.45	-0.04	0.712	0.5001
17	45737970	4656	0.164089	1528	1.11057e-73	-1.2293	A	G	rs56298110	SNV	ENSG00000263715	LINC02210-CRHR1	0		0	24.53	-0.566	0.527	0.0556	60	0	16.05	0.012	0.733	0.5012
17	45738347	4662	0.164414	1533	9.29447e-74	-1.2277	C	T	rs1608955	SNV	ENSG00000263715	LINC02210-CRHR1	0		0	25.79	0.024	0	0.0557	60	0	16.57	0.011	0.719	0.499
17	45738454	4661	0.16445	1533	8.82098e-74	-1.22794	T	A	rs1608956	SNV	ENSG00000263715	LINC02210-CRHR1	0		0	25.81	0	0	0.0558	60	0	16.18	0.019	0.719	0.5023
17	45738493	4660	0.164378	1532	5.87559e-74	-1.23007	A	C	rs62054417	SNV	ENSG00000263715	LINC02210-CRHR1	0		0	25.87	0	0	0.0555	60	0	16.33	0.025	0.701	0.502
17	45738686	4662	0.164414	1533	9.29447e-74	-1.2277	C	T	rs78440279	SNV	ENSG00000263715	LINC02210-CRHR1	0		0	25.85	0.033	0	0.0556	60	0	16.57	-0.017	0.716	0.5004
17	45738740	4662	0.164307	1532	1.10314e-73	-1.22868	C	A	rs75500942	SNV	ENSG00000263715	LINC02210-CRHR1	0		0	25.86	-0.118	0	0.0554	60	0	16.23	0.033	0.694	0.5018
17	45738940	4659	0.164306	1531	7.06258e-74	-1.22968	G	A	rs62054418	SNV	ENSG00000263715	LINC02210-CRHR1	0		0	25.91	1.31	0	0.0557	60	0	16.47	0.044	0.701	0.5023
17	45739239	4661	0.16445	1533	1.09458e-73	-1.22715	A	C	rs62054419	SNV	ENSG00000263715	LINC02210-CRHR1	0		0	25.85	-0.111	0	0.0558	60	0	16.18	0.074	0.7	0.5018
17	45739289	4660	0.163948	1528	1.50672e-73	-1.23031	C	G	rs62054420	SNV	ENSG00000263715	LINC02210-CRHR1	0		0	23.3	0	0.522	0.0545	60	0	22.28	-0.058	0.736	0.5024
17	45739291	4659	0.163984	1528	1.63086e-73	-1.23002	G	A	rs62054421	SNV	ENSG00000263715	LINC02210-CRHR1	0		0	23.76	0.529	0	0.0544	60	0	22.29	-0.035	0.734	0.5032
17	45740093	4659	0.164306	1531	8.99342e-74	-1.22876	C	T	rs17563800	SNV	ENSG00000263715	LINC02210-CRHR1	0		0	26.41	0	0	0.0561	60	0	16.56	-0.029	0.693	0.4976
17	45740191	4659	0.16452	1533	9.77013e-74	-1.22767	C	T	rs56295996	SNV	ENSG00000263715	LINC02210-CRHR1	0		0	25.93	0	0	0.056	60	0	16.29	0.032	0.685	0.4991
17	45740242	4660	0.164592	1534	6.97374e-74	-1.22858	G	A	rs56384960	SNV	ENSG00000263715	LINC02210-CRHR1	0		0	25.82	-0.08	0	0.056	60	0	16.02	-0.038	0.656	0.5004
17	45740466	4659	0.164413	1532	1.24319e-73	-1.22836	G	A	rs56178230	SNV	ENSG00000263715	LINC02210-CRHR1	0		0	25.89	0.87	0	0.0553	60	0	16.97	0	0.687	0.4969
17	45740532	4662	0.164414	1533	9.29447e-74	-1.2277	G	A	rs80157557	SNV	ENSG00000263715	LINC02210-CRHR1	0		0	25.73	1.47	0	0.0556	60	0	16.92	0.061	0.687	0.4971
17	45740794	4661	0.164342	1532	1.50284e-73	-1.22627	A	C	rs76728632	SNV	ENSG00000263715	LINC02210-CRHR1	0		0	25.9	-1.661	0	0.0558	60	0	15.39	0.018	0.711	0.5006
17	45740856	4661	0.164342	1532	1.24593e-73	-1.22684	C	A	rs17563827	SNV	ENSG00000263715	LINC02210-CRHR1	0		0	26.22	0.118	0	0.0561	60	0	16.32	-0.017	0.687	0.4986
17	45741245	4661	0.16445	1533	9.17987e-74	-1.22776	G	A	rs80072429	SNV	ENSG00000263715	LINC02210-CRHR1	0		0	25.41	0	0	0.0556	60	0	16.2	-0.019	0.678	0.5012
17	45741291	4661	0.16445	1533	9.17987e-74	-1.22776	T	C	rs77114624	SNV	ENSG00000263715	LINC02210-CRHR1	0		0	25.39	-1.003	0	0.0556	60	0	15.89	0.027	0.714	0.4995
17	45741324	4661	0.16445	1533	1.17924e-73	-1.22689	G	T	rs76311426	SNV	ENSG00000263715	LINC02210-CRHR1	0		0	25.66	0.041	0	0.0557	60	0	16.41	0.081	0.732	0.4992
17	45741540	4662	0.164414	1533	9.29447e-74	-1.2277	A	G	rs17563861	SNV	ENSG00000263715	LINC02210-CRHR1	0		0	11.99	-0.349	0	0.0562	59.95	0	16.59	0.055	0.693	0.498
17	45742018	4660	0.164485	1533	7.62808e-74	-1.22855	G	A	rs62054424	SNV	ENSG00000263715	LINC02210-CRHR1	0		0	10.08	-0.098	0.522	0.0555	60.03	0	16.29	-0.019	0.652	0.4941
17	45742084	4648	0.165125	1535	1.95078e-72	-1.21417	G	A	rs17563923	SNV	ENSG00000263715	LINC02210-CRHR1	0		0	11.33	1.26	0	0.0557	60.09	0	16.72	0	0.711	0.4913
17	45742114	4661	0.16445	1533	1.21557e-73	-1.22676	C	T	rs62054425	SNV	ENSG00000263715	LINC02210-CRHR1	0		0	10.63	-0.169	0	0.0556	60.12	0	16.25	0	0.687	0.4971
17	45742231	4659	0.16452	1533	6.64104e-74	-1.22908	AC	A		Deletion	ENSG00000263715	LINC02210-CRHR1	0		0	19.54	0.184	0	0.0554	60.08	0	17.69	0.027	0.683	0.4993
17	45743303	4660	0.631867	3431	5.67744e-22	0.497581	G	T	rs8075654	SNV	ENSG00000263715	LINC02210-CRHR1	0		0.0024	12.11	0.031	0	0.0243	59.99	0	23.32	0.023	0.698	0.5004
17	45743375	4641	0.165158	1533	2.20605e-72	-1.21709	A	T	rs62054426	SNV	ENSG00000263715	LINC02210-CRHR1	0		0	10.26	0.222	0.524	0.0551	59.96	0	16.17	0.017	0.701	0.5005
17	45743527	4661	0.802081	1845	4.36595e-07	-0.317028	G	T	rs1989480	SNV	ENSG00000263715	LINC02210-CRHR1	0		1.6683	13.12	1.59	0	0.0034	nan	0	28.17	0.027	0.698	0.5023
17	45743696	4660	0.164485	1533	1.19387e-73	-1.22682	A	G	rs62054427	SNV	ENSG00000263715	LINC02210-CRHR1	0		0	25.67	-1.191	0	0.0557	60	0	15.39	0	0.712	0.505
17	45744319	4660	0.164378	1532	1.09524e-73	-1.2272	C	A	rs74464991	SNV	ENSG00000263715	LINC02210-CRHR1	0		0	25.93	-0.074	0	0.0557	60	0	15.95	0.032	0.683	0.5018
17	45745032	4652	0.164553	1531	2.52395e-73	-1.22466	T	C	rs2004260	SNV	ENSG00000263715	LINC02210-CRHR1	0		0	11	-1.196	0	0.0555	59.98	0	15.08	0.017	0.683	0.5042
17	45745145	4657	0.164376	1531	4.55242e-73	-1.22487	G	A	rs62054428	SNV	ENSG00000263715	LINC02210-CRHR1	0		0	25.57	0.553	0.52	0.055	60	0	16.53	0.033	0.682	0.5041
17	45745406	4417	0.170478	1506	1.64481e-62	-1.14812	T	C	rs9906974	SNV	ENSG00000263715	LINC02210-CRHR1	0		0.0065	14.17	0.629	1.795	0.0236	60	0	20.45	0	0.829	0.5114
17	45745759	4661	0.16445	1533	2.26185e-73	-1.22434	G	A	rs62054429	SNV	ENSG00000263715	LINC02210-CRHR1	0		0	25.82	0.603	0	0.0559	60	0	16.73	0	0.685	0.5014
17	45745863	4661	0.164342	1532	3.29291e-73	-1.22473	T	C	rs76171147	SNV	ENSG00000263715	LINC02210-CRHR1	0		0	25.88	-0.468	0	0.0553	60	0	16.34	0.052	0.694	0.5015
17	45745960	4661	0.164342	1532	2.09812e-73	-1.22494	A	G	rs75643244	SNV	ENSG00000263715	LINC02210-CRHR1	0		0	25.87	-0.369	0	0.0551	60	0	16.3	0.032	0.682	0.5033
17	45746219	4657	0.233305	2173	1.03468e-10	0.378106	A	G	rs62054430	SNV	ENSG00000263715	LINC02210-CRHR1	0		0	25.82	0.17	0	0.04	60	0	16.31	0.044	0.696	0.5014
17	45746514	4658	0.163804	1526	2.94108e-73	-1.2277	C	T	rs62054431	SNV	ENSG00000263715	LINC02210-CRHR1	0		0	23.1	0	0	0.0551	60	0	22.11	-0.071	0.698	0.4969
17	45746523	4660	0.164163	1530	1.54598e-73	-1.22785	C	A	rs62054432	SNV	ENSG00000263715	LINC02210-CRHR1	0		0	23.07	0	0	0.0553	60	0	22.07	-0.046	0.686	0.4984
17	45746835	4659	0.16452	1533	9.77136e-74	-1.22766	G	A	rs111497072	SNV	ENSG00000263715	LINC02210-CRHR1	0		0	10.93	-0.097	0	0.0548	59.98	0	16.14	-0.035	0.733	0.4945
17	45746982	4660	0.164163	1530	1.73622e-73	-1.22966	T	C	rs62054433	SNV	ENSG00000263715	LINC02210-CRHR1	0		0	10.86	-0.755	0	0.0525	59.89	0	21.87	0.023	0.715	0.4904
17	45746994	4659	0.208199	1940	2.03457e-65	-1.05506	T	C	rs7207400	SNV	ENSG00000263715	LINC02210-CRHR1	0		0	10.81	0.038	0	0.0887	59.92	0	22.7	0.034	0.691	0.4935
17	45747016	4661	0.164021	1529	1.75961e-73	-1.22971	T	G	rs62054434	SNV	ENSG00000263715	LINC02210-CRHR1	0		0	10.39	0	0	0.0529	59.93	0	21.33	0.166	0.664	0.4955
17	45747168	4528	0.164863	1493	2.68359e-69	-1.20595	A	C		SNV	ENSG00000263715	LINC02210-CRHR1	0		0	-10.31	-0.478	17.179	0.0602	59.69	0	26.34	0.808	0.432	0.357
17	45747482	4660	0.16427	1531	9.0706e-74	-1.22807	A	G	rs12150683	SNV	ENSG00000263715	LINC02210-CRHR1	0		0	26.36	-1.142	0	0.0549	60	0	15.55	-0.044	0.659	0.501
17	45747542	4660	0.16427	1531	8.01224e-74	-1.22857	C	T	rs12150332	SNV	ENSG00000263715	LINC02210-CRHR1	0		0	25.65	0.527	0	0.0549	60	0	16.85	0.076	0.672	0.5017
17	45747973	4660	0.164485	1533	7.4654e-74	-1.22858	C	G	rs62054435	SNV	ENSG00000263715	LINC02210-CRHR1	0		0	25.87	0	0	0.0555	60	0	16.19	0.018	0.662	0.506
17	45748112	4662	0.164522	1534	6.3334e-74	-1.22891	G	A	rs75715199	SNV	ENSG00000263715	LINC02210-CRHR1	0		0	26.14	-0.047	0	0.0552	60	0	16.08	0.032	0.702	0.5049
17	45748202	4662	0.164307	1532	9.10592e-74	-1.22854	C	T	rs62054436	SNV	ENSG00000263715	LINC02210-CRHR1	0		0	24.17	0.328	0	0.0545	60	0	21.71	0.041	0.689	0.508
17	45748210	4662	0.164307	1532	9.10592e-74	-1.22854	T	C	rs62054437	SNV	ENSG00000263715	LINC02210-CRHR1	0		0	24.23	-1.331	0	0.0547	60	0	21.73	0.012	0.672	0.5069
17	45748345	4658	0.164556	1533	8.86324e-74	-1.22799	A	C	rs62054438	SNV	ENSG00000263715	LINC02210-CRHR1	0		0	25.87	0	0	0.0551	60	0	16.32	0.059	0.67	0.5002
17	45748359	4659	0.16452	1533	9.7831e-74	-1.22768	G	T	rs62054439	SNV	ENSG00000263715	LINC02210-CRHR1	0		0	25.85	0	0	0.0552	60	0	16.14	0.057	0.667	0.5017
17	45748546	4659	0.16452	1533	7.60855e-74	-1.22855	A	G	rs17334797	SNV	ENSG00000263715	LINC02210-CRHR1	0		0	26.39	0.028	0	0.0549	60	0	16.43	0.013	0.688	0.4972
17	45748939	4662	0.164414	1533	9.29447e-74	-1.2277	G	A	rs12150658	SNV	ENSG00000263715	LINC02210-CRHR1	0		0	26.43	1.21	0	0.0552	60	0	16.55	0.045	0.708	0.5012
17	45748985	4662	0.164414	1533	9.29447e-74	-1.2277	A	G	rs12150363	SNV	ENSG00000263715	LINC02210-CRHR1	0		0	25.88	-1.413	0	0.0552	60	0	15.66	0	0.665	0.5024
17	45749300	4658	0.366681	3416	1.1982e-12	0.364829	C	T	rs1880756	SNV	ENSG00000263715	LINC02210-CRHR1	0		0	25.78	0	0	0.0369	60	0	17.7	0.019	0.706	0.5023
17	45749790	4659	0.16452	1533	7.82656e-74	-1.22847	GA	G		Deletion	ENSG00000263715	LINC02210-CRHR1	0		0	19.98	0	0	0.055	60.15	0	21.71	-0.019	0.702	0.5018
17	45749843	4661	0.16445	1533	8.59026e-74	-1.22805	G	A	rs17334894	SNV	ENSG00000263715	LINC02210-CRHR1	0		0	11.65	1.08	0	0.0555	60.06	0	16.52	-0.036	0.712	0.5013
17	45749878	4660	0.165665	1544	7.75883e-73	-1.21705	C	T	rs17334923	SNV	ENSG00000263715	LINC02210-CRHR1	0		0	11.93	1.55	0	0.0542	60.05	0	16.72	0	0.688	0.5029
17	45750025	4661	0.16445	1533	8.59026e-74	-1.22805	G	C	rs62054440	SNV	ENSG00000263715	LINC02210-CRHR1	0		0	25.88	0.145	0	0.055	60	0	16.4	0.063	0.696	0.5043
17	45750065	4661	0.16445	1533	8.59026e-74	-1.22805	A	G	rs12150451	SNV	ENSG00000263715	LINC02210-CRHR1	0		0	26.27	-1.504	0	0.0551	60	0	15.72	-0.046	0.721	0.5013
17	45750105	4658	0.164448	1532	1.06792e-73	-1.22747	G	C	rs12150048	SNV	ENSG00000263715	LINC02210-CRHR1	0		0	26.45	0	0	0.0553	60	0	16.36	0	0.708	0.5003
17	45750142	4660	0.164485	1533	9.48447e-74	-1.2277	A	G	rs12150455	SNV	ENSG00000263715	LINC02210-CRHR1	0		0	26.4	-0.553	0	0.0552	60	0	16.38	0.024	0.703	0.4988
17	45750855	4661	0.16445	1533	1.05024e-73	-1.22727	T	A	rs12150604	SNV	ENSG00000263715	LINC02210-CRHR1	0		0	26.32	0.407	0	0.0553	60	0	16.58	0.046	0.681	0.5027
17	45751332	4660	0.164378	1532	3.41816e-73	-1.22319	C	T	rs17426064	SNV	ENSG00000263715	LINC02210-CRHR1	0		0	26.47	1.07	0	0.0561	60	0	16.29	0.026	0.698	0.5009
17	45751383	4662	0.271557	2532	9.097e-10	0.340037	C	T	rs62054441	SNV	ENSG00000263715	LINC02210-CRHR1	0		0	26.07	0	0	0.0421	60	0	16.68	0.019	0.686	0.4984
17	45751398	4662	0.144144	1344	6.85172e-67	-1.24245	G	A	rs79172804	SNV	ENSG00000263715	LINC02210-CRHR1	0		0	25.72	0	0	0.0461	60	0	16.1	0	0.685	0.5013
17	45751569	4662	0.164414	1533	9.29447e-74	-1.2277	G	C	rs17426106	SNV	ENSG00000263715	LINC02210-CRHR1	0		0	26.33	0	0	0.0557	60	0	16.44	0.012	0.708	0.4991
17	45751987	4659	0.16495	1537	5.81963e-73	-1.22017	A	G	rs62054442	SNV	ENSG00000263715	LINC02210-CRHR1	0		0	25.91	-1.426	0	0.0526	60	0	15.53	-0.017	0.704	0.5012
17	45752038	4658	0.585444	3862	5.88647e-23	0.497718	C	T	rs1880755	SNV	ENSG00000263715	LINC02210-CRHR1	0		0	23.19	1.44	0	0.0945	60	0	21.96	0.044	0.693	0.4992
17	45753016	4661	0.16445	1533	9.38187e-74	-1.22758	G	A	rs35879086	SNV	ENSG00000263715	LINC02210-CRHR1	0		0	25.48	0	0	0.06	60	0	16.24	0	0.674	0.5031
17	45753274	4650	0.163441	1520	3.19581e-73	-1.22644	C	T	rs62055868	SNV	ENSG00000263715	LINC02210-CRHR1	0		0	24.43	1.2	0.525	0.0623	60	0	20.49	0.088	0.622	0.5004
17	45753319	4621	0.161329	1491	1.17092e-71	-1.2214	G	A	rs62055869	SNV	ENSG00000263715	LINC02210-CRHR1	0		0	9.14	-0.052	0.521	0.0664	59.76	0	20.34	0.071	0.636	0.5276
17	45753339	4614	0.464239	4284	1.68385e-24	0.511213	T	A	rs11650571	SNV	ENSG00000263715	LINC02210-CRHR1	0		0.0016	10.99	0.442	0	0.0251	59.88	0	21.09	0.155	0.708	0.4948
17	45753572	4659	0.16452	1533	9.56273e-74	-1.22767	G	C	rs17426174	SNV	ENSG00000263715	LINC02210-CRHR1	0		0	10.51	0.377	0	0.0596	59.8	0	16.4	0.176	0.706	0.501
17	45753746	4657	0.164591	1533	4.12189e-74	-1.23081	G	A	rs62055871	SNV	ENSG00000263715	LINC02210-CRHR1	0		0	25.82	1.1	0	0.0594	60	0	16.35	0.047	0.663	0.4983
17	45754196	4637	0.463338	4297	1.20428e-23	0.5029	T	C	rs8069449	SNV	ENSG00000263715	LINC02210-CRHR1	0		0.0032	20.12	-0.907	0	0.0233	60	0	18.62	0	0.703	0.4995
17	45754749	4661	0.16445	1533	6.90059e-74	-1.22876	A	G	rs55645418	SNV	ENSG00000263715	LINC02210-CRHR1	0		0	11.13	-0.665	0	0.061	60.07	0	15.74	-0.039	0.676	0.5127
17	45754971	4659	0.164091	1529	1.83697e-73	-1.22757	A	G	rs35631660	SNV	ENSG00000263715	LINC02210-CRHR1	0		0	25.62	-1.715	0.528	0.0597	60	0	15.22	0.053	0.743	0.5017
17	45755001	4659	0.164306	1531	7.06276e-74	-1.22913	G	A	rs17426195	SNV	ENSG00000263715	LINC02210-CRHR1	0		0	26.41	1.29	0	0.0596	60	0	16.37	0.019	0.709	0.5009
17	45755252	4662	0.164414	1533	8.11494e-74	-1.22809	G	A	rs35282504	SNV	ENSG00000263715	LINC02210-CRHR1	0		0	24.62	0.784	0	0.0596	60	0	16.79	0.068	0.696	0.4983
17	45755498	4662	0.164414	1533	8.11494e-74	-1.22809	T	C	rs62055875	SNV	ENSG00000263715	LINC02210-CRHR1	0		0	25.55	0	0	0.0594	60	0	16.3	0.059	0.718	0.501
17	45755574	4662	0.163878	1528	1.77506e-73	-1.22558	A	G	rs62055876	SNV	ENSG00000263715	LINC02210-CRHR1	0		0	25.83	-1.043	0	0.0601	60	0	15.65	-0.043	0.705	0.5033
17	45756458	4661	0.16445	1533	7.71146e-74	-1.22832	G	C	rs36047693	SNV	ENSG00000263715	LINC02210-CRHR1	0		0	25.48	0	0	0.0591	60	0	16.31	0.025	0.692	0.5023
17	45756555	4661	0.16445	1533	7.34356e-74	-1.22852	G	A	rs34195569	SNV	ENSG00000263715	LINC02210-CRHR1	0		0	25.91	-0.265	0	0.0597	60	0	16.02	0.034	0.683	0.5032
17	45756615	4662	0.164414	1533	8.11494e-74	-1.22809	A	G	rs34579278	SNV	ENSG00000263715	LINC02210-CRHR1	0		0	25.92	-0.961	0	0.0597	60	0	15.79	-0.016	0.681	0.5005
17	45756948	4662	0.164414	1533	8.11494e-74	-1.22809	A	G	rs34008514	SNV	ENSG00000263715	LINC02210-CRHR1	0		0	25.8	-0.611	0	0.0598	60	0	16.09	-0.035	0.71	0.5036
17	45757116	4660	0.164378	1532	1.64086e-73	-1.22595	G	A	rs12943085	SNV	ENSG00000263715	LINC02210-CRHR1	0		0	25.86	0	0	0.0603	60	0	16.05	0.014	0.676	0.508
17	45757305	4657	0.16502	1537	4.82881e-74	-1.22754	A	AC	rs71363552	Insertion	ENSG00000263715	LINC02210-CRHR1	0		0	18.31	-0.015	0	0.061	59.64	0	19.1	-0.07	0.726	0.5083
17	45757604	4660	0.164485	1533	1.11618e-73	-1.22701	C	T	rs7350923	SNV	ENSG00000263715	LINC02210-CRHR1	0		0	0.024	1.47	0.53	0.06	60.86	1.44	17.02	0.046	0.754	0.4948
17	45757985	4657	0.164484	1532	1.31464e-73	-1.22803	T	C	rs11079717	SNV	ENSG00000263715	LINC02210-CRHR1	0		0	26.21	-0.96	0.523	0.0592	60	0	15.7	0.022	0.738	0.4979
17	45758488	4658	0.164556	1533	9.30328e-74	-1.22771	C	A	rs62055878	SNV	ENSG00000263715	LINC02210-CRHR1	0		0	24.44	-0.076	0	0.0597	60	0	16.17	-0.045	0.697	0.5008
17	45758743	4652	0.164123	1527	1.79084e-73	-1.22759	A	AATT	rs143196316	Insertion	ENSG00000263715	LINC02210-CRHR1	0		0	19.34	0	0	0.0597	60.04	0	22.78	-0.176	0.697	0.4981
17	45758825	4659	0.164413	1532	8.40562e-74	-1.22816	G	A	rs74514268	SNV	ENSG00000263715	LINC02210-CRHR1	0		0	10.94	0.078	0	0.059	60.05	0	16.28	0	0.693	0.5
17	45759212	4661	0.164235	1531	8.70087e-74	-1.22872	G	A	rs62055879	SNV	ENSG00000263715	LINC02210-CRHR1	0		0	11.3	-0.089	0	0.0589	59.96	0	15.85	0	0.7	0.5016
17	45759299	4661	0.456447	4255	1.19986e-21	0.477551	C	A	rs8068589	SNV	ENSG00000263715	LINC02210-CRHR1	0		0	11.42	0.273	0	0.0646	59.96	0	19.29	-0.016	0.682	0.4995
17	45759307	4657	0.164269	1530	1.15156e-73	-1.22781	C	T	rs12948216	SNV	ENSG00000263715	LINC02210-CRHR1	0		0	11.04	1.03	0	0.0585	59.96	0	16.09	0.052	0.723	0.5034
17	45759554	4662	0.164414	1533	8.11494e-74	-1.22809	T	C	rs56013908	SNV	ENSG00000263715	LINC02210-CRHR1	0		0	25.91	-1.321	0	0.0597	60	0	15.6	0.021	0.694	0.4989
17	45759587	4662	0.140927	1314	1.3391e-63	-1.22372	A	C	rs56214516	SNV	ENSG00000263715	LINC02210-CRHR1	0		0	25.66	0.026	0	0.0556	60	0	15.99	0.072	0.664	0.4995
17	45759725	4661	0.16445	1533	9.72402e-74	-1.22747	T	C	rs56168907	SNV	ENSG00000263715	LINC02210-CRHR1	0		0	25.88	0	0	0.0596	60	0	16.29	0.074	0.708	0.4995
17	45759749	4662	0.164414	1533	8.11494e-74	-1.22809	A	G	rs55747440	SNV	ENSG00000263715	LINC02210-CRHR1	0		0	11.19	-1.601	0	0.0597	59.99	0	15.28	0.029	0.695	0.5002
17	45759871	4660	0.164485	1533	6.464e-74	-1.22904	A	G	rs55801356	SNV	ENSG00000263715	LINC02210-CRHR1	0		0	11.36	0	0	0.0597	59.99	0	16.37	0	0.688	0.4965
17	45760080	4660	0.164485	1533	5.83397e-74	-1.22943	C	G	rs62055883	SNV	ENSG00000263715	LINC02210-CRHR1	0		0	25.57	0	0.526	0.0597	60	0	16.48	0.055	0.735	0.4994
17	45760201	4661	0.16445	1533	7.5369e-74	-1.22842	C	T	rs62055884	SNV	ENSG00000263715	LINC02210-CRHR1	0		0	25.52	0.906	0	0.0597	60	0	17.05	0.036	0.691	0.4961
17	45760416	4662	0.164414	1533	8.11494e-74	-1.22809	A	G	rs79882507	SNV	ENSG00000263715	LINC02210-CRHR1	0		0	0.993	0	0	0.0593	61.58	2.07	16.33	0.112	0.698	0.5007
17	45760648	4662	0.164414	1533	8.11494e-74	-1.22809	A	G	rs62055885	SNV	ENSG00000263715	LINC02210-CRHR1	0		0	11.01	-1.104	0	0.0597	60.05	0	15.55	0	0.661	0.5
17	45760705	4660	0.164163	1530	9.05222e-74	-1.22792	C	T	rs28439278	SNV	ENSG00000263715	LINC02210-CRHR1	0		0	9.98	-0.17	0.526	0.0597	59.97	0	15.46	-0.011	0.742	0.5081
17	45760871	4606	0.263352	2426	1.04384e-11	0.384574	G	T	rs80095037	SNV	ENSG00000263715	LINC02210-CRHR1	0		0	11.02	1.73	0	0.0356	59.96	0	16.87	0.047	0.716	0.5001
17	45761116	4656	0.164197	1529	2.48045e-73	-1.22525	G	T	rs12150621	SNV	ENSG00000263715	LINC02210-CRHR1	0		0	9.61	0	0.534	0.0592	59.94	0	16.34	0.019	0.638	0.4973
17	45761312	4661	0.16445	1533	6.90059e-74	-1.22876	G	A	rs62055886	SNV	ENSG00000263715	LINC02210-CRHR1	0		0	9.94	1.09	0.526	0.0594	59.99	0	16.43	0.057	0.623	0.4999
17	45761354	4646	0.161752	1503	2.79806e-72	-1.22816	C	T	rs62055888	SNV	ENSG00000263715	LINC02210-CRHR1	0		0	10.56	1	0	0.0554	59.97	0	21.92	0.026	0.66	0.4971
17	45761553	4660	0.16427	1531	7.19088e-74	-1.22947	G	A	rs62055889	SNV	ENSG00000263715	LINC02210-CRHR1	0		0	11.04	1.11	0	0.0597	59.98	0	16.27	0.028	0.689	0.5004
17	45761887	4660	0.164485	1533	5.22855e-74	-1.22979	G	A	rs71375313	SNV	ENSG00000263715	LINC02210-CRHR1	0		0	11.03	1.21	0	0.0591	60.1	0	16.43	0.052	0.71	0.4988
17	45762640	4661	0.165844	1546	5.79619e-74	-1.22487	T	G	rs11079719	SNV	ENSG00000263715	LINC02210-CRHR1	0		0	24.29	0	0	0.0626	60	0	21.7	0.044	0.678	0.5092
17	45762650	4659	0.164735	1535	4.98661e-74	-1.2295	G	A	rs11079720	SNV	ENSG00000263715	LINC02210-CRHR1	0		0	24.14	1.28	0	0.062	60	0	21.88	0.068	0.664	0.5089
17	45762741	4658	0.164556	1533	3.57722e-74	-1.23106	C	A	rs11079721	SNV	ENSG00000263715	LINC02210-CRHR1	0		0	25.81	0	0	0.0638	60	0	16.19	0.06	0.676	0.5039
17	45763315	4653	0.16441	1530	3.37123e-74	-1.23336	C	T	rs62055890	SNV	ENSG00000263715	LINC02210-CRHR1	0		0	10.7	0.974	0	0.0624	60.1	0	16.15	-0.017	0.689	0.5045
17	45763360	4659	0.163984	1528	2.58587e-74	-1.23476	C	CTT		Insertion	ENSG00000263715	LINC02210-CRHR1	0		0	19.6	1.16	0	0.0624	60.14	0	22.31	-0.169	0.684	0.502
17	45763498	4656	0.163875	1526	1.71624e-73	-1.22837	G	A	rs77849344	SNV	ENSG00000263715	LINC02210-CRHR1	0		0	9.89	0	0.526	0.0624	60.09	0	16.14	-0.034	0.654	0.5042
17	45763533	4659	0.164091	1529	3.90957e-74	-1.2326	G	C	rs74918686	SNV	ENSG00000263715	LINC02210-CRHR1	0		0	25.11	-1.089	0.522	0.0623	60	0	15.53	-0.046	0.646	0.5013
17	45763569	4661	0.164235	1531	3.63973e-74	-1.23198	T	C	rs79545140	SNV	ENSG00000263715	LINC02210-CRHR1	0		0	25.52	-0.254	0	0.0624	60	0	16.49	0.072	0.724	0.4993
17	45764205	4661	0.164342	1532	5.16454e-74	-1.23009	T	A	rs56369036	SNV	ENSG00000263715	LINC02210-CRHR1	0		0	10.26	0.301	0	0.0627	60.11	0	16.81	-0.134	0.694	0.4996
17	45764363	4659	0.164306	1531	3.03882e-74	-1.23244	T	C	rs11079723	SNV	ENSG00000263715	LINC02210-CRHR1	0		0	0.613	-1.228	0	0.0628	60.89	0.861	15.72	0.053	0.696	0.4994
17	45764546	4660	0.164378	1532	3.68885e-74	-1.23132	C	T	rs11079724	SNV	ENSG00000263715	LINC02210-CRHR1	0		0	26.43	0.613	0	0.0603	60	0	16.85	0.036	0.702	0.4986
17	45765096	4662	0.164414	1533	3.95166e-74	-1.23103	T	C	rs55707339	SNV	ENSG00000263715	LINC02210-CRHR1	0		0	25.42	-1.615	0	0.0603	60	0	19.48	-0.022	0.686	0.5028
17	45765107	4662	0.538717	4301	7.4673e-21	-0.469509	G	A	rs6503448	SNV	ENSG00000263715	LINC02210-CRHR1	0		0.0622	23.03	1.12	0	0.0164	60	0	25.27	0.038	0.697	0.5019
17	45765128	4661	0.164342	1532	3.99414e-74	-1.231	A	G	rs62055893	SNV	ENSG00000263715	LINC02210-CRHR1	0		0	25.25	-0.583	0	0.0599	60	0	19.6	0.022	0.691	0.5029
17	45766029	4602	0.165797	1526	7.72175e-78	-1.26934	C	T	rs75257002	SNV	ENSG00000263715	LINC02210-CRHR1	0		0.0163	25.14	1.16	0	0.0332	60	0	15.86	0	0.692	0.5019
17	45766495	4661	0.168097	1567	1.3599e-07	0.348799	C	T	rs4792879	SNV	ENSG00000263715	LINC02210-CRHR1	0		0.5844	26.24	1.28	0	0.0086	60	0	16.04	0.018	0.709	0.5002
17	45766577	4661	0.164235	1531	5.1062e-74	-1.23023	G	A	rs62055894	SNV	ENSG00000263715	LINC02210-CRHR1	0		0	25.89	0.49	0	0.0629	60	0	16.74	-0.018	0.691	0.5018
17	45766678	4661	0.164021	1529	5.46324e-74	-1.23087	A	G	rs62055895	SNV	ENSG00000263715	LINC02210-CRHR1	0		0	25.9	-1.611	0	0.0631	60	0	15.61	0	0.671	0.4994
17	45766835	4662	0.1642	1531	5.09719e-74	-1.23024	C	T	rs62055896	SNV	ENSG00000263715	LINC02210-CRHR1	0		0	25.82	0	0	0.0627	60	0	16.47	-0.013	0.68	0.5008
17	45767120	4661	0.164235	1531	5.97395e-74	-1.2297	T	A	rs55725840	SNV	ENSG00000263715	LINC02210-CRHR1	0		0	25.71	-0.537	0	0.0634	60	0	16.57	-0.029	0.711	0.4979
17	45767193	4658	0.164448	1532	6.5866e-74	-1.22919	T	G	rs56194509	SNV	ENSG00000263715	LINC02210-CRHR1	0		0	21.66	0	0	0.0626	60	0	22.29	0.062	0.69	0.4993
17	45767194	4659	0.164413	1532	1.27704e-73	-1.22668	T	G	rs55657917	SNV	ENSG00000263715	LINC02210-CRHR1	0		0	21.56	0	0	0.0625	60	0	22.31	0.064	0.694	0.4988
17	45767432	4660	0.165236	1540	1.77536e-74	-1.23168	G	A	rs56082319	SNV	ENSG00000263715	LINC02210-CRHR1	0		0	25.77	0.306	0	0.0648	60	0	16.53	-0.063	0.715	0.4987
17	45767493	4661	0.164235	1531	5.12511e-74	-1.23022	A	G	rs56109643	SNV	ENSG00000263715	LINC02210-CRHR1	0		0	25.49	0	0	0.063	60	0	16.29	0.104	0.711	0.5
17	45767611	4661	0.164021	1529	8.26797e-74	-1.23042	T	A	rs62055899	SNV	ENSG00000263715	LINC02210-CRHR1	0		0	21.82	-0.053	0.528	0.0623	60	0	21.53	0.033	0.742	0.4982
17	45767636	4660	0.164056	1529	1.06194e-73	-1.22955	C	G	rs62055900	SNV	ENSG00000263715	LINC02210-CRHR1	0		0	22.43	0	0	0.0624	60	0	21.53	0.049	0.715	0.4963
17	45767675	4657	0.164376	1531	7.27122e-74	-1.22921	G	A	rs62055901	SNV	ENSG00000263715	LINC02210-CRHR1	0		0	25.27	1.29	0	0.0628	60	0	16.68	0.027	0.723	0.4934
17	45768114	4660	0.788412	1972	4.01868e-63	1.03081	T	C	rs58089049	SNV	ENSG00000263715	LINC02210-CRHR1	0		0	19.67	0	0	0.0567	60	0	25.66	0.023	0.7	0.5002
17	45768380	4659	0.167954	1565	7.78377e-08	0.355826	C	A	rs72834567	SNV	ENSG00000263715	LINC02210-CRHR1	0		0.9656	25.96	0	0	0.0063	60	0	15.71	0	0.691	0.504
17	45769302	4657	0.164269	1530	1.86531e-74	-1.23445	C	A	rs62055903	SNV	ENSG00000263715	LINC02210-CRHR1	0		0	25.74	0	0	0.0632	60	0	16.39	0.034	0.717	0.4999
17	45769454	4659	0.164306	1531	6.71163e-74	-1.2294	G	A	rs111374028	SNV	ENSG00000263715	LINC02210-CRHR1	0		0	25.9	-0.376	0	0.0629	60	0	15.7	-0.025	0.707	0.5027
17	45769673	4660	0.164163	1530	8.07214e-74	-1.22892	C	T	rs113934115	SNV	ENSG00000263715	LINC02210-CRHR1	0		0	4.01	0.82	0	0.063	59.33	0	16.06	0.051	0.697	0.5068
17	45769729	4643	0.164226	1525	1.99928e-73	-1.2287	C	T	rs113762994	SNV	ENSG00000263715	LINC02210-CRHR1	0		0	-0.8246	1.25	1.103	0.062	59.34	0	16.05	0.112	0.792	0.5167
17	45770008	4661	0.164235	1531	6.43938e-74	-1.22945	G	A	rs62055928	SNV	ENSG00000263715	LINC02210-CRHR1	0		0	23.36	1.38	0	0.0629	60	0	16.34	0	0.713	0.5068
17	45770375	4659	0.164306	1531	7.2158e-74	-1.22908	T	C	rs56268325	SNV	ENSG00000263715	LINC02210-CRHR1	0		0	10.86	-0.095	0	0.0627	59.98	0	16.3	0	0.668	0.4976
17	45770502	4660	0.16427	1531	4.13618e-74	-1.23106	T	C	rs56070245	SNV	ENSG00000263715	LINC02210-CRHR1	0		0	25.89	-1.044	0	0.0628	60	0	15.87	0.033	0.677	0.4937
17	45770546	4662	0.1642	1531	5.09719e-74	-1.23024	T	C	rs56387266	SNV	ENSG00000263715	LINC02210-CRHR1	0		0	25.77	0	0	0.0629	60	0	16.45	0.101	0.709	0.4938
17	45770815	4662	0.163771	1527	5.59816e-74	-1.23206	C	T	rs34303488	SNV	ENSG00000263715	LINC02210-CRHR1	0		0	25.47	0	0	0.0628	60	0	16.37	0.011	0.723	0.4996
17	45771046	4659	0.163554	1524	2.11217e-74	-1.23622	A	G	rs62055932	SNV	ENSG00000263715	LINC02210-CRHR1	0		0	25.91	-0.987	0	0.0529	60	0	15.49	-0.013	0.693	0.507
17	45771095	4660	0.164163	1530	2.16415e-74	-1.23364	G	A	rs62055933	SNV	ENSG00000263715	LINC02210-CRHR1	0		0	25.74	0	0	0.0611	60	0	16.2	0.042	0.682	0.5061
17	45771272	4659	0.163876	1527	1.17802e-72	-1.21896	G	A	rs62055934	SNV	ENSG00000263715	LINC02210-CRHR1	0		0	10.91	1.37	0	0.0652	60.04	0	16.78	0	0.682	0.502
17	45771280	4657	0.164806	1535	1.83207e-72	-1.21536	AG	A	rs66516551	Deletion	ENSG00000263715	LINC02210-CRHR1	0		0	19.59	0.056	0	0.0639	60.08	0	17.98	0	0.676	0.504
17	45771384	4661	0.164021	1529	2.71595e-74	-1.23355	T	C	rs62055935	SNV	ENSG00000263715	LINC02210-CRHR1	0		0	11.06	-1.079	0	0.0632	60.04	0	15.02	0.035	0.702	0.5019
17	45771395	4661	0.164128	1530	1.58578e-74	-1.23536	T	A	rs62055936	SNV	ENSG00000263715	LINC02210-CRHR1	0		0	11.15	0.435	0	0.0635	60.04	0	16.38	0.025	0.705	0.5039
17	45771602	4659	0.163554	1524	1.06263e-74	-1.24065	G	T	rs62055937	SNV	ENSG00000263715	LINC02210-CRHR1	0		0	24.26	0	0	0.0623	60	0	15.79	0.055	0.66	0.5081
17	45771961	4661	0.163913	1528	1.19039e-74	-1.23613	G	A	rs76294809	SNV	ENSG00000263715	LINC02210-CRHR1	0		0	12.16	0.057	4.058	0.0646	60	0	15.21	0.07	0.941	0.5389
17	45772000	4652	0.165198	1537	9.09987e-74	-1.22647	T	C	rs75916678	SNV	ENSG00000263715	LINC02210-CRHR1	0		0	20.15	0.055	2.443	0.0632	60	0	14.66	0.035	0.738	0.5458
17	45772290	4658	0.16359	1524	6.71935e-74	-1.2345	C	A	rs62055938	SNV	ENSG00000263715	LINC02210-CRHR1	0		0	9.63	0.076	3.28	0.0621	60.05	0	15.73	0	0.953	0.5239
17	45772421	4661	0.164128	1530	2.11139e-74	-1.23374	A	T	rs62055939	SNV	ENSG00000263715	LINC02210-CRHR1	0		0	2.08	0	1.106	0.063	60.3	0	16.08	0.047	0.591	0.5167
17	45772530	4660	0.164163	1530	2.49745e-74	-1.23318	A	G	rs62055940	SNV	ENSG00000263715	LINC02210-CRHR1	0		0	10.81	-0.724	0	0.063	60.09	0	15.95	-0.069	0.692	0.5042
17	45773153	4658	0.164234	1530	1.27459e-74	-1.23575	C	T	rs76885724	SNV	ENSG00000263715	LINC02210-CRHR1	0		0	25.61	0.054	0	0.063	60	0	16.48	0.038	0.701	0.5004
17	45773279	4662	0.167203	1559	6.79299e-72	-1.20184	C	T	rs60814418	SNV	ENSG00000263715	LINC02210-CRHR1	0		0	25.64	0.79	0	0.0376	60	0	17.27	0.018	0.69	0.5004
17	45773652	4566	0.167105	1526	1.25453e-74	-1.24093	T	C	rs62055943	SNV	ENSG00000263715	LINC02210-CRHR1	0		0	8.39	-1.096	0.53	0.0438	60.25	0	16.03	0.034	0.641	0.4896
17	45773843	4661	0.164128	1530	1.98457e-74	-1.234	A	AT		Insertion	ENSG00000263715	LINC02210-CRHR1	0		0	19.06	0	0.525	0.0628	60.08	0	22.38	-0.029	0.744	0.4881
17	45774132	4656	0.534149	4338	3.15969e-18	0.436648	T	C	rs35909029	SNV	ENSG00000263715	LINC02210-CRHR1	0		2.2761	23.8	-0.566	0	0.0015	60	0	20.54	0.033	0.682	0.5014
17	45774485	4661	0.164128	1530	1.82575e-74	-1.23432	G	A	rs62055945	SNV	ENSG00000263715	LINC02210-CRHR1	0		0	25.92	0.42	0	0.0628	60	0	16.64	0	0.687	0.5007
17	45774605	4661	0.164235	1531	4.65588e-74	-1.23063	C	A	rs62055946	SNV	ENSG00000263715	LINC02210-CRHR1	0		0	25.88	-0.096	0	0.0632	60	0	16.02	0.035	0.703	0.5022
17	45775121	4659	0.490663	4572	7.13204e-19	0.443312	T	C	rs12952301	SNV	ENSG00000263715	LINC02210-CRHR1	0		0.315	25.17	0.781	0	0.0109	60	0	20.1	0.025	0.672	0.4961
17	45775239	4659	0.164198	1530	2.10826e-74	-1.23391	C	T	rs62055947	SNV	ENSG00000263715	LINC02210-CRHR1	0		0	25.14	1.19	0	0.0631	60	0	17.62	0	0.693	0.5027
17	45775255	4659	0.164091	1529	3.30373e-74	-1.23234	T	C	rs62055948	SNV	ENSG00000263715	LINC02210-CRHR1	0		0	25.23	-0.786	0	0.0631	60	0	15.68	-0.016	0.699	0.5002
17	45775367	4657	0.163839	1526	3.45165e-74	-1.23611	G	A	rs113871181	SNV	ENSG00000263715	LINC02210-CRHR1	0		0	24.52	-0.027	0	0.0622	60	0	21.86	0	0.69	0.5029
17	45775376	4658	0.163912	1527	5.90038e-74	-1.23221	T	C	rs111370985	SNV	ENSG00000263715	LINC02210-CRHR1	0		0	24.27	-0.507	0	0.0623	60	0	22.1	-0.04	0.706	0.5014
17	45775706	4658	0.174002	1621	2.11074e-07	0.337799	T	G	rs35152905	SNV	ENSG00000263715	LINC02210-CRHR1	0		0.0318	23.9	-1.465	0	0.0184	60	0	15.3	0	0.694	0.4968
17	45775743	4658	0.163804	1526	3.97656e-75	-1.24277	G	A	rs55787105	SNV	ENSG00000263715	LINC02210-CRHR1	0		0	24.88	-0.254	0	0.0627	60	0	16.08	0	0.686	0.5008
17	45775767	4656	0.163982	1527	3.61389e-75	-1.24249	T	C	rs62055950	SNV	ENSG00000263715	LINC02210-CRHR1	0		0	25.32	0.335	0	0.0628	60	0	16.44	0.028	0.671	0.498
17	45775869	4654	0.164052	1527	2.1641e-74	-1.23609	T	G	rs56043078	SNV	ENSG00000263715	LINC02210-CRHR1	0		0	25.79	0.043	0	0.0623	60	0	16.53	0.044	0.703	0.4977
17	45776091	4656	0.163982	1527	2.32705e-74	-1.23621	A	G	rs77965652	SNV	ENSG00000263715	LINC02210-CRHR1	0		0	25.45	-0.252	0	0.062	60	0	16.08	0.03	0.702	0.506
17	45776160	4637	0.164977	1530	4.11771e-73	-1.22377	A	G	rs55849949	SNV	ENSG00000263715	LINC02210-CRHR1	0		0	25.65	-1.403	0	0.0612	60	0	13.75	-0.036	0.713	0.5047
17	45776649	4659	0.173642	1618	1.52742e-07	0.341134	C	T	rs12953076	SNV	ENSG00000263715	LINC02210-CRHR1	0		0.0207	26.39	1.09	0	0.0196	60	0	16.05	0.025	0.675	0.4992
17	45776901	4662	0.164093	1530	2.14781e-74	-1.23366	C	T	rs55991914	SNV	ENSG00000263715	LINC02210-CRHR1	0		0	25.67	1.49	0	0.0628	60	0	16.78	0.04	0.723	0.501
17	45776974	4662	0.164093	1530	2.14781e-74	-1.23366	A	G	rs62055955	SNV	ENSG00000263715	LINC02210-CRHR1	0		0	25.84	0.137	0	0.0618	60	0	16.5	0.015	0.722	0.4978
17	45777083	4661	0.164342	1532	1.44128e-74	-1.23493	C	T	rs62055956	SNV	ENSG00000263715	LINC02210-CRHR1	0		0	25.69	1.28	0.522	0.0616	60	0	16.54	0	0.725	0.4986
17	45777136	4661	0.329758	3074	9.80119e-44	-0.734518	A	G	rs12938031	SNV	ENSG00000263715	LINC02210-CRHR1	0		0	26.19	0	0	0.0674	60	0	18.25	0.021	0.7	0.5005
17	45777289	4660	0.337554	3146	1.08989e-23	-0.53068	G	C	rs34186148	SNV	ENSG00000263715	LINC02210-CRHR1	0		0.0058	25.7	0.92	0	0.0226	60	0	18.13	0.012	0.689	0.5014
17	45777790	4658	0.506441	4598	2.80975e-19	-0.447312	G	T	rs4074461	SNV	ENSG00000263715	LINC02210-CRHR1	0		2.7773	23.45	1.29	0	0.0004	60	0	21.59	0.079	0.703	0.4983
17	45777862	4660	0.164056	1529	2.1506e-74	-1.23388	G	T	rs4074462	SNV	ENSG00000263715	LINC02210-CRHR1	0		0	26.42	0.023	0	0.0494	60	0	16.5	0	0.67	0.497
17	45777967	4662	0.174067	1623	1.43009e-07	0.341677	T	G	rs4077814	SNV	ENSG00000263715	LINC02210-CRHR1	0		0.0756	10.85	0	0	0.016	59.98	0	15.67	0.166	0.695	0.5057
17	45778103	4657	0.492914	4591	3.24126e-19	0.447386	A	G	rs4792880	SNV	ENSG00000263715	LINC02210-CRHR1	0		5.2922	1.17	-0.901	0	-0.0042	55.78	-2.291	23.34	-0.057	0.704	0.5046
17	45778137	4658	0.164019	1528	1.5336e-74	-1.23532	C	T		SNV	ENSG00000263715	LINC02210-CRHR1	0		0	-0.1659	0	0	0.0631	57.72	1.68	22.23	0.026	0.698	0.4964
17	45778205	4657	0.490015	4564	1.96279e-18	0.437287	T	C	rs6503450	SNV	ENSG00000263715	LINC02210-CRHR1	0		1.8668	1.34	-0.32	0	0.0028	57.34	-1.934	19.96	0.014	0.716	0.502
17	45778237	4644	0.66376	3123	3.8913e-42	0.719986	A	G		SNV	ENSG00000263715	LINC02210-CRHR1	0		0.0082	7.09	-1.083	0	0.0215	59.49	0	22.02	-0.018	0.664	0.5055
17	45778528	4659	0.173642	1618	1.95211e-07	0.338146	G	C	rs4076452	SNV	ENSG00000263715	LINC02210-CRHR1	0		0.071	25.1	0	0	0.0161	60	0	15.94	0.02	0.677	0.5006
17	45779092	4321	0.361838	3127	2.26292e-18	-0.481291	G	A	rs35076622	SNV	ENSG00000263715	LINC02210-CRHR1	0		5.5794	12.92	0.674	1.124	-0.0032	60	0	17.51	0.074	0.612	0.5023
17	45779273	4660	0.164056	1529	2.8819e-74	-1.23458	C	G	rs62057061	SNV	ENSG00000263715	LINC02210-CRHR1	0		0	25.92	0	0	0.0626	60	0	16.18	0.062	0.688	0.5045
17	45779344	4661	0.164128	1530	1.94308e-74	-1.23408	G	A	rs62057062	SNV	ENSG00000263715	LINC02210-CRHR1	0		0	25.89	0	0	0.063	60	0	16.54	-0.048	0.704	0.5003
17	45779364	4661	0.164128	1530	2.06083e-74	-1.23384	C	T	rs62057063	SNV	ENSG00000263715	LINC02210-CRHR1	0		0	25.88	0	0	0.0631	60	0	16.57	-0.036	0.715	0.4995
17	45779667	4661	0.163913	1528	2.30111e-74	-1.23429	C	T	rs62057064	SNV	ENSG00000263715	LINC02210-CRHR1	0		0	25.84	0.588	0	0.063	60	0	16.96	0	0.709	0.4975
17	45779763	4659	0.163984	1528	5.59385e-74	-1.23218	A	C	rs76830096	SNV	ENSG00000263715	LINC02210-CRHR1	0		0	25	0	0	0.0624	60	0	16.85	0.041	0.666	0.4847
17	45780083	4657	0.0133133	124	9.76356e-07	-1.10925	C	T	rs145447536	SNV	ENSG00000263715	LINC02210-CRHR1	0		0.4542	-0.4831	1.23	0	0.0105	58.9	0	14.21	0.13	0.723	0.496
17	45780623	4612	0.165763	1529	1.10645e-71	-1.21278	T	G	rs111433752	SNV	ENSG00000263715	LINC02210-CRHR1	0		0	9.44	-1.026	0.524	0.0611	59.86	0	22.1	0	0.643	0.5045
17	45780624	4607	0.165943	1529	3.1325e-71	-1.20907	T	C	rs111664122	SNV	ENSG00000263715	LINC02210-CRHR1	0		0	10.03	0	0	0.0611	59.86	0	22.04	0.014	0.636	0.5046
17	45780821	4202	0.18158	1526	2.76317e-58	-1.11102	G	T	rs62057065	SNV	ENSG00000263715	LINC02210-CRHR1	0		0.0108	11.19	0.784	0	0.0326	60.05	0	16.2	-0.027	0.67	0.5005
17	45780941	4652	0.163801	1524	5.32542e-74	-1.23184	T	C	rs62057066	SNV	ENSG00000263715	LINC02210-CRHR1	0		0	7.41	-0.891	0.52	0.0624	59.63	0	21.44	-0.027	0.645	0.5023
17	45780960	4653	0.16398	1526	2.98188e-74	-1.23353	C	T	rs62057067	SNV	ENSG00000263715	LINC02210-CRHR1	0		0	8.45	0.025	0	0.0625	59.59	0	21.39	-0.068	0.672	0.4988
17	45781116	4661	0.164128	1530	2.98719e-74	-1.23249	C	T	rs78917495	SNV	ENSG00000263715	LINC02210-CRHR1	0		0	11.74	1.7	0	0.0633	59.99	0	16.89	0.02	0.682	0.4999
17	45781263	4662	0.1642	1531	1.46239e-74	-1.23486	A	G	rs62057068	SNV	ENSG00000263715	LINC02210-CRHR1	0		0	25.93	-0.418	0	0.0631	60	0	16.34	0.046	0.687	0.5017
17	45781339	4660	0.173605	1618	2.16174e-07	0.337103	C	A	rs12942254	SNV	ENSG00000263715	LINC02210-CRHR1	0		0.0274	26.13	0	0	0.0189	60	0	15.88	-0.024	0.703	0.4993
17	45781699	4659	0.163984	1528	1.77416e-74	-1.23496	T	C	rs62057069	SNV	ENSG00000263715	LINC02210-CRHR1	0		0	25.74	0	0	0.0633	60	0	16.37	0.114	0.709	0.5003
17	45781740	4661	0.489595	4564	1.3208e-18	0.439431	A	C	rs12950522	SNV	ENSG00000263715	LINC02210-CRHR1	0		0.2717	25.21	0	0	0.0116	60	0	19.89	0.044	0.72	0.5
17	45782274	4658	0.164234	1530	4.64774e-74	-1.23101	A	G	rs62057070	SNV	ENSG00000263715	LINC02210-CRHR1	0		0	25.24	-0.761	0	0.0631	60	0	15.54	-0.027	0.689	0.5066
17	45782325	4660	0.164163	1530	3.15064e-74	-1.23234	C	G	rs62057071	SNV	ENSG00000263715	LINC02210-CRHR1	0		0	25.81	0	0	0.063	60	0	16.2	0.054	0.675	0.5076
17	45782563	4661	0.163913	1528	3.4826e-74	-1.23384	C	CACG	rs145503157	Insertion	ENSG00000263715	LINC02210-CRHR1	0		0	20.04	0	0	0.0623	60.05	0	22.54	-0.202	0.704	0.5036
17	45783751	4639	0.163828	1520	1.17059e-74	-1.2386	C	T	rs62057073	SNV	ENSG00000263715	LINC02210-CRHR1	0		0	25.87	0.399	0	0.064	60	0	16.53	0.012	0.686	0.5001
17	45784487	4455	0.17486	1558	2.54763e-07	0.341644	C	T	rs28364020	SNV	ENSG00000263715	LINC02210-CRHR1	0		0.0065	10.56	0	0	0.0203	59.99	0	15.5	0	0.717	0.5031
17	45788505	4662	0.185543	1730	2.61952e-08	0.352311	G	A	rs12940065	SNV	ENSG00000263715	LINC02210-CRHR1	0		0.0252	25.93	0.037	0	0.0191	60	0	16.17	0.017	0.685	0.5033
17	45792776	4661	0.458271	4272	8.82616e-15	0.38974	C	T	rs7209436	SNV	ENSG00000263715	LINC02210-CRHR1	0		0.8663	25.49	0	0	0.0068	60	0	19.42	0	0.689	0.4994
17	45793781	4660	0.404399	3769	7.99716e-27	-0.545118	G	A	rs12944712	SNV	ENSG00000263715	LINC02210-CRHR1	0		0	25.94	0.541	0	0.0321	60	0	19.54	0.021	0.682	0.5012
17	45794616	4661	0.162519	1515	1.62167e-74	-1.23724	C	T	rs56319902	SNV	ENSG00000263715	LINC02210-CRHR1	0		0	11.51	0	0	0.0632	59.99	0	16.24	0.017	0.695	0.5015
17	45794862	4657	0.162551	1514	1.16478e-74	-1.23934	G	A	rs55943044	SNV	ENSG00000263715	LINC02210-CRHR1	0		0	25.83	1.43	0	0.0617	60	0	16.58	0.056	0.684	0.5025
17	45801942	4660	0.163948	1528	2.96525e-74	-1.23342	A	G	rs80184151	SNV	ENSG00000263715	LINC02210-CRHR1	0		0	25.92	-1.065	0	0.0644	60	0	15.68	0.012	0.677	0.5
17	45804424	4657	0.164269	1530	3.05266e-74	-1.23248	C	T	rs17689378	SNV	ENSG00000263715	LINC02210-CRHR1	0		0	25.45	1.11	0	0.0625	60	0	16.23	0.08	0.687	0.5005
17	45805737	4661	0.111242	1037	1.03332e-09	0.48019	G	A	rs2664008	SNV	ENSG00000263715	LINC02210-CRHR1	0		0.0004	25.49	0.537	0	0.0292	60	0	15.03	0	0.702	0.498
17	45807925	4662	0.164093	1530	2.14781e-74	-1.23366	G	A	rs62057101	SNV	ENSG00000263715	LINC02210-CRHR1	0		0	25.7	0	0	0.0645	60	0	16.15	0	0.684	0.5037
17	45808001	4658	0.47295	4406	8.74735e-16	0.403296	G	T	rs242924	SNV	ENSG00000263715	LINC02210-CRHR1	0		0.098	24.35	0	0	0.015	60	0	19.66	0.021	0.699	0.4995
17	45810114	4660	0.166202	1549	1.78382e-73	-1.21951	T	C	rs62057103	SNV	ENSG00000263715	LINC02210-CRHR1	0		0	10.99	-0.495	0	0.0643	59.96	0	16.35	0.013	0.696	0.5023
17	45811500	4662	0.504934	4616	2.37161e-18	0.439239	C	T	rs242925	SNV	ENSG00000263715	LINC02210-CRHR1	0		0.0272	25.06	0.751	0	0.0187	60	0	20.66	0.013	0.699	0.4991
17	45815154	4661	0.671208	3065	3.28806e-07	-0.270395	A	C	rs242941	SNV	ENSG00000263715	LINC02210-CRHR1	0		0	23.18	0.489	0	0.0604	60	0	23.7	0.035	0.707	0.4978
17	45815234	4661	0.507295	4593	2.54546e-18	0.439056	A	G	rs242940	SNV	ENSG00000263715	LINC02210-CRHR1	0		0.1532	25.39	-0.926	0	0.0136	60	0	19.36	-0.03	0.695	0.5002
17	45815418	4660	0.164807	1536	1.10132e-75	-1.24551	T	G	rs55915917	SNV	ENSG00000263715	LINC02210-CRHR1	0		0	23.59	-1.107	0	0.062	60	0	22.24	0	0.673	0.4996
17	45815422	4659	0.163876	1527	1.40586e-74	-1.23784	G	A	rs55668363	SNV	ENSG00000263715	LINC02210-CRHR1	0		0	23.61	0.87	0	0.062	60	0	22.22	0.028	0.676	0.4999
17	45815607	4662	0.1642	1531	8.37006e-75	-1.23736	T	C	rs17689471	SNV	ENSG00000263715	LINC02210-CRHR1	0		0	26.25	-1.12	0	0.0623	60	0	15.8	-0.011	0.675	0.5014
17	45815780	4659	0.162267	1512	8.30131e-74	-1.2374	CCCAGTTCAGTGTGT	C	rs142682197	Deletion	ENSG00000263715	LINC02210-CRHR1	0		0	19.83	0	0	0.056	60.1	0	21.01	0.059	0.679	0.5246
17	45815893	4660	0.16427	1531	8.93698e-75	-1.23722	G	A	rs117365970	SNV	ENSG00000263715	LINC02210-CRHR1	0		0	11.66	1.03	0	0.0619	60.06	0	22.08	0.064	0.72	0.5036
17	45815894	4661	0.164235	1531	7.11053e-75	-1.23803	T	C	rs117646503	SNV	ENSG00000263715	LINC02210-CRHR1	0		0	10.37	-1.246	0.521	0.062	60.06	0	22.1	0.049	0.72	0.5033
17	45816037	4660	0.164378	1532	7.77059e-75	-1.23694	G	A	rs17762769	SNV	ENSG00000263715	LINC02210-CRHR1	0		0	26.42	0.028	0	0.062	60	0	16.4	0.014	0.699	0.5038
17	45816121	4657	0.50569	4604	5.59677e-19	0.447464	G	A	rs171440	SNV	ENSG00000263715	LINC02210-CRHR1	0		0.6341	24.92	0	0	0.0082	60	0	20.2	-0.025	0.686	0.5001
17	45816350	4661	0.164235	1531	4.07009e-75	-1.23945	C	T	rs8072451	SNV	ENSG00000263715	LINC02210-CRHR1	0		0	11.85	-0.023	0	0.0515	60.04	0	16.1	0.027	0.671	0.5053
17	45816385	4660	0.16427	1531	3.96333e-75	-1.23956	A	G	rs8073146	SNV	ENSG00000263715	LINC02210-CRHR1	0		0	9.78	0	0.522	0.0515	60.06	0	16.09	-0.028	0.664	0.5024
17	45816403	4655	0.16305	1518	1.66976e-74	-1.23831	GC	G		Deletion	ENSG00000263715	LINC02210-CRHR1	0		0	19.93	0	0	0.0513	60.06	0	22.13	0	0.671	0.5069
17	45816406	4654	0.162978	1517	3.19565e-74	-1.23623	TGCCTG	T	rs66475418	Deletion	ENSG00000263715	LINC02210-CRHR1	0		0	-0.5015	0.032	0	0.0513	60.06	0	21.44	-1.553	0.687	0.5151
17	45816736	4661	0.164342	1532	4.13791e-74	-1.231	T	C	rs28364025	SNV	ENSG00000263715	LINC02210-CRHR1	0		0	25.88	-1.541	0	0.0608	60	0	15.64	-0.027	0.698	0.4997
17	45816793	4660	0.164485	1533	9.95789e-75	-1.23602	C	T	rs28364023	SNV	ENSG00000263715	LINC02210-CRHR1	0		0	25.72	1.04	0	0.0625	60	0	16.28	0.038	0.71	0.5002
17	45817119	4656	0.164089	1528	1.9565e-75	-1.24456	G	GA		Insertion	ENSG00000263715	LINC02210-CRHR1	0		0	19.82	0	0	0.0622	60.14	0	21.83	-0.114	0.689	0.5005
17	45817144	4656	0.163875	1526	4.95178e-76	-1.24992	G	A	rs55779147	SNV	ENSG00000263715	LINC02210-CRHR1	0		0	10.86	1.21	0	0.0618	60.15	0	16.42	-0.027	0.689	0.4998
17	45817181	4655	0.164232	1529	2.26845e-75	-1.24379	C	T	rs56357543	SNV	ENSG00000263715	LINC02210-CRHR1	0		0	10.85	1.44	0	0.0617	60.15	0	16.69	0.04	0.688	0.5019
17	45817243	4660	0.163948	1528	1.45505e-74	-1.23731	A	G	rs56099546	SNV	ENSG00000263715	LINC02210-CRHR1	0		0	11	-1.647	0	0.062	60.11	0	15.59	-0.032	0.685	0.4995
17	45817624	4658	0.164448	1532	1.36739e-74	-1.235	T	G	rs739645	SNV	ENSG00000263715	LINC02210-CRHR1	0		0	24.3	0.882	0.523	0.0615	60	0	21.4	-0.033	0.729	0.5032
17	45817642	4659	0.164198	1530	7.89088e-75	-1.23813	C	G	rs739644	SNV	ENSG00000263715	LINC02210-CRHR1	0		0	24.75	0.053	0	0.0619	60	0	21.48	-0.011	0.708	0.5064
17	45817802	4657	0.164484	1532	7.14492e-75	-1.23743	T	TG		Insertion	ENSG00000263715	LINC02210-CRHR1	0		0	19.94	-0.146	0	0.0624	60.14	0	18.83	-0.129	0.648	0.5039
17	45818164	4661	0.164235	1531	1.5177e-74	-1.23458	C	T	rs2316763	SNV	ENSG00000263715	LINC02210-CRHR1	0		0	25.83	1.26	0	0.0617	60	0	16.53	0.041	0.713	0.5035
17	45818236	4659	0.164413	1532	7.5126e-75	-1.23713	T	G	rs2316764	SNV	ENSG00000263715	LINC02210-CRHR1	0		0	25.08	0	0.522	0.0633	60	0	16.23	-0.029	0.738	0.5005
17	45818287	4656	0.164626	1533	2.43825e-74	-1.23273	A	G	rs4277389	SNV	ENSG00000263715	LINC02210-CRHR1	0		0	25.5	-0.645	0.521	0.0618	60	0	15.67	0.048	0.742	0.5005
17	45818330	4662	0.164307	1532	8.5581e-75	-1.23652	G	A	rs4566211	SNV	ENSG00000263715	LINC02210-CRHR1	0		0	25.85	-0.825	0	0.0619	60	0	15.55	0.029	0.701	0.5045
17	45818385	4661	0.164342	1532	1.07893e-74	-1.23574	G	A	rs4566212	SNV	ENSG00000263715	LINC02210-CRHR1	0		0	25.11	-0.104	0	0.0623	60	0	15.9	-0.023	0.692	0.5059
17	45818431	4660	0.16427	1531	8.81402e-75	-1.23664	T	C	rs4309444	SNV	ENSG00000263715	LINC02210-CRHR1	0		0	24.81	0	0	0.0624	60	0	16.25	-0.013	0.712	0.5036
17	45818666	4659	0.164413	1532	1.14391e-74	-1.23549	C	T	rs62057107	SNV	ENSG00000263715	LINC02210-CRHR1	0		0	25.65	-0.018	0	0.0622	60	0	16.07	0.02	0.689	0.5051
17	45818862	4661	0.164342	1532	7.90539e-75	-1.23686	T	C	rs12150390	SNV	ENSG00000263715	LINC02210-CRHR1	0		0	25.63	-0.463	0	0.0624	60	0	16.3	0.073	0.691	0.5023
17	45819250	4662	0.164307	1532	8.5581e-75	-1.23652	T	C	rs62057108	SNV	ENSG00000263715	LINC02210-CRHR1	0		0	25.7	0	0	0.0624	60	0	16.55	0.102	0.711	0.504
17	45819271	4661	0.164342	1532	9.08373e-75	-1.23629	T	C	rs62057109	SNV	ENSG00000263715	LINC02210-CRHR1	0		0	25.73	-1.406	0	0.0623	60	0	15.98	0.048	0.683	0.5034
17	45819324	4661	0.164879	1537	1.6725e-74	-1.23236	T	C	rs78074121	SNV	ENSG00000263715	LINC02210-CRHR1	0		0	25.89	-1.117	0	0.0622	60	0	15.63	-0.042	0.677	0.5038
17	45819368	4659	0.164413	1532	7.27783e-75	-1.23723	T	C	rs62057110	SNV	ENSG00000263715	LINC02210-CRHR1	0		0	11.14	-1.034	0	0.0622	60.01	0	15.63	0.02	0.705	0.5042
17	45819496	4653	0.140769	1310	1.69122e-65	-1.24294	CT	C		Deletion	ENSG00000263715	LINC02210-CRHR1	0		0	20	0	0	0.0547	60.17	0	20.72	0.069	0.728	0.5053
17	45819764	4660	0.164056	1529	1.13272e-74	-1.23717	A	G	rs62057111	SNV	ENSG00000263715	LINC02210-CRHR1	0		0	11.39	0	0	0.0623	60.03	0	16.14	0.041	0.712	0.5012
17	45819836	4660	0.164163	1530	7.01582e-75	-1.23817	T	A	rs62057112	SNV	ENSG00000263715	LINC02210-CRHR1	0		0	25.91	0.419	0	0.0617	60	0	16.53	0.029	0.677	0.5049
17	45819880	4658	0.164234	1530	1.43653e-74	-1.23677	A	G	rs78587102	SNV	ENSG00000263715	LINC02210-CRHR1	0		0	25.65	-1.544	0	0.0623	60	0	15.53	-0.046	0.717	0.5043
17	45820083	4657	0.164269	1530	2.40627e-74	-1.23474	A	T	rs62057113	SNV	ENSG00000263715	LINC02210-CRHR1	0		0	25.91	0.617	0	0.0626	60	0	16.67	0.011	0.68	0.4977
17	45820114	4658	0.164019	1528	1.99826e-74	-1.23625	A	G	rs78506181	SNV	ENSG00000263715	LINC02210-CRHR1	0		0	25.82	-1.408	0	0.0621	60	0	15.7	0	0.685	0.4985
17	45820356	4660	0.164378	1532	1.3989e-74	-1.23484	T	C	rs79600142	SNV	ENSG00000263715	LINC02210-CRHR1	0		0	25.79	-1.037	0	0.0624	60	0	15.69	0.026	0.694	0.5011
17	45820996	4662	0.1642	1531	8.37006e-75	-1.23736	AAGG	A		Deletion	ENSG00000263715	LINC02210-CRHR1	0		0	21.36	0.021	0	0.0614	60.07	0	21.97	0.041	0.677	0.5051
17	45821002	4644	0.604005	3678	3.99227e-18	0.447776	A	G	rs242937	SNV	ENSG00000263715	LINC02210-CRHR1	0		0.0169	12.12	0	0	0.0194	60.01	0	21.79	0.219	0.694	0.5004
17	45821093	4661	0.164342	1532	7.75776e-75	-1.23693	C	T	rs111739681	SNV	ENSG00000263715	LINC02210-CRHR1	0		0	11.8	0.207	0	0.062	60.04	0	16.48	0.008	0.689	0.5004
17	45821521	4658	0.164341	1531	1.34096e-74	-1.23525	T	C	rs17762882	SNV	ENSG00000263715	LINC02210-CRHR1	0		0	25.4	0.167	0	0.0619	60	0	16.34	-0.018	0.66	0.4977
17	45821597	4656	0.164412	1531	1.37888e-74	-1.2352	A	T	rs17689653	SNV	ENSG00000263715	LINC02210-CRHR1	0		0	25.87	-0.643	0.522	0.0623	60	0	16.29	0.028	0.665	0.4994
17	45821795	4661	0.164342	1532	8.62127e-75	-1.23649	A	C	rs17762912	SNV	ENSG00000263715	LINC02210-CRHR1	0		0	25.53	0	0	0.0626	60	0	16.36	0.057	0.691	0.4985
17	45822035	4657	0.164484	1532	2.98425e-75	-1.24061	C	T	rs62057114	SNV	ENSG00000263715	LINC02210-CRHR1	0		0	25.88	0.03	0	0.0615	60	0	16.12	-0.047	0.689	0.5031
17	45822051	4657	0.164484	1532	4.83798e-75	-1.23888	G	C	rs62057115	SNV	ENSG00000263715	LINC02210-CRHR1	0		0	25.87	0	0	0.062	60	0	16.03	-0.051	0.674	0.5018
17	45822245	4661	0.164342	1532	7.27035e-75	-1.23718	C	T	rs78917479	SNV	ENSG00000263715	LINC02210-CRHR1	0		0	25.39	0	0	0.0623	60	0	16.43	0.016	0.7	0.5026
17	45822289	4662	0.164414	1533	5.82237e-75	-1.23772	T	C	rs62057116	SNV	ENSG00000263715	LINC02210-CRHR1	0		0	24.3	-1.344	0	0.0616	60	0	22.23	0	0.696	0.5024
17	45822291	4662	0.164414	1533	5.82237e-75	-1.23772	C	G	rs62057117	SNV	ENSG00000263715	LINC02210-CRHR1	0		0	24.23	-0.217	0	0.0617	60	0	22.32	0	0.701	0.5022
17	45822361	4660	0.164378	1532	6.66593e-75	-1.23756	A	G	rs62057118	SNV	ENSG00000263715	LINC02210-CRHR1	0		0	24.28	0.025	0	0.0617	60	0	21.89	0.047	0.696	0.503
17	45822370	4662	0.164307	1532	8.5581e-75	-1.23652	G	A	rs62057119	SNV	ENSG00000263715	LINC02210-CRHR1	0		0	23.63	1.48	0.522	0.0615	60	0	22.02	0.053	0.651	0.5042
17	45822420	4661	0.164342	1532	7.90539e-75	-1.23686	C	T	rs17762954	SNV	ENSG00000263715	LINC02210-CRHR1	0		0	26.19	-0.316	0.524	0.0622	60	0	15.79	0	0.668	0.5054
17	45822715	4645	0.164693	1530	1.13231e-74	-1.23599	C	T	rs55979424	SNV	ENSG00000263715	LINC02210-CRHR1	0		0	10.43	0.972	0	0.0624	59.87	0	16.08	0.04	0.673	0.503
17	45823068	4579	0.165538	1516	8.72873e-72	-1.22051	A	G	rs55638417	SNV	ENSG00000263715	LINC02210-CRHR1	0		0	9.48	-0.797	0	0.057	59.69	0	15.38	0.032	0.7	0.4984
17	45823331	4644	0.16419	1525	3.56795e-74	-1.23548	C	T	rs79501144	SNV	ENSG00000263715	LINC02210-CRHR1	0		0	10.48	0	0	0.0618	60.06	0	16	0.053	0.731	0.5047
17	45823394	4504	0.151865	1368	7.45139e-78	-1.31819	G	A	rs62057121	SNV	ENSG00000263715	LINC02210-CRHR1	0		0	9.7	-0.201	0	0.0615	59.89	0	20.2	-0.056	0.713	0.5189
17	45823708	4661	0.6003	3726	1.20795e-18	0.451383	A	G	rs173365	SNV	ENSG00000263715	LINC02210-CRHR1	0		0.0055	24.67	-0.629	0	0.0226	60	0	21.71	0.03	0.694	0.4997
17	45823872	4654	0.164482	1531	1.62769e-74	-1.23473	A	G	rs62057123	SNV	ENSG00000263715	LINC02210-CRHR1	0		0	25.91	-0.326	0	0.0618	60	0	16.37	0	0.693	0.4974
17	45824162	4653	0.164518	1531	5.05427e-74	-1.23099	T	C	rs62057143	SNV	ENSG00000263715	LINC02210-CRHR1	0		0	25.84	-0.46	0	0.062	60	0	15.34	0	0.682	0.4987
17	45824192	4660	0.164056	1529	8.03184e-75	-1.23782	A	G	rs62057144	SNV	ENSG00000263715	LINC02210-CRHR1	0		0	25.92	-0.313	0	0.062	60	0	16.35	-0.021	0.694	0.4992
17	45824850	4657	0.164269	1530	1.30066e-74	-1.23562	C	T	rs4335809	SNV	ENSG00000263715	LINC02210-CRHR1	0		0	24.77	1.34	0	0.0624	60	0	16.64	0.039	0.699	0.5011
17	45825139	4659	0.164413	1532	1.11546e-74	-1.23573	C	T	rs4341787	SNV	ENSG00000263715	LINC02210-CRHR1	0		0	24.56	0.493	0	0.0622	60	0	21.78	0.083	0.712	0.5038
17	45825156	4658	0.164448	1532	3.37994e-74	-1.23148	G	A	rs4523962	SNV	ENSG00000263715	LINC02210-CRHR1	0		0	24.22	1.04	0	0.0625	60	0	22.58	0.03	0.698	0.5011
17	45825175	4658	0.141155	1315	1.36919e-64	-1.2326	A	G	rs4327090	SNV	ENSG00000263715	LINC02210-CRHR1	0		0	24.94	0.25	0	0.0556	60	0	20.98	0.075	0.691	0.5013
17	45825372	4651	0.164051	1526	8.31858e-75	-1.24074	C	A	rs3885074	SNV	ENSG00000263715	LINC02210-CRHR1	0		0	11.17	-0.752	9.826	0.0622	60	0	16.64	0.167	0.315	0.4647
17	45825476	4660	0.164378	1532	9.26767e-75	-1.23635	C	T	rs41280116	SNV	ENSG00000263715	LINC02210-CRHR1	0		0	23.79	-0.549	0.523	0.0624	60	0	22.14	-0.108	0.626	0.4893
17	45825495	4662	0.164307	1532	8.5581e-75	-1.23652	C	A	rs34283254	SNV	ENSG00000263715	LINC02210-CRHR1	0		0	24.85	-0.226	0	0.0641	60	0	21.7	-0.044	0.677	0.4966
17	45825578	4657	0.164376	1531	5.33971e-75	-1.23859	C	T	rs1912151	SNV	ENSG00000263715	LINC02210-CRHR1	0		0	25.95	0	0	0.0622	60	0	16.25	0.042	0.703	0.503
17	45825631	4657	0.164269	1530	5.88964e-75	-1.23925	G	A	rs1396862	SNV	ENSG00000263715	LINC02210-CRHR1	0		0	26.24	-0.096	0	0.0621	60	0	16.18	-0.064	0.659	0.5019
17	45825723	4661	0.164342	1532	7.27035e-75	-1.23718	C	T	rs41280118	SNV	ENSG00000263715	LINC02210-CRHR1	0		0	24.05	0.839	0.521	0.062	60	0	21.65	0.042	0.746	0.502
17	45825740	4660	0.16427	1531	1.32438e-74	-1.23518	A	G	rs62057146	SNV	ENSG00000263715	LINC02210-CRHR1	0		0	24.09	-1.254	0.521	0.0619	60	0	21.59	0	0.741	0.503
17	45825932	4662	0.164522	1534	8.84114e-75	-1.23563	G	A	rs62057147	SNV	ENSG00000263715	LINC02210-CRHR1	0		0	25.88	1.02	0	0.0538	60	0	16.47	0.024	0.705	0.496
17	45825970	4660	0.164056	1529	1.39677e-74	-1.23578	G	A	rs17763050	SNV	ENSG00000263715	LINC02210-CRHR1	0		0	25.86	1.54	0	0.0622	60	0	16.93	0.054	0.713	0.4971
17	45826119	4660	0.164378	1532	6.72173e-75	-1.23752	G	C	rs62057148	SNV	ENSG00000263715	LINC02210-CRHR1	0		0	25.92	1	0	0.0621	60	0	16.25	0.04	0.698	0.4997
17	45826180	4659	0.164306	1531	9.64587e-75	-1.23786	A	G	rs62057149	SNV	ENSG00000263715	LINC02210-CRHR1	0		0	23.23	-0.934	0	0.0616	60	0	22.23	-0.018	0.678	0.5009
17	45826182	4660	0.16427	1531	7.6674e-75	-1.23865	C	T	rs62057150	SNV	ENSG00000263715	LINC02210-CRHR1	0		0	23.03	1	0	0.0616	60	0	22.3	-0.016	0.687	0.501
17	45826476	4662	0.171922	1603	2.63103e-69	-1.17198	C	T	rs62057151	SNV	ENSG00000263715	LINC02210-CRHR1	0		0	25.9	1.49	0	0.061	60	0	16.75	0.039	0.689	0.5023
17	45826744	4660	0.163948	1528	1.43324e-74	-1.2371	G	C	rs62057152	SNV	ENSG00000263715	LINC02210-CRHR1	0		0	11.41	-0.136	0	0.0622	59.95	0	16.12	0.036	0.669	0.5019
17	45827031	4660	0.164056	1529	5.90914e-75	-1.23913	C	T	rs17689824	SNV	ENSG00000263715	LINC02210-CRHR1	0		0	25.25	-0.843	1.093	0.0621	60	0	14.87	-0.036	0.793	0.511
17	45827162	4660	0.164378	1532	8.23362e-75	-1.23675	T	C	rs62057153	SNV	ENSG00000263715	LINC02210-CRHR1	0		0	25.86	-1.037	0	0.062	60	0	15.81	-0.013	0.692	0.5005
17	45827244	4660	0.164378	1532	8.09833e-75	-1.23676	C	T	rs62057154	SNV	ENSG00000263715	LINC02210-CRHR1	0		0	25.56	1.33	0	0.0615	60	0	16.66	0.075	0.684	0.5029
17	45827307	4659	0.164413	1532	8.51018e-75	-1.23672	C	T	rs62057155	SNV	ENSG00000263715	LINC02210-CRHR1	0		0	25.83	0	0	0.0621	60	0	16.15	-0.013	0.709	0.5034
17	45827582	4661	0.164342	1532	1.02524e-74	-1.23591	G	C	rs62057156	SNV	ENSG00000263715	LINC02210-CRHR1	0		0	25.91	0.303	0	0.0616	60	0	16.34	0.011	0.71	0.5042
17	45827768	4660	0.16427	1531	9.26997e-75	-1.23651	G	A	rs78872653	SNV	ENSG00000263715	LINC02210-CRHR1	0		0	25.5	1.45	0.523	0.062	60	0	16.64	0.07	0.754	0.5052
17	45827947	4658	0.164448	1532	8.07815e-75	-1.237	G	C	rs62057157	SNV	ENSG00000263715	LINC02210-CRHR1	0		0	25.52	0	0.518	0.0625	60	0	15.93	-0.035	0.756	0.5153
17	45828115	4662	0.164414	1533	1.62429e-74	-1.23399	T	G	rs17763086	SNV	ENSG00000263715	LINC02210-CRHR1	0		0	25.91	0	0.524	0.0623	60	0	15.7	0.043	0.61	0.52
17	45829360	4658	0.163267	1521	1.47989e-73	-1.23074	A	C	rs17425752	SNV	ENSG00000263715	LINC02210-CRHR1	0		0	25.78	0.041	0	0.0624	60	0	16.09	0.029	0.674	0.5043
17	45829462	4660	0.164378	1532	9.15423e-75	-1.23637	G	A	rs17689882	SNV	ENSG00000263715	LINC02210-CRHR1	0		0	26.42	0.078	0	0.0628	60	0	16.26	-0.009	0.679	0.5092
17	45829777	4656	0.164197	1529	1.12767e-74	-1.23679	G	A	rs62057158	SNV	ENSG00000263715	LINC02210-CRHR1	0		0	25.93	0.343	0	0.0624	60	0	16.41	0	0.693	0.5072
17	45830275	4654	0.162656	1514	1.16525e-74	-1.24235	C	CAGGTGG		Insertion	ENSG00000263715	LINC02210-CRHR1	0		0	18.35	0.986	0	0.0619	60.01	0	23.37	-0.376	0.684	0.4953
17	45830379	4657	0.164376	1531	5.24054e-75	-1.23882	C	T	rs1876831	SNV	ENSG00000263715	LINC02210-CRHR1	0		0	26.43	0	0	0.0624	60	0	16.24	0	0.692	0.4998
17	45830530	4660	0.164378	1532	8.89073e-75	-1.23646	T	C	rs16940665	SNV	ENSG00000263715	LINC02210-CRHR1	0		0	26.04	-1.431	0	0.0627	60	0	15.72	0	0.659	0.4969
17	45830600	4657	0.164484	1532	8.70517e-75	-1.23667	G	A	rs16940668	SNV	ENSG00000263715	LINC02210-CRHR1	0		0	25.64	0.436	0	0.0622	60	0	16.45	0.069	0.674	0.5033
17	45830785	4657	0.164484	1532	7.30056e-75	-1.23733	C	T	rs16940671	SNV	ENSG00000263715	LINC02210-CRHR1	0		0	23.7	0.318	0	0.0616	60	0	22.12	0.012	0.67	0.503
17	45830786	4659	0.164413	1532	8.19997e-75	-1.23685	C	T	rs16940672	SNV	ENSG00000263715	LINC02210-CRHR1	0		0	23.77	-0.244	0	0.0616	60	0	22.06	-0.012	0.669	0.5025
17	45831110	4658	0.164234	1530	1.34848e-74	-1.237	GT	G		Deletion	ENSG00000263715	LINC02210-CRHR1	0		0	19.68	0	0	0.0624	60.04	0	21.85	0.044	0.693	0.4985
17	45831207	4657	0.163303	1521	6.50754e-74	-1.2316	C	CAGAATCGTGGCTCCATCTTT	rs148288855	Insertion	ENSG00000263715	LINC02210-CRHR1	0		0	0.144	0	0	0.0631	60	0	25.24	-1.375	0.689	0.5104
17	45831407	4661	0.164342	1532	7.64221e-75	-1.23699	G	C	rs55763795	SNV	ENSG00000263715	LINC02210-CRHR1	0		0	25.75	0	0	0.0626	60	0	16.19	0.036	0.687	0.5058
17	45831460	4662	0.164307	1532	8.5581e-75	-1.23652	T	G	rs55865707	SNV	ENSG00000263715	LINC02210-CRHR1	0		0	25.67	-1.528	0	0.0627	60	0	15.44	0.024	0.688	0.5052
17	45831623	4662	0.164307	1532	8.5581e-75	-1.23652	C	T	rs62054760	SNV	ENSG00000263715	LINC02210-CRHR1	0		0	25.89	0	0	0.0627	60	0	16.28	-0.041	0.702	0.5037
17	45831642	4660	0.16427	1531	1.16245e-74	-1.23579	C	T	rs62054761	SNV	ENSG00000263715	LINC02210-CRHR1	0		0	25.89	0	0	0.0627	60	0	16.24	0	0.695	0.5043
17	45832046	4651	0.602344	3699	4.37891e-18	0.446282	C	T	rs242951	SNV	ENSG00000263715	LINC02210-CRHR1	0		0.0053	10.59	0	0	0.0224	59.96	0	21.57	0.211	0.684	0.4904
17	45832722	4659	0.163232	1521	5.23795e-74	-1.23127	G	A	rs17689918	SNV	ENSG00000263715	LINC02210-CRHR1	0		0	26.45	1.23	0	0.0571	60	0	16.52	0.027	0.686	0.499
17	45832817	4657	0.163839	1526	1.03942e-74	-1.23791	G	A	rs17763199	SNV	ENSG00000263715	LINC02210-CRHR1	0		0	25.73	-0.082	0	0.0634	60	0	16.07	-0.02	0.672	0.5003
17	45832896	4660	0.164378	1532	1.01377e-74	-1.23601	C	G	rs62054763	SNV	ENSG00000263715	LINC02210-CRHR1	0		0	25.42	0	0	0.0622	60	0	16.36	0.107	0.68	0.5034
17	45833089	4661	0.602017	3710	1.16041e-18	0.452841	G	A	rs17689966	SNV	ENSG00000263715	LINC02210-CRHR1	0		0.1767	23.61	1.12	0	0.0131	60	0	21.98	0.054	0.716	0.4986
17	45833141	4659	0.163662	1525	1.64443e-74	-1.23629	C	T	rs16940674	SNV	ENSG00000263715	LINC02210-CRHR1	0		0	26.22	-0.099	0	0.0617	60	0	16.23	0.016	0.698	0.5012
17	45833670	4633	0.163609	1516	1.10604e-73	-1.23231	G	A	rs16940676	SNV	ENSG00000263715	LINC02210-CRHR1	0		0	10.61	0.267	0	0.0619	59.99	0	16.23	0	0.733	0.5035
17	45833986	4655	0.164447	1531	7.27097e-75	-1.23767	C	T	rs1876830	SNV	ENSG00000263715	LINC02210-CRHR1	0		0	25.76	1.08	0	0.0628	60	0	16.22	-0.035	0.729	0.5012
17	45834058	4655	0.164339	1530	1.34171e-74	-1.23706	C	T	rs41457044	SNV	ENSG00000263715	LINC02210-CRHR1	0		0	24.05	1.27	0	0.0625	60	0	21.87	0.066	0.695	0.4995
17	45834077	4655	0.164339	1530	9.00227e-75	-1.23851	T	C	rs1876829	SNV	ENSG00000263715	LINC02210-CRHR1	0		0	24.35	0.649	0.526	0.0617	60	0	21.73	0.066	0.665	0.5014
17	45834159	4658	0.164341	1531	9.71478e-75	-1.23644	C	T	rs1876828	SNV	ENSG00000263715	LINC02210-CRHR1	0		0	25.6	-0.492	0	0.0625	60	0	15.93	-0.04	0.671	0.5022
17	45834350	4662	0.466323	4348	3.025e-14	0.383853	G	T	rs242949	SNV	ENSG00000263715	LINC02210-CRHR1	0		1.7932	22.68	0	0	0.003	60	0	19.51	0.038	0.699	0.502
17	45834466	4662	0.164307	1532	8.5581e-75	-1.23652	T	C	rs1876827	SNV	ENSG00000263715	LINC02210-CRHR1	0		0	25.15	0	0	0.0627	60	0	16.51	0.03	0.704	0.4984
17	45834532	4661	0.164128	1530	6.38683e-75	-1.23954	C	T	rs16940677	SNV	ENSG00000263715	LINC02210-CRHR1	0		0	25.99	1.45	0	0.0598	60	0	16.82	-0.008	0.677	0.5002
17	45834793	4659	0.164413	1532	8.31089e-75	-1.23678	G	C	rs16940681	SNV	ENSG00000263715	LINC02210-CRHR1	0		0	11.55	0	0	0.0625	60.07	0	16.36	0.015	0.69	0.4999
17	45834901	4658	0.164234	1530	1.27813e-74	-1.23554	T	TG	rs66808254	Insertion	ENSG00000263715	LINC02210-CRHR1	0		0	20.2	-0.092	0	0.0627	60.1	0	17.04	-0.063	0.7	0.5059
17	45834916	4657	0.164376	1531	1.166e-74	-1.23577	C	T	rs28364021	SNV	ENSG00000263715	LINC02210-CRHR1	0		0	11.46	0	0	0.0642	60.08	0	15.97	0	0.691	0.5078
17	45835088	4660	0.164378	1532	9.61404e-75	-1.23619	T	C	rs2316765	SNV	ENSG00000263715	LINC02210-CRHR1	0		0	25.09	0	0	0.0628	60	0	16.28	0	0.707	0.5031
17	45835124	4658	0.164448	1532	8.20528e-75	-1.2368	C	G	rs878886	SNV	ENSG00000263715	LINC02210-CRHR1	0		0	25.25	0	0	0.0627	60	0	16.09	-0.025	0.685	0.5038
17	45835216	4661	0.164235	1531	7.7318e-75	-1.23771	C	T	rs878887	SNV	ENSG00000263715	LINC02210-CRHR1	0		0	26.05	1.09	0	0.0623	60	0	16.27	0.083	0.683	0.5019
17	45835269	4657	0.164161	1529	1.06478e-74	-1.23683	A	G	rs878888	SNV	ENSG00000263715	LINC02210-CRHR1	0		0	25.76	-0.725	0	0.0624	60	0	15.66	-0.031	0.67	0.5007
17	45835357	4660	0.164163	1530	8.15992e-75	-1.23724	T	C	rs4525537	SNV	ENSG00000263715	LINC02210-CRHR1	0		0	24.97	0.263	0	0.0627	60	0	16.34	0.072	0.678	0.5012
17	45835420	4659	0.164413	1532	6.36976e-75	-1.23772	G	C	rs4640231	SNV	ENSG00000263715	LINC02210-CRHR1	0		0	25.31	0.18	0	0.0624	60	0	16.36	-0.066	0.677	0.5025
17	45835464	4661	0.164235	1531	1.88043e-74	-1.23421	T	C	rs4482334	SNV	ENSG00000263715	LINC02210-CRHR1	0		0	24.99	0.482	0	0.0624	60	0	16.27	0.035	0.696	0.5019
17	45835949	4658	0.164448	1532	9.79274e-75	-1.23651	C	T	rs56127111	SNV	ENSG00000264589	MAPT-AS1	0		0	11.02	1.49	0	0.0619	60.05	0	16.66	0.102	0.66	0.5047
17	45835994	4643	0.163257	1516	3.27269e-73	-1.22769	TGAGGGCAGGAGG	T		Deletion	ENSG00000264589	MAPT-AS1	0		0	19.9	0.259	0	0.0615	60.15	0	21.13	-0.087	0.706	0.5237
17	45836178	4658	0.601224	3715	6.24399e-19	0.455723	G	T	rs242948	SNV	ENSG00000264589	MAPT-AS1	0		0.0822	24.59	-0.034	0	0.0156	60	0	21.75	0.014	0.702	0.4985
17	45836191	4657	0.164269	1530	1.87682e-74	-1.23459	T	G	rs75104593	SNV	ENSG00000264589	MAPT-AS1	0		0	24.09	0.846	0	0.0615	60	0	22.17	0	0.697	0.5026
17	45836192	4660	0.164163	1530	1.02724e-74	-1.23667	T	G	rs74998289	SNV	ENSG00000264589	MAPT-AS1	0		0	24.11	0.253	0	0.0616	60	0	22.14	0.016	0.696	0.5025
17	45837232	4660	0.164056	1529	8.03184e-75	-1.23782	G	C	rs62054802	SNV	ENSG00000264589	MAPT-AS1	0		0	25.92	-0.949	0	0.0628	60	0	15.62	0.038	0.679	0.5003
17	45837362	4660	0.16427	1531	1.07598e-74	-1.23597	G	T	rs62054803	SNV	ENSG00000264589	MAPT-AS1	0		0	25.92	-0.077	0	0.0629	60	0	16.15	0.031	0.707	0.4978
17	45837443	4659	0.164306	1531	6.44138e-75	-1.23801	C	T	rs62054804	SNV	ENSG00000264589	MAPT-AS1	0		0	25.75	1.03	0	0.0629	60	0	16.26	0.04	0.689	0.4974
17	45837615	4659	0.164306	1531	7.33375e-75	-1.23723	C	G		SNV	ENSG00000264589	MAPT-AS1	0		0	8.83	0.425	0	0.0613	60.31	0	21.68	0.061	0.677	0.5059
17	45837624	4661	0.164342	1532	7.90539e-75	-1.23686	AAC	A		Deletion	ENSG00000264589	MAPT-AS1	0		0	20.46	0.254	0	0.0618	60.18	0	21.39	0.026	0.686	0.5091
17	45837688	4660	0.16427	1531	5.0992e-75	-1.23883	A	G	rs62054805	SNV	ENSG00000264589	MAPT-AS1	0		0	10.04	-0.254	0	0.0625	60.07	0	16.28	-0.185	0.711	0.5023
17	45837946	4656	0.164412	1531	2.61586e-74	-1.23274	C	T	rs62054806	SNV	ENSG00000264589	MAPT-AS1	0		0	25.81	0.853	0	0.0625	60	0	16.1	0.033	0.667	0.5001
17	45838131	4662	0.234878	2190	2.72086e-42	-0.80416	C	T	rs62054807	SNV	ENSG00000264589	MAPT-AS1	0		0	25.85	1.05	0	0.0552	60	0	17.16	0.025	0.697	0.4981
17	45838990	4659	0.164306	1531	6.41943e-75	-1.23799	G	A	rs10445364	SNV	ENSG00000264589	MAPT-AS1	0		0	25.95	-0.581	0.52	0.0622	60	0	15.67	0.062	0.74	0.5026
17	45839143	4658	0.164234	1530	1.12025e-74	-1.23577	A	G	rs10445333	SNV	ENSG00000264589	MAPT-AS1	0		0	25.81	0.299	0	0.0625	60	0	16.57	0	0.724	0.4969
17	45839407	4661	0.164342	1532	7.90539e-75	-1.23686	A	C	rs17690176	SNV	ENSG00000264589	MAPT-AS1	0		0	25.91	0	0	0.0627	60	0	16.31	0	0.672	0.5032
17	45839566	4659	0.164306	1531	1.42218e-74	-1.23494	G	A	rs78328427	SNV	ENSG00000264589	MAPT-AS1	0		0	25.22	1.63	0.525	0.0629	60	0	16.41	0.079	0.629	0.5067
17	45839720	4661	0.164342	1532	7.27035e-75	-1.23718	A	G	rs77692262	SNV	ENSG00000264589	MAPT-AS1	0		0	25.27	-1.5	0.528	0.0625	60	0	15.19	-0.059	0.64	0.5054
17	45839770	4661	0.60148	3715	1.73527e-18	0.450061	G	A	rs242947	SNV	ENSG00000264589	MAPT-AS1	0		0.0008	24.45	-0.105	0	0.0268	60	0	21.53	-0.024	0.676	0.4955
17	45840452	4628	0.162597	1505	8.51723e-76	-1.25259	G	A	rs17763515	SNV	ENSG00000264589	MAPT-AS1	0		0	9.83	1.14	2.181	0.0634	59.99	0	16.77	0.101	0.498	0.4891
17	45840824	4659	0.164413	1532	5.40258e-75	-1.23836	T	C	rs17763533	SNV	ENSG00000264589	MAPT-AS1	0		0	11.41	-1.401	0	0.0625	60.02	0	15.67	-0.079	0.683	0.4962
17	45840873	4658	0.164126	1529	3.54664e-75	-1.24075	C	T	rs62054809	SNV	ENSG00000264589	MAPT-AS1	0		0	11.1	0.808	0	0.0621	59.99	0	16.25	0.088	0.697	0.4997
17	45840935	4661	0.164235	1531	7.43856e-75	-1.23786	GCCAGGAGTTCGAGA	G	rs201679950	Deletion	ENSG00000264589	MAPT-AS1	0		0	19.82	0.034	0	0.0611	60.1	0	20.99	-0.026	0.706	0.5251
17	45841052	4661	0.164128	1530	1.38756e-74	-1.23671	A	G	rs112583797	SNV	ENSG00000264589	MAPT-AS1	0		0	11.06	0.045	0	0.0624	59.93	0	16.54	-0.02	0.718	0.4965
17	45841158	4661	0.164342	1532	1.10395e-74	-1.23565	A	G	rs74922289	SNV	ENSG00000264589	MAPT-AS1	0		0	10.88	0	0	0.0628	59.99	0	16.43	0.032	0.737	0.4978
17	45841285	4658	0.164448	1532	7.11466e-75	-1.23739	C	G	rs62054811	SNV	ENSG00000264589	MAPT-AS1	0		0	25.84	-1.196	0	0.0621	60	0	15.18	0.02	0.699	0.5023
17	45841702	4659	0.163769	1526	1.64925e-74	-1.23661	G	T	rs2316766	SNV	ENSG00000264589	MAPT-AS1	0		0	22.46	0	0	0.0604	60	0	22.53	0	0.681	0.5021
17	45841704	4659	0.163769	1526	1.64925e-74	-1.23661	T	C	rs2316767	SNV	ENSG00000264589	MAPT-AS1	0		0	22.27	-1.496	0	0.0607	60	0	22.74	-0.017	0.702	0.5014
17	45841707	4658	0.163804	1526	1.75e-74	-1.23638	G	T	rs2316768	SNV	ENSG00000264589	MAPT-AS1	0		0	22.52	-0.029	0	0.0606	60	0	22.4	0.033	0.685	0.5029
17	45841730	4660	0.164163	1530	8.24278e-75	-1.23727	A	G	rs2106786	SNV	ENSG00000264589	MAPT-AS1	0		0	23.04	-0.061	0	0.0627	60	0	22.07	0.022	0.701	0.5019
17	45841935	4660	0.164378	1532	6.85148e-75	-1.23745	T	C	rs56150806	SNV	ENSG00000264589	MAPT-AS1	0		0	25.85	-1.384	0	0.0628	60	0	15.7	0	0.675	0.5009
17	45842518	4659	0.164306	1531	1.09831e-74	-1.23581	T	G	rs17690314	SNV	ENSG00000264589	MAPT-AS1	0		0	11.79	0	0	0.0628	59.99	0	16.39	0.019	0.714	0.4998
17	45842853	4654	0.164267	1529	9.60215e-75	-1.2368	AAAG	A	rs56166546	Deletion	ENSG00000264589	MAPT-AS1	0		0	20.4	0	0	0.0641	60.23	0	21.76	0.013	0.696	0.5047
17	45842934	4631	0.165299	1531	8.27702e-74	-1.2296	T	C	rs56233672	SNV	ENSG00000264589	MAPT-AS1	0		0	8.98	-1.102	0.523	0.0619	60.08	0	15.6	-0.149	0.636	0.4959
17	45843012	4656	0.164626	1533	9.1142e-75	-1.23633	C	T	rs56354807	SNV	ENSG00000264589	MAPT-AS1	0		0	10.9	0	0	0.0626	59.98	0	16.12	0.013	0.672	0.5
17	45843045	4653	0.164625	1532	1.37889e-74	-1.23514	T	C	rs55718212	SNV	ENSG00000264589	MAPT-AS1	0		0	10.98	-1.206	0	0.0621	59.97	0	15.77	0	0.683	0.4981
17	45843608	4662	0.164307	1532	8.5581e-75	-1.23652	T	C	rs17690326	SNV	ENSG00000264589	MAPT-AS1	0		0	26.1	-0.428	0	0.0624	60	0	16.27	0.031	0.698	0.4989
17	45843844	4661	0.164342	1532	9.10834e-75	-1.23629	G	T	rs17763596	SNV	ENSG00000264589	MAPT-AS1	0		0	26.45	0.122	0	0.0629	60	0	16.29	0.043	0.694	0.5011
17	45844206	4660	0.164378	1532	7.04608e-75	-1.23728	T	A	rs62054814	SNV	ENSG00000264589	MAPT-AS1	0		0	25.73	0	0	0.0627	60	0	16.56	-0.015	0.707	0.5
17	45844388	4659	0.164198	1530	1.20866e-74	-1.23572	T	C	rs17763634	SNV	ENSG00000264589	MAPT-AS1	0		0	26.34	-1.415	0	0.0629	60	0	15.71	-0.015	0.72	0.5005
17	45845576	4631	0.165083	1529	1.33348e-74	-1.23701	T	C	rs62621252	SNV	ENSG00000264589	MAPT-AS1	0		0	25.55	0.899	0.526	0.0615	60	0	16.49	0	0.652	0.4901
17	45845814	4660	0.60118	3717	1.51931e-18	0.450576	G	A	rs242944	SNV	ENSG00000264589	MAPT-AS1	0		0.0002	24.08	0.91	0	0.0291	60	0	21.5	0.063	0.684	0.502
17	45845900	4659	0.164413	1532	8.06241e-75	-1.2369	G	A	rs62054815	SNV	ENSG00000264589	MAPT-AS1	0		0	26.08	0.984	0	0.063	60	0	16.43	0.054	0.697	0.4997
17	45846317	4660	0.164378	1532	8.21285e-75	-1.23678	A	G	rs12185268	SNV	ENSG00000264589	MAPT-AS1	0		0	26.41	0	0	0.0628	60	0	16.48	0	0.707	0.494
17	45846337	4659	0.164091	1529	4.32028e-74	-1.23137	C	T	rs12185235	SNV	ENSG00000264589	MAPT-AS1	0		0	26.38	1.52	0	0.0627	60	0	17.01	0.052	0.716	0.4972
17	45846568	4656	0.164412	1531	6.84988e-75	-1.23771	T	C	rs11079725	SNV	ENSG00000264589	MAPT-AS1	0		0	26.06	-1.001	0	0.0629	60	0	15.62	0.021	0.658	0.4954
17	45846707	4659	0.164413	1532	1.21699e-74	-1.23536	T	C	rs12373123	SNV	ENSG00000264589	MAPT-AS1	0		0	26.28	-0.353	0	0.0623	60	0	16.7	0.044	0.66	0.4888
17	45846764	4661	0.164342	1532	7.44531e-75	-1.23709	G	A	rs12373139	SNV	ENSG00000264589	MAPT-AS1	0		0	26.18	-0.123	0.524	0.0625	60	0	16.27	0	0.65	0.4961
17	45846853	4660	0.164378	1532	1.06907e-74	-1.2358	T	C	rs12373124	SNV	ENSG00000264589	MAPT-AS1	0		0	22.66	-0.972	0.524	0.0627	60	0	22.84	0.06	0.763	0.4983
17	45846865	4662	0.164307	1532	8.5581e-75	-1.23652	G	A	rs12373140	SNV	ENSG00000264589	MAPT-AS1	0		0	22.45	0.47	0.527	0.0627	60	0	22.32	0.057	0.749	0.4981
17	45846971	4662	0.167954	1566	1.09026e-72	-1.21387	A	C	rs12373168	SNV	ENSG00000264589	MAPT-AS1	0		0	26.29	-0.239	0	0.033	60	0	16.42	0	0.705	0.499
17	45847155	4660	0.16427	1531	8.81143e-75	-1.23662	G	A	rs17690661	SNV	ENSG00000264589	MAPT-AS1	0		0	26.17	0.39	0	0.0628	60	0	16.28	0	0.68	0.5045
17	45847410	4661	0.164342	1532	7.90539e-75	-1.23686	C	T	rs55943825	SNV	ENSG00000264589	MAPT-AS1	0		0	25.66	0	0	0.0628	60	0	16.37	0.014	0.677	0.5048
17	45847437	4659	0.164413	1532	9.73427e-75	-1.23614	A	G	rs17690679	SNV	ENSG00000264589	MAPT-AS1	0		0	26.39	-1.051	0	0.0645	60	0	15.51	-0.012	0.725	0.5032
17	45847931	4660	0.198605	1851	2.85186e-67	-1.08627	C	T	rs17690703	SNV	ENSG00000264589	MAPT-AS1	0		0	26.34	0.389	0	0.0591	60	0	17.01	0	0.691	0.5019
17	45848239	4658	0.164448	1532	6.09798e-74	-1.22776	G	A	rs17769490	SNV	ENSG00000264589	MAPT-AS1	0		0	26.35	1.32	0	0.0641	60	0	16.59	0.052	0.689	0.5
17	45848363	4651	0.164803	1533	3.27534e-74	-1.22984	A	G	rs77063768	SNV	ENSG00000264589	MAPT-AS1	0		0	24.99	0	0	0.0636	60	0	16.2	0.018	0.693	0.4976
17	45848600	4660	0.164378	1532	9.27174e-75	-1.23474	G	A	rs62054817	SNV	ENSG00000264589	MAPT-AS1	0		0	11.41	1.34	0	0.0632	60.02	0	16.61	0.042	0.675	0.5001
17	45848690	4659	0.164413	1532	9.02102e-75	-1.23487	A	C	rs62054818	SNV	ENSG00000264589	MAPT-AS1	0		0	11.23	-1.552	0	0.0637	60.03	0	15.63	-0.013	0.698	0.499
17	45848783	4654	0.164375	1530	1.64769e-74	-1.23293	A	G	rs62054819	SNV	ENSG00000264589	MAPT-AS1	0		0	-0.2124	0	0	0.0628	60.28	0.924	16.4	-0.213	0.687	0.4992
17	45849092	4649	0.0118305	110	1.63679e-07	-1.25543	C	T	rs143942024	SNV	ENSG00000264589	MAPT-AS1	0		2.3929	25.38	1.34	0	0.0006	60	0	14	0.07	0.685	0.5022
17	45849389	4656	0.164734	1534	2.14046e-75	-1.23953	A	G	rs62054820	SNV	ENSG00000264589	MAPT-AS1	0		0	25.65	-1.487	0	0.0637	60	0	15.47	0	0.719	0.5017
17	45849423	4656	0.418814	3900	5.97105e-26	-0.532032	T	C	rs8064870	SNV	ENSG00000264589	MAPT-AS1	0		0.0252	26.09	-0.921	0	0.0188	60	0	18.54	0	0.692	0.5002
17	45849582	4660	0.164592	1534	6.40782e-75	-1.2352	A	G	rs56113217	SNV	ENSG00000264589	MAPT-AS1	0		0	25.71	-1.396	0	0.0629	60	0	15.65	0.018	0.672	0.5019
17	45849626	4657	0.164591	1533	4.61301e-75	-1.23673	C	T	rs56269136	SNV	ENSG00000264589	MAPT-AS1	0		0	24.88	0	0	0.0626	60	0	20.64	0.029	0.681	0.5021
17	45849889	4659	0.164628	1534	4.27847e-75	-1.23679	G	T	rs56385754	SNV	ENSG00000264589	MAPT-AS1	0		0	25.82	0	0	0.063	60	0	16.27	0.031	0.713	0.4998
17	45849924	4656	0.161405	1503	4.20337e-74	-1.24233	G	A	rs17769552	SNV	ENSG00000264589	MAPT-AS1	0		0	26.43	1.04	0	0.0621	60	0	16.2	-0.012	0.713	0.4998
17	45850342	4586	0.167357	1535	9.6458e-72	-1.21133	A	G	rs62054822	SNV	ENSG00000264589	MAPT-AS1	0		0	23.1	0.045	1.131	0.0466	60	0	16.73	-0.042	0.573	0.4824
17	45851207	4657	0.417866	3892	6.09417e-26	-0.531638	T	C	rs3935637	SNV	ENSG00000264589	MAPT-AS1	0		0.4723	12.36	0.41	0	0.0094	60.03	0	20.1	0.07	0.704	0.4934
17	45851248	4658	0.16477	1535	1.943e-74	-1.23111	T	G	rs885639	SNV	ENSG00000264589	MAPT-AS1	0		0	11.73	0	0	0.0388	60.05	0	16.75	0.027	0.661	0.4892
17	45851444	4658	0.416917	3884	8.57982e-26	-0.530477	A	G	rs4616318	SNV	ENSG00000264589	MAPT-AS1	0		0.6623	25.13	0	0	0.0079	60	0	19.79	0.021	0.699	0.4972
17	45851663	4659	0.163769	1526	1.21454e-74	-1.23784	A	G	rs62054823	SNV	ENSG00000264589	MAPT-AS1	0		0	25.56	-0.785	0	0.0644	60	0	16.04	-0.015	0.707	0.5004
17	45852330	4659	0.0834943	778	4.71712e-07	0.445568	T	C	rs9890016	SNV	ENSG00000264589	MAPT-AS1	0		0.1023	26.24	0	0	0.0151	60	0	15.2	0.02	0.692	0.5012
17	45852626	4660	0.164056	1529	1.8286e-74	-1.23411	C	T	rs62054824	SNV	ENSG00000264589	MAPT-AS1	0		0	25.44	0.548	0	0.0631	60	0	16.82	0.03	0.676	0.5003
17	45852667	4661	0.164342	1532	2.00135e-74	-1.23327	G	A	rs62054825	SNV	ENSG00000264589	MAPT-AS1	0		0	24.89	1.64	0	0.0631	60	0	16.86	0.062	0.674	0.5004
17	45852834	4659	0.0878944	819	9.83364e-07	0.423546	T	C	rs9896752	SNV	ENSG00000264589	MAPT-AS1	0		0.029	26.3	0.235	0	0.0188	60	0	15.46	0.068	0.685	0.4992
17	45852872	4657	0.164484	1532	1.03787e-74	-1.23609	C	A	rs79589869	SNV	ENSG00000264589	MAPT-AS1	0		0	25.84	0	0	0.0627	60	0	16.22	0	0.7	0.5022
17	45853432	4661	0.164128	1530	9.16472e-75	-1.23715	A	G	rs2316769	SNV	ENSG00000264589	MAPT-AS1	0		0	11.22	0	0	0.0626	59.99	0	16.21	-0.015	0.689	0.4994
17	45853589	4659	0.164413	1532	1.16987e-74	-1.23548	G	A	rs2873268	SNV	ENSG00000264589	MAPT-AS1	0		0	11.09	0	0	0.0628	59.99	0	16.32	-0.034	0.693	0.5005
17	45853614	4659	0.164198	1530	1.17523e-74	-1.23742	C	T	rs4340365	SNV	ENSG00000264589	MAPT-AS1	0		0	11.11	0	0	0.0626	59.99	0	16.61	-0.019	0.713	0.4994
17	45853756	4657	0.164161	1529	2.32597e-74	-1.23517	C	T	rs2873269	SNV	ENSG00000264589	MAPT-AS1	0		0	25.6	0	0	0.0626	60	0	16.23	-0.016	0.685	0.5008
17	45853878	4661	0.164235	1531	8.64019e-75	-1.23816	G	C	rs56026128	SNV	ENSG00000264589	MAPT-AS1	0		0	22.34	0	0	0.0618	60	0	22.37	0.017	0.703	0.4989
17	45853879	4662	0.1642	1531	1.01336e-74	-1.23752	G	A	rs56329743	SNV	ENSG00000264589	MAPT-AS1	0		0	22.31	0.105	0	0.0618	60	0	22.37	0.028	0.712	0.4997
17	45854014	4662	0.164307	1532	8.5581e-75	-1.23652	A	G	rs56288604	SNV	ENSG00000264589	MAPT-AS1	0		0	25.9	-1.269	0	0.0629	60	0	15.57	0	0.701	0.5013
17	45854260	4660	0.164378	1532	7.69553e-75	-1.23698	T	C	rs17690987	SNV	ENSG00000264589	MAPT-AS1	0		0	25.91	0	0	0.0628	60	0	16.35	0.017	0.674	0.4997
17	45854489	4657	0.163303	1521	2.67439e-74	-1.23499	GAGAGAGAC	G		Deletion	ENSG00000264589	MAPT-AS1	0		0	6.9	0	0	0.0539	60.74	1.36	21.33	0.022	0.691	0.5089
17	45854541	4659	0.16452	1533	2.94061e-74	-1.23197	C	A	rs56146262	SNV	ENSG00000264589	MAPT-AS1	0		0	-0.3888	0	0.519	0.0642	60.64	1.19	16.36	-0.336	0.649	0.4963
17	45854662	4658	0.16359	1524	3.88941e-75	-1.2457	A	G	rs55942528	SNV	ENSG00000264589	MAPT-AS1	0		0	9.16	-0.799	0.526	0.0538	59.95	0	21.48	-0.063	0.632	0.4943
17	45854683	4649	0.164121	1526	1.92648e-74	-1.23824	C	T	rs56254732	SNV	ENSG00000264589	MAPT-AS1	0		0	9.26	-0.218	0.527	0.062	59.95	0	21.84	-0.044	0.632	0.4929
17	45854763	4594	0.168807	1551	8.74976e-70	-1.19503	C	T	rs56323304	SNV	ENSG00000264589	MAPT-AS1	0		0	10.58	1.27	0	0.0585	59.98	0	17.06	0.123	0.674	0.4808
17	45854789	4573	0.166412	1522	2.23038e-71	-1.21579	A	G	rs55751924	SNV	ENSG00000264589	MAPT-AS1	0		0	9.23	-0.866	0.525	0.0597	59.97	0	22.24	0.121	0.649	0.4776
17	45854911	4659	0.164091	1529	8.37214e-75	-1.2385	G	A	rs113856644	SNV	ENSG00000264589	MAPT-AS1	0		0	9.7	0.226	0.521	0.0624	59.94	0	16.85	0	0.644	0.492
17	45855015	4378	0.174737	1530	1.37223e-71	-1.22377	C	T	rs62054831	SNV	ENSG00000264589	MAPT-AS1	0		0	10.63	0	0	0.0434	59.97	0	16.41	-0.081	0.691	0.4905
17	45855375	4661	0.160373	1495	2.25664e-73	-1.23587	C	T	rs4627402	SNV	ENSG00000264589	MAPT-AS1	0		0	26.45	1.13	0	0.0598	60	0	16.5	0.011	0.699	0.4975
17	45855423	4660	0.1397	1302	9.75644e-65	-1.24339	C	T	rs10445365	SNV	ENSG00000264589	MAPT-AS1	0		0	24.44	0.904	0	0.042	60	0	21.7	0.021	0.709	0.5013
17	45855431	4661	0.139777	1303	1.23172e-64	-1.24079	G	C	rs10445366	SNV	ENSG00000264589	MAPT-AS1	0		0	24.39	0	0	0.0436	60	0	21.93	0.015	0.698	0.5026
17	45855432	4661	0.139562	1301	1.50654e-64	-1.24021	G	T	rs10445367	SNV	ENSG00000264589	MAPT-AS1	0		0	24.45	0.792	0	0.0439	60	0	21.76	0.022	0.697	0.5033
17	45855805	4660	0.161373	1504	1.88101e-72	-1.22363	C	T	rs10445368	SNV	ENSG00000264589	MAPT-AS1	0		0	10.12	1.43	0.524	0.064	60.09	0	16.39	0.05	0.631	0.5022
17	45855824	4657	0.160941	1499	1.04539e-71	-1.22162	GTTTTTA	G		Deletion	ENSG00000264589	MAPT-AS1	0		0	6.53	0	0	0.061	60.43	1.12	21.31	0.126	0.679	0.5133
17	45855941	4660	0.388948	3625	1.85517e-10	-0.328101	T	C	rs7221167	SNV	ENSG00000264589	MAPT-AS1	0		0.0013	11.24	-0.738	0	0.0258	60.14	0	18.97	0.051	0.676	0.5005
17	45856213	4660	0.164914	1537	6.851e-73	-1.21903	C	A	rs62054832	SNV	ENSG00000264589	MAPT-AS1	0		0	25.92	0.313	0	0.062	60	0	16.38	-0.014	0.68	0.5024
17	45856307	4660	0.164592	1534	1.22434e-73	-1.22629	T	C	rs62054833	SNV	ENSG00000264589	MAPT-AS1	0		0	25.87	-1.37	0	0.0636	60	0	15.57	-0.024	0.708	0.5007
17	45856455	4661	0.164235	1531	3.77409e-74	-1.23273	TG	T		Deletion	ENSG00000264589	MAPT-AS1	0		0	17.7	0	0.522	0.0626	60.18	0	22.5	-0.238	0.651	0.507
17	45856457	4660	0.16427	1531	3.62315e-74	-1.23292	TATGTATG	T		Deletion	ENSG00000264589	MAPT-AS1	0		0	17.51	0	0.52	0.0625	60.18	0	21.82	-0.255	0.638	0.5193
17	45856650	4658	0.164663	1534	9.00074e-74	-1.22759	G	C	rs111962225	SNV	ENSG00000264589	MAPT-AS1	0		0	9.88	0	0.525	0.0626	59.97	0	15.93	-0.069	0.615	0.5097
17	45856750	4635	0.164725	1527	8.2389e-74	-1.23201	T	G	rs113093579	SNV	ENSG00000264589	MAPT-AS1	0		0	9.15	0	2.505	0.0625	59.95	0	17.21	0.357	0.522	0.4743
17	45856890	4652	0.485383	4516	7.51047e-33	0.595528	G	A	rs2316770	SNV	ENSG00000264589	MAPT-AS1	0		0.0006	11.09	1.37	0	0.0274	59.99	0	19.93	0.063	0.71	0.4998
17	45856948	4659	0.164628	1534	1.19808e-73	-1.22643	T	C	rs62054834	SNV	ENSG00000264589	MAPT-AS1	0		0	24.53	0	0.522	0.0628	60	0	16.52	0.115	0.66	0.4937
17	45856966	4660	0.151931	1416	1.91006e-08	0.389706	C	T	rs4792889	SNV	ENSG00000264589	MAPT-AS1	0		0.0018	25.48	0.045	0	0.0257	60	0	15.54	0	0.705	0.4996
17	45857021	4657	0.151922	1415	1.69544e-08	0.391231	G	A	rs4792890	SNV	ENSG00000264589	MAPT-AS1	0		0.0017	11.69	0.124	0	0.0258	59.99	0	15.47	0.054	0.708	0.5018
17	45857221	4658	0.164234	1530	2.99514e-73	-1.22564	GT	G	rs112588484	Deletion	ENSG00000264589	MAPT-AS1	0		0	19.4	0	0	0.0622	60.05	0	17.94	0.046	0.666	0.5061
17	45857306	4658	0.164663	1534	6.00616e-74	-1.2291	A	C	rs62054835	SNV	ENSG00000264589	MAPT-AS1	0		0	10.98	0	0	0.0627	60.06	0	16.24	0	0.722	0.5021
17	45857410	4646	0.164765	1531	1.45598e-72	-1.21838	A	G	rs10445369	SNV	ENSG00000264589	MAPT-AS1	0		0	10.65	-0.702	0	0.063	60.02	0	16.17	-0.053	0.707	0.4997
17	45857460	4660	0.164378	1532	1.32733e-73	-1.22624	T	G	rs10445334	SNV	ENSG00000264589	MAPT-AS1	0		0	10.74	-1.652	0	0.063	60.02	0	15.29	-0.122	0.69	0.5015
17	45857530	4661	0.164342	1532	2.39367e-73	-1.22565	T	A	rs10445335	SNV	ENSG00000264589	MAPT-AS1	0		0	26.45	-0.776	0	0.0629	60	0	16.41	0	0.706	0.4988
17	45857582	4661	0.164557	1534	1.04935e-73	-1.22684	A	G	rs10445336	SNV	ENSG00000264589	MAPT-AS1	0		0	25.91	0	0	0.063	60	0	16.3	0.026	0.688	0.5
17	45857752	4661	0.164342	1532	2.00517e-73	-1.22635	G	A	rs10445370	SNV	ENSG00000264589	MAPT-AS1	0		0	26.44	0.145	0	0.0629	60	0	16.41	-0.044	0.696	0.4999
17	45858522	4661	0.164557	1534	1.00407e-73	-1.22702	C	T	rs55996632	SNV	ENSG00000264589	MAPT-AS1	0		0	25.62	1	0	0.063	60	0	16.45	-0.025	0.697	0.5007
17	45858645	4655	0.164769	1534	1.49746e-73	-1.22585	A	G	rs55886302	SNV	ENSG00000264589	MAPT-AS1	0		0	25.8	-0.419	0	0.0629	60	0	15.79	0	0.685	0.4985
17	45858932	4658	0.164234	1530	1.77309e-73	-1.22778	C	A	rs56136075	SNV	ENSG00000264589	MAPT-AS1	0		0	11.2	0	0	0.0622	59.92	0	16.4	0.007	0.705	0.5012
17	45859738	4661	0.164557	1534	1.30875e-73	-1.22604	G	A	rs62054841	SNV	ENSG00000264589	MAPT-AS1	0		0	25.85	0.389	0	0.063	60	0	16.75	0	0.684	0.4989
17	45859796	4662	0.164629	1535	2.11207e-73	-1.22393	C	T	rs62054842	SNV	ENSG00000264589	MAPT-AS1	0		0	25.05	0.614	0	0.0627	60	0	16.77	0.021	0.663	0.4997
17	45859818	4661	0.164664	1535	1.33403e-73	-1.22578	T	C	rs62054843	SNV	ENSG00000264589	MAPT-AS1	0		0	25.54	-0.438	0	0.0617	60	0	16.46	0.024	0.681	0.4993
17	45860094	4660	0.164485	1533	4.5997e-74	-1.23019	G	A	rs76627340	SNV	ENSG00000264589	MAPT-AS1	0		0	25.69	1.4	0	0.0627	60	0	16.92	0	0.693	0.4985
17	45860139	4661	0.164342	1532	1.15785e-73	-1.22732	C	T	rs75945623	SNV	ENSG00000264589	MAPT-AS1	0		0	25.44	1.25	0	0.0637	60	0	16.6	0.061	0.677	0.4991
17	45860267	4661	0.164557	1534	1.20286e-73	-1.22633	A	G	rs79889833	SNV	ENSG00000264589	MAPT-AS1	0		0	25.34	0	0	0.0632	60	0	16.53	0.066	0.716	0.4992
17	45860305	4661	0.164557	1534	1.00396e-73	-1.22702	C	T	rs77625338	SNV	ENSG00000264589	MAPT-AS1	0		0	25.55	-0.533	0	0.063	60	0	16.03	-0.023	0.714	0.5008
17	45860370	4662	0.164522	1534	1.07947e-73	-1.2267	C	T	rs77489223	SNV	ENSG00000264589	MAPT-AS1	0		0	25.35	0	0	0.0634	60	0	16.49	0.017	0.691	0.5013
17	45860741	4661	0.164664	1535	2.21198e-73	-1.22389	A	G	rs55888391	SNV	ENSG00000264589	MAPT-AS1	0		0	25.86	-0.553	0	0.0628	60	0	16.24	0.022	0.686	0.5015
17	45861028	4661	0.164557	1534	9.50666e-74	-1.22723	A	G	rs74872829	SNV	ENSG00000264589	MAPT-AS1	0		0	25.83	-0.645	0	0.063	60	0	16.22	0	0.722	0.5009
17	45861133	4659	0.164628	1534	7.51302e-74	-1.22821	G	A	rs76329216	SNV	ENSG00000264589	MAPT-AS1	0		0	25.83	1.54	0	0.0635	60	0	16.72	0.084	0.69	0.5044
17	45861268	4659	0.16452	1533	1.09536e-73	-1.22698	A	G	rs62054846	SNV	ENSG00000264589	MAPT-AS1	0		0	25.65	0.135	0	0.0629	60	0	16.52	0.093	0.715	0.498
17	45861430	4662	0.164522	1534	1.07947e-73	-1.2267	A	G	rs55646970	SNV	ENSG00000264589	MAPT-AS1	0		0	25.68	-0.338	0	0.063	60	0	16.61	0.051	0.707	0.4994
17	45861516	4662	0.164522	1534	1.07947e-73	-1.2267	G	A	rs55673092	SNV	ENSG00000264589	MAPT-AS1	0		0	25.87	0	0	0.063	60	0	16.48	0.035	0.708	0.5016
17	45861848	4661	0.0116928	109	4.80794e-08	-1.31192	T	C	rs140843301	SNV	ENSG00000264589	MAPT-AS1	0		5.3916	25.4	0	0.517	-0.005	60	0	13.44	-0.096	0.742	0.5077
17	45861889	4662	0.164629	1535	7.36196e-74	-1.22791	T	C	rs56347602	SNV	ENSG00000264589	MAPT-AS1	0		0	25.52	0	0.518	0.0628	60	0	16.01	0.088	0.648	0.5144
17	45862023	4660	0.164378	1532	1.04798e-73	-1.22775	C	T	rs56026524	SNV	ENSG00000264589	MAPT-AS1	0		0	19.36	1.15	0	0.0559	60	0	21.84	0.077	0.68	0.5081
17	45862029	4659	0.164413	1532	1.63652e-73	-1.22618	A	T	rs56100710	SNV	ENSG00000264589	MAPT-AS1	0		0	18.15	0	0	0.0627	60	0	22.41	0.052	0.673	0.5081
17	45862033	4659	0.164413	1532	1.37667e-73	-1.2268	A	C	rs56026232	SNV	ENSG00000264589	MAPT-AS1	0		0	18.47	0	0	0.0626	60	0	22.17	0.046	0.674	0.5083
17	45862066	4661	0.164664	1535	7.34485e-74	-1.22806	G	T	rs56249080	SNV	ENSG00000264589	MAPT-AS1	0		0	23.74	0	0.521	0.0628	60	0	16.15	-0.03	0.745	0.511
17	45862243	4661	0.164664	1535	1.13443e-73	-1.22515	A	T	rs56227067	SNV	ENSG00000264589	MAPT-AS1	0		0	9.91	0	0.523	0.0633	59.99	0	16.25	0.032	0.767	0.5038
17	45862293	4662	0.164414	1533	1.05788e-73	-1.22754	G	A	rs56299858	SNV	ENSG00000264589	MAPT-AS1	0		0	9.86	0.643	0.519	0.0625	59.99	0	21.62	0.084	0.726	0.5022
17	45862570	4660	0.164592	1534	1.11652e-73	-1.2267	G	A	rs62054857	SNV	ENSG00000264589	MAPT-AS1	0		0	25.65	1.5	0	0.0645	60	0	17.01	0.077	0.717	0.4974
17	45862646	4660	0.164378	1532	1.04759e-73	-1.22763	T	C	rs75210307	SNV	ENSG00000264589	MAPT-AS1	0		0	23.59	-1.178	0	0.0624	60	0	22.14	-0.021	0.684	0.502
17	45862822	4661	0.164557	1534	1.01219e-73	-1.22699	T	C	rs62054858	SNV	ENSG00000264589	MAPT-AS1	0		0	25.92	0	0	0.0628	60	0	16.31	0.058	0.696	0.5032
17	45863131	4662	0.164522	1534	1.07947e-73	-1.2267	C	T	rs79406732	SNV	ENSG00000264589	MAPT-AS1	0		0	25.82	1.16	0	0.0628	60	0	16.36	0.018	0.704	0.4999
17	45863459	4661	0.164557	1534	9.45521e-74	-1.22726	G	C	rs62055460	SNV	ENSG00000264589	MAPT-AS1	0		0	11.42	-0.881	0	0.0634	59.98	0	15.59	-0.016	0.689	0.4987
17	45863984	4662	0.164522	1534	1.07947e-73	-1.2267	C	T	rs62055461	SNV	ENSG00000264589	MAPT-AS1	0		0	25.83	0	0	0.063	60	0	16.29	0	0.693	0.5018
17	45864110	4659	0.164413	1532	1.1814e-73	-1.22733	A	C	rs62055462	SNV	ENSG00000264589	MAPT-AS1	0		0	25.71	-1.158	0	0.0629	60	0	15.55	-0.014	0.693	0.4991
17	45864125	4659	0.164628	1534	1.12221e-73	-1.22675	A	G	rs62055463	SNV	ENSG00000264589	MAPT-AS1	0		0	25.64	0	0	0.0627	60	0	16.4	0	0.698	0.4996
17	45864242	4660	0.164378	1532	1.61792e-73	-1.22721	C	G	rs77652965	SNV	ENSG00000264589	MAPT-AS1	0		0	25.82	0	0	0.0629	60	0	16.35	0	0.709	0.5028
17	45864344	4660	0.164592	1534	1.66998e-73	-1.2252	C	T	rs75690239	SNV	ENSG00000264589	MAPT-AS1	0		0	25.78	0	0	0.0631	60	0	16.22	0.013	0.693	0.5035
17	45864492	4661	0.164342	1532	1.75052e-73	-1.22687	T	G	rs62055464	SNV	ENSG00000264589	MAPT-AS1	0		0	25.86	-1.369	0	0.063	60	0	15.68	-0.012	0.703	0.5014
17	45864680	4662	0.164522	1534	1.07947e-73	-1.2267	T	A	rs62055465	SNV	ENSG00000264589	MAPT-AS1	0		0	25.92	-0.041	0	0.0631	60	0	15.96	0.061	0.701	0.5074
17	45865290	4662	0.164629	1535	7.36196e-74	-1.22791	G	A	rs62055466	SNV	ENSG00000264589	MAPT-AS1	0		0	25.76	0.421	0	0.0628	60	0	16.62	-0.017	0.688	0.5013
17	45865454	4661	0.16445	1533	9.43309e-74	-1.22861	T	C	rs62055467	SNV	ENSG00000264589	MAPT-AS1	0		0	25.92	-1.104	0	0.0623	60	0	15.69	0.02	0.685	0.4987
17	45865634	4662	0.164522	1534	1.07947e-73	-1.2267	A	C	rs62055468	SNV	ENSG00000264589	MAPT-AS1	0		0	25.86	0	0	0.0631	60	0	15.99	0.111	0.683	0.5051
17	45865685	4662	0.484878	4521	1.2783e-32	0.590033	G	A	rs242928	SNV	ENSG00000264589	MAPT-AS1	0		0.7438	25.03	0.661	0	0.0076	60	0	20.73	0.026	0.686	0.4999
17	45866289	4658	0.164019	1528	2.28596e-73	-1.22877	A	C	rs62055469	SNV	ENSG00000264589	MAPT-AS1	0		0	23.23	0.03	0	0.0619	60	0	22.27	0.026	0.702	0.5026
17	45866291	4659	0.163984	1528	2.05845e-73	-1.22913	A	G	rs62055470	SNV	ENSG00000264589	MAPT-AS1	0		0	23.14	-1.19	0	0.0619	60	0	22.31	0.035	0.694	0.5032
17	45866389	4661	0.164557	1534	9.97678e-74	-1.22705	T	C	rs62055471	SNV	ENSG00000264589	MAPT-AS1	0		0	25.87	-0.325	0	0.0631	60	0	16.5	0	0.665	0.4989
17	45866591	4660	0.164592	1534	1.2326e-73	-1.2263	G	C	rs56327054	SNV	ENSG00000264589	MAPT-AS1	0		0	23.94	-1.204	0	0.0624	60	0	21.67	0	0.684	0.5015
17	45866608	4661	0.164557	1534	9.97678e-74	-1.22705	C	T	rs56036719	SNV	ENSG00000264589	MAPT-AS1	0		0	23.96	1.3	0	0.0629	60	0	21.74	0	0.674	0.5003
17	45866792	4658	0.164234	1530	7.60377e-74	-1.22984	C	T	rs55781174	SNV	ENSG00000264589	MAPT-AS1	0		0	11.24	0.171	0	0.0633	59.98	0	16.42	0.024	0.683	0.5002
17	45866838	4657	0.164484	1532	1.02333e-73	-1.22895	T	C	rs12150223	SNV	ENSG00000264589	MAPT-AS1	0		0	11.19	-1.311	0	0.0628	59.99	0	15.4	0	0.674	0.5025
17	45867153	4661	0.164557	1534	1.06762e-73	-1.22676	C	T	rs12150516	SNV	ENSG00000264589	MAPT-AS1	0		0	26.18	1.39	0	0.0629	60	0	16.57	0.017	0.695	0.5025
17	45867734	4661	0.485411	4525	8.96376e-33	0.591874	G	A	rs11869096	SNV	ENSG00000264589	MAPT-AS1	0		0.5316	25.29	1.18	0	0.009	60	0	20.04	0.046	0.681	0.5009
17	45867740	4662	0.164522	1534	1.07947e-73	-1.2267	T	C	rs62055475	SNV	ENSG00000264589	MAPT-AS1	0		0	25.91	-1.462	0	0.0631	60	0	15.83	-0.011	0.681	0.5007
17	45867922	4661	0.336301	3135	1.51101e-16	0.431373	G	A	rs1158660	SNV	ENSG00000264589	MAPT-AS1	0		0.08	24.73	0.68	0	0.0157	60	0	18	0.024	0.696	0.5048
17	45868129	4662	0.164522	1534	1.07947e-73	-1.2267	A	G	rs62055476	SNV	ENSG00000264589	MAPT-AS1	0		0	25.62	0	0	0.0629	60	0	16.55	0.041	0.698	0.4989
17	45868360	4659	0.484975	4519	7.93232e-33	0.592418	G	A	rs7220421	SNV	ENSG00000264589	MAPT-AS1	0		0.7795	11.37	0.735	0	0.0072	59.86	0	19.78	0.016	0.701	0.5012
17	45868489	4661	0.16445	1533	8.99759e-74	-1.2282	G	A	rs78637438	SNV	ENSG00000264589	MAPT-AS1	0		0	25.73	1.06	0	0.0627	60	0	16.31	0.054	0.713	0.5009
17	45868565	4659	0.164413	1532	2.27002e-73	-1.22534	T	C	rs2316771	SNV	ENSG00000264589	MAPT-AS1	0		0	11.86	0	0	0.0623	59.99	0	21.93	0.028	0.702	0.5045
17	45868572	4661	0.164235	1531	1.11052e-73	-1.22812	C	T	rs62055478	SNV	ENSG00000264589	MAPT-AS1	0		0	11.81	0	0	0.0624	59.99	0	22.06	0.035	0.693	0.5045
17	45868925	4661	0.146642	1367	1.99263e-61	-1.1705	A	G	rs886249	SNV	ENSG00000264589	MAPT-AS1	0		0	25.81	-0.916	0	0.044	60	0	15.35	0.104	0.716	0.5012
17	45868952	4661	0.167561	1562	2.46206e-70	-1.19121	T	C	rs753236	SNV	ENSG00000264589	MAPT-AS1	0		0	25.71	-0.889	0.52	0.0531	60	0	15.77	-0.021	0.673	0.5013
17	45869057	4658	0.164341	1531	1.78416e-72	-1.21822	A	C	rs2316772	SNV	ENSG00000264589	MAPT-AS1	0		0	10.81	0	0	0.0602	59.99	0	16.43	0.145	0.666	0.4966
17	45869170	4659	0.164198	1530	3.03879e-73	-1.22524	C	T	rs2316773	SNV	ENSG00000264589	MAPT-AS1	0		0	11.12	0	0	0.0618	59.99	0	16.09	0.062	0.681	0.5019
17	45869276	4650	0.164839	1533	1.24297e-72	-1.22029	T	C	rs2316774	SNV	ENSG00000264589	MAPT-AS1	0		0	10.92	0	0	0.0604	59.99	0	16.06	0.014	0.652	0.4979
17	45869341	4654	0.164482	1531	8.94617e-73	-1.22034	T	C	rs739643	SNV	ENSG00000264589	MAPT-AS1	0		0	11.04	0	0	0.0534	59.99	0	16.19	0.04	0.71	0.5011
17	45869472	4658	0.164663	1534	1.58704e-73	-1.22542	C	A	rs739642	SNV	ENSG00000264589	MAPT-AS1	0		0	10.09	0.16	0.523	0.0621	59.99	0	16.3	0.026	0.741	0.5003
17	45869509	4659	0.164306	1531	2.58437e-73	-1.22403	C	T	rs757055	SNV	ENSG00000264589	MAPT-AS1	0		0	11.37	0.329	0	0.0633	59.99	0	16.5	0.026	0.691	0.5004
17	45869805	4661	0.164342	1532	9.0809e-73	-1.22063	G	A	rs75676226	SNV	ENSG00000264589	MAPT-AS1	0		0	11.18	1.51	0	0.061	60.08	0	22.1	0.05	0.693	0.5037
17	45869810	4661	0.164342	1532	9.0809e-73	-1.22063	AC	A	rs67983220	Deletion	ENSG00000264589	MAPT-AS1	0		0	19.71	0	0	0.0614	60.08	0	22.16	0	0.694	0.5048
17	45870122	4658	0.164556	1533	1.65729e-73	-1.2255	A	G	rs56398500	SNV	ENSG00000264589	MAPT-AS1	0		0	25.47	0	0	0.0616	60	0	16.29	0.013	0.684	0.5019
17	45870562	4656	0.164626	1533	1.9167e-73	-1.22509	A	G	rs56289364	SNV	ENSG00000264589	MAPT-AS1	0		0	9.54	0.275	0	0.0615	60.04	0	16.54	-0.727	0.708	0.4949
17	45870674	4657	0.164591	1533	2.20501e-73	-1.22449	C	T	rs62055483	SNV	ENSG00000264589	MAPT-AS1	0		0	24.72	0.638	0.52	0.0603	60	0	16.49	0.055	0.658	0.5049
17	45870793	4655	0.164125	1528	4.22288e-73	-1.22585	G	A	rs78238042	SNV	ENSG00000264589	MAPT-AS1	0		0	24.88	0	0	0.0616	60	0	16.32	0.015	0.702	0.5007
17	45871367	4659	0.16452	1533	1.67938e-73	-1.22551	C	T	rs55673340	SNV	ENSG00000264589	MAPT-AS1	0		0	10.07	0	0.523	0.0612	59.97	0	16.22	0	0.728	0.5024
17	45871611	4611	0.165582	1527	8.30267e-70	-1.19955	G	A	rs55967721	SNV	ENSG00000264589	MAPT-AS1	0		0	9.62	0.185	0.524	0.0608	59.96	0	16.47	0.025	0.75	0.4915
17	45871642	4645	0.164047	1524	6.45096e-73	-1.22538	C	T	rs111644193	SNV	ENSG00000264589	MAPT-AS1	0		0	10.76	0.856	0	0.0612	59.94	0	16.13	-0.046	0.714	0.4969
17	45871726	4661	0.164235	1531	3.73319e-73	-1.22274	T	G	rs62055486	SNV	ENSG00000264589	MAPT-AS1	0		0	25.9	-0.269	0	0.0615	60	0	16.23	0.054	0.683	0.4975
17	45871976	4661	0.164557	1534	5.3207e-72	-1.21427	G	A	rs34739559	SNV	ENSG00000264589	MAPT-AS1	0		0	25.62	1.66	0	0.0618	60	0	16.95	0.019	0.711	0.4988
17	45872526	4660	0.1647	1535	1.43862e-73	-1.22464	C	T	rs2106784	SNV	ENSG00000264589	MAPT-AS1	0		0	26.42	1.27	0	0.0618	60	0	16.43	-0.014	0.671	0.5017
17	45872829	4659	0.16452	1533	2.04915e-73	-1.2247	T	C	rs2158072	SNV	ENSG00000264589	MAPT-AS1	0		0	10.49	0	0.522	0.0613	59.99	0	15.83	0	0.777	0.5118
17	45872956	4658	0.322134	3001	4.85985e-22	-0.517807	A	G	rs9898399	SNV	ENSG00000264589	MAPT-AS1	0		0.0155	11.76	-1.515	0	0.0204	60.02	0	18.09	0	0.702	0.5022
17	45873028	4656	0.163982	1527	8.20061e-73	-1.22379	C	T	rs62055488	SNV	ENSG00000264589	MAPT-AS1	0		0	25.21	-0.393	0	0.0611	60	0	15.69	0.066	0.701	0.5081
17	45873075	4648	0.164372	1528	3.92516e-73	-1.22526	C	A	rs62055489	SNV	ENSG00000264589	MAPT-AS1	0		0	11.03	0.048	0	0.0562	59.99	0	21.64	-0.035	0.707	0.5059
17	45873256	4649	0.162078	1507	1.54017e-73	-1.23817	AC	A		Deletion	ENSG00000264589	MAPT-AS1	0		0	17.91	0.297	0.522	0.0577	60.01	0	20.95	-0.243	0.773	0.5274
17	45873754	4662	0.164414	1533	2.00104e-73	-1.22466	T	C	rs62055491	SNV	ENSG00000264589	MAPT-AS1	0		0	25.89	0	0	0.0617	60	0	16.37	0.091	0.693	0.5
17	45873854	4661	0.16445	1533	1.39722e-73	-1.22743	T	G	rs34416056	SNV	ENSG00000264589	MAPT-AS1	0		0	25.81	0.025	0	0.0611	60	0	16.64	-0.031	0.69	0.4976
17	45873979	4659	0.164306	1531	4.8805e-73	-1.22341	C	A	rs62055492	SNV	ENSG00000264589	MAPT-AS1	0		0	25.36	1.62	0	0.0617	60	0	17.07	0.066	0.685	0.497
17	45874351	4656	0.164626	1533	1.98911e-73	-1.2249	G	A	rs2055794	SNV	ENSG00000264589	MAPT-AS1	0		0	11.47	0.11	0	0.0614	60.07	0	16.28	0.085	0.661	0.4959
17	45874629	4654	0.164482	1531	5.96241e-73	-1.2228	C	T	rs2055795	SNV	ENSG00000264589	MAPT-AS1	0		0	10.24	0	0	0.0616	59.99	0	16.57	0.085	0.75	0.4955
17	45874825	4660	0.164485	1533	1.61967e-73	-1.22547	A	T	rs2055796	SNV	ENSG00000264589	MAPT-AS1	0		0	25.58	0.36	0	0.0632	60	0	16.77	0.01	0.697	0.5015
17	45875268	4662	0.164414	1533	2.00104e-73	-1.22466	A	T	rs80348388	SNV	ENSG00000264589	MAPT-AS1	0		0	9.87	0	0.527	0.0617	59.98	0	16.73	-0.022	0.635	0.4957
17	45875578	4589	0.166921	1532	8.54324e-70	-1.19735	T	C	rs62055493	SNV	ENSG00000264589	MAPT-AS1	0		0	9.84	-1.275	0.529	0.0556	59.98	0	15.93	-0.109	0.663	0.4775
17	45875677	4548	0.166777	1517	1.26431e-70	-1.2116	A	C	rs62055495	SNV	ENSG00000264589	MAPT-AS1	0		0	3.61	0.603	5.218	0.0588	59.8	0	17.47	0.054	0.419	0.4578
17	45875804	4582	0.16663	1527	3.21904e-70	-1.20595	C	T	rs111321973	SNV	ENSG00000264589	MAPT-AS1	0		0	0.171	1.34	0	0.0578	58.49	0	22.86	-0.052	0.658	0.4832
17	45875941	4657	0.164376	1531	2.75119e-73	-1.22533	C	T	rs62055496	SNV	ENSG00000264589	MAPT-AS1	0		0	9.3	0.489	0	0.0618	60.04	0	17.38	-0.318	0.719	0.4817
17	45876136	4661	0.198348	1849	5.56892e-16	0.499644	A	G	rs2316775	SNV	ENSG00000264589	MAPT-AS1	0		0	11.11	-0.391	0	0.0391	59.99	0	15.49	0.039	0.713	0.5035
17	45876163	4657	0.164376	1531	3.47978e-73	-1.22472	A	G	rs62055497	SNV	ENSG00000264589	MAPT-AS1	0		0	11.05	-1.259	0	0.0616	59.98	0	15.77	0.025	0.661	0.4921
17	45876329	4658	0.163912	1527	3.42951e-73	-1.2258	T	C	rs2188888	SNV	ENSG00000264589	MAPT-AS1	0		0	8.39	-1.113	0.528	0.0592	59.99	0	22.37	-0.044	0.767	0.4944
17	45876341	4654	0.16373	1524	4.85792e-73	-1.22489	C	T	rs3919455	SNV	ENSG00000264589	MAPT-AS1	0		0	11.06	0.237	0	0.0591	59.99	0	22.98	-0.029	0.719	0.4958
17	45876353	4658	0.163912	1527	2.98123e-73	-1.2247	G	C	rs2214258	SNV	ENSG00000264589	MAPT-AS1	0		0	11.35	0	0	0.0592	59.99	0	22.2	-0.017	0.709	0.4942
17	45876448	4658	0.164556	1533	2.21834e-73	-1.2245	G	A	rs62055498	SNV	ENSG00000264589	MAPT-AS1	0		0	25.91	0	0	0.0617	60	0	16.51	0	0.703	0.4993
17	45876625	4659	0.16452	1533	2.91416e-73	-1.22336	C	G	rs62055499	SNV	ENSG00000264589	MAPT-AS1	0		0	25.89	-0.972	0	0.0617	60	0	15.49	-0.019	0.67	0.5052
17	45876768	4661	0.16445	1533	1.84972e-73	-1.225	G	A	rs62055500	SNV	ENSG00000264589	MAPT-AS1	0		0	25.3	0.529	0	0.0617	60	0	16.76	-0.019	0.696	0.4992
17	45876861	4662	0.164414	1533	2.00104e-73	-1.22466	G	A	rs62055501	SNV	ENSG00000264589	MAPT-AS1	0		0	25.79	0.415	0	0.0618	60	0	16.51	0.033	0.671	0.5041
17	45876918	4660	0.164485	1533	2.1262e-73	-1.22457	G	A	rs62055502	SNV	ENSG00000264589	MAPT-AS1	0		0	10.92	0.896	0	0.0617	60.05	0	16.76	0	0.657	0.5045
17	45877050	4661	0.164664	1535	2.97525e-73	-1.22286	A	AC		Insertion	ENSG00000264589	MAPT-AS1	0		0	20.08	0	0	0.0378	60.07	0	21.98	-0.029	0.695	0.5014
17	45877320	4660	0.164485	1533	5.57406e-73	-1.22067	G	A	rs916793	SNV	ENSG00000264589	MAPT-AS1	0		0	25.96	1.6	0	0.0616	60	0	16.92	0.03	0.708	0.4997
17	45877616	4658	0.16316	1520	3.1463e-72	-1.21893	TTCTCTTCCTCA	T		Deletion	ENSG00000264589	MAPT-AS1	0		0	20.02	0	0	0.0613	60.09	0	21.11	0	0.71	0.5237
17	45877664	4661	0.16445	1533	1.84972e-73	-1.225	A	G	rs4441322	SNV	ENSG00000264589	MAPT-AS1	0		0	10.15	0	0	0.0613	60.04	0	16.51	-0.538	0.741	0.4985
17	45877727	4661	0.16445	1533	1.84972e-73	-1.225	T	C	rs113414067	SNV	ENSG00000264589	MAPT-AS1	0		0	9.8	0	0	0.0619	60.03	0	16.37	-0.338	0.687	0.4984
17	45877999	4660	0.164485	1533	2.07581e-73	-1.22463	C	A	rs55905252	SNV	ENSG00000264589	MAPT-AS1	0		0	25.42	0	0.522	0.0617	60	0	16.47	-0.014	0.662	0.4983
17	45878121	4661	0.164235	1531	3.24713e-73	-1.22481	C	T	rs17691328	SNV	ENSG00000264589	MAPT-AS1	0		0	26.15	-0.363	0	0.0605	60	0	16.22	0.021	0.699	0.5015
17	45879004	4631	0.164327	1522	4.85306e-72	-1.22139	G	T	rs62055515	SNV	ENSG00000264589	MAPT-AS1	0		0	9.48	0	0	0.0598	59.76	0	22.35	0.025	0.663	0.4868
17	45879024	4650	0.164086	1526	5.89293e-72	-1.21651	T	C	rs62055516	SNV	ENSG00000264589	MAPT-AS1	0		0	8.53	-0.896	0	0.0606	59.77	0	22.03	-0.198	0.711	0.4873
17	45879059	4658	0.164126	1529	1.83491e-72	-1.21807	C	T	rs62055517	SNV	ENSG00000264589	MAPT-AS1	0		0	9.65	0.052	0	0.0615	59.79	0	16.98	-0.098	0.725	0.4919
17	45879139	4659	0.16452	1533	1.26151e-73	-1.22653	A	C	rs62055518	SNV	ENSG00000264589	MAPT-AS1	0		0	10.75	0	0	0.0617	59.97	0	16.54	0.044	0.723	0.4956
17	45879276	4661	0.164557	1534	1.35332e-73	-1.22591	T	C	rs56364632	SNV	ENSG00000264589	MAPT-AS1	0		0	11.11	0	0	0.0616	59.99	0	16.31	0.07	0.702	0.501
17	45879368	4661	0.164342	1532	1.46449e-73	-1.22649	C	A	rs55768605	SNV	ENSG00000264589	MAPT-AS1	0		0	25.14	0.193	0.521	0.0556	60	0	16.36	0.027	0.662	0.5004
17	45879412	4662	0.164414	1533	2.00104e-73	-1.22466	A	G	rs55653657	SNV	ENSG00000264589	MAPT-AS1	0		0	24.93	-1.36	0.522	0.0619	60	0	15.44	-0.01	0.669	0.4989
17	45879755	4661	0.138919	1295	1.88527e-09	0.431205	TA	T	rs138468364	Deletion	ENSG00000264589	MAPT-AS1	0		0.0412	18.03	0	0	0.0177	60.06	0	16.47	0.039	0.692	0.5035
17	45879855	4659	0.164306	1531	3.13156e-73	-1.225	C	T	rs55894109	SNV	ENSG00000264589	MAPT-AS1	0		0	11.29	-0.055	0	0.062	59.98	0	16.06	0	0.688	0.4995
17	45879903	4648	0.16491	1533	4.10177e-74	-1.23108	T	C	rs56101773	SNV	ENSG00000264589	MAPT-AS1	0		0	11.05	-0.889	0	0.0551	59.97	0	15.69	0.03	0.688	0.4996
17	45879962	4662	0.164414	1533	2.00104e-73	-1.22466	C	T	rs56249780	SNV	ENSG00000264589	MAPT-AS1	0		0	10.97	0.063	0	0.0615	59.97	0	16.39	0.033	0.701	0.5013
17	45880713	4655	0.164554	1532	3.79797e-73	-1.22357	C	T	rs56040418	SNV	ENSG00000264589	MAPT-AS1	0		0	11.39	0.904	0	0.0369	60.02	0	21.21	0.028	0.667	0.4948
17	45880733	4661	0.164342	1532	2.65568e-73	-1.22396	T	C	rs55721252	SNV	ENSG00000264589	MAPT-AS1	0		0	11.46	-0.969	0	0.0618	60.02	0	21.61	0	0.724	0.4909
17	45880773	4660	0.164485	1533	2.60025e-73	-1.22373	A	C	rs55876817	SNV	ENSG00000264589	MAPT-AS1	0		0	11.2	0.02	0	0.0616	60.02	0	16.93	0.026	0.719	0.4861
17	45880806	4656	0.164734	1534	5.19069e-73	-1.22115	A	G	rs55944735	SNV	ENSG00000264589	MAPT-AS1	0		0	9.77	0.124	0.534	0.0561	60.02	0	16.8	-0.016	0.77	0.4836
17	45881065	4634	0.164976	1529	2.92569e-72	-1.2172	T	C	rs55711631	SNV	ENSG00000264589	MAPT-AS1	0		0	9.61	-0.849	1.106	0.0605	60.04	0	16.12	0.022	0.6	0.4885
17	45881370	4614	0.165691	1529	1.17536e-72	-1.22208	G	A	rs62055525	SNV	ENSG00000264589	MAPT-AS1	0		0	11.3	1.53	0	0.0578	59.82	0	21.7	0.018	0.714	0.5088
17	45881378	4631	0.165083	1529	2.97147e-73	-1.22654	A	G	rs112915466	SNV	ENSG00000264589	MAPT-AS1	0		0	11.59	-0.884	0	0.0581	59.84	0	21.74	0.016	0.694	0.5088
17	45881726	4660	0.164485	1533	1.57366e-73	-1.22567	G	T	rs56343551	SNV	ENSG00000264589	MAPT-AS1	0		0	25.89	0	0	0.0615	60	0	16.01	0	0.672	0.5082
17	45881747	4660	0.164485	1533	2.14742e-73	-1.22452	A	G	rs55975673	SNV	ENSG00000264589	MAPT-AS1	0		0	25.8	-1.076	0	0.0614	60	0	15.44	-0.04	0.652	0.5053
17	45881895	4660	0.164485	1533	2.19546e-73	-1.22444	G	A	rs56387391	SNV	ENSG00000264589	MAPT-AS1	0		0	25.77	0.042	0	0.0615	60	0	16.39	-0.061	0.719	0.5039
17	45882295	4413	0.172898	1526	1.1638e-67	-1.18734	G	A	rs2019816	SNV	ENSG00000264589	MAPT-AS1	0		0	9.78	0.877	0.536	0.0496	60.01	0	16.38	0.047	0.73	0.4988
17	45882386	4660	0.164378	1532	2.03283e-73	-1.22482	A	T	rs2006305	SNV	ENSG00000264589	MAPT-AS1	0		0	10.78	0.643	0	0.0616	59.98	0	16.74	0	0.731	0.5022
17	45882459	4660	0.138627	1292	2.08418e-09	0.430293	C	T	rs2019820	SNV	ENSG00000264589	MAPT-AS1	0		0.0359	10.66	0	0	0.0181	59.93	0	15.56	0.059	0.717	0.4998
17	45882552	4660	0.164485	1533	1.63443e-73	-1.22552	T	A	rs2019822	SNV	ENSG00000264589	MAPT-AS1	0		0	11.42	-0.188	0	0.0615	59.99	0	16.03	0	0.671	0.5039
17	45882654	4657	0.164698	1534	2.10296e-73	-1.22448	A	G	rs62055529	SNV	ENSG00000264589	MAPT-AS1	0		0	24.92	0	0	0.0616	60	0	16.38	0.029	0.682	0.5003
17	45882806	4658	0.164448	1532	2.0071e-73	-1.2249	C	T	rs79580365	SNV	ENSG00000264589	MAPT-AS1	0		0	25.15	1.21	0	0.0618	60	0	16.69	-0.017	0.696	0.4949
17	45882917	4662	0.164414	1533	2.00104e-73	-1.22466	A	G	rs55937610	SNV	ENSG00000264589	MAPT-AS1	0		0	24.15	-0.448	1.117	0.0616	60	0	16.98	0.035	0.783	0.4828
17	45882957	4661	0.164342	1532	2.44451e-73	-1.2244	A	G	rs56365901	SNV	ENSG00000264589	MAPT-AS1	0		0	21.51	-0.82	0.526	0.0609	60	0	23.09	0.094	0.707	0.4873
17	45882959	4655	0.164554	1532	3.26821e-73	-1.22364	T	C	rs55767267	SNV	ENSG00000264589	MAPT-AS1	0		0	21.32	0.387	0.523	0.0607	60	0	23.31	0.089	0.7	0.4875
17	45882975	4662	0.164522	1534	3.91932e-73	-1.22227	G	A	rs56127309	SNV	ENSG00000264589	MAPT-AS1	0		0	22.1	1.13	0.523	0.0607	60	0	22.44	0.052	0.659	0.4887
17	45883234	4661	0.16445	1533	1.84972e-73	-1.225	T	C	rs56194412	SNV	ENSG00000264589	MAPT-AS1	0		0	25.83	-1.112	0	0.0617	60	0	15.68	-0.017	0.663	0.5017
17	45883446	4661	0.16445	1533	1.87369e-73	-1.22495	A	T	rs56338487	SNV	ENSG00000264589	MAPT-AS1	0		0	25.73	0	0	0.0617	60	0	16.47	-0.012	0.672	0.5007
17	45883545	4662	0.164414	1533	1.50597e-73	-1.22571	A	G	rs56180212	SNV	ENSG00000264589	MAPT-AS1	0		0	23.99	-0.789	0	0.0546	60	0	21.81	0	0.69	0.5028
17	45883552	4662	0.164307	1532	9.78751e-74	-1.2275	T	C	rs56301449	SNV	ENSG00000264589	MAPT-AS1	0		0	23.83	-1.219	0	0.0612	60	0	21.98	0.033	0.686	0.5037
17	45883631	4661	0.16445	1533	1.66263e-73	-1.2254	T	C	rs62055538	SNV	ENSG00000264589	MAPT-AS1	0		0	25.9	-1.496	0	0.0617	60	0	15.71	-0.018	0.678	0.5028
17	45883678	4659	0.164413	1532	2.87105e-73	-1.22375	A	G	rs62055539	SNV	ENSG00000264589	MAPT-AS1	0		0	25.67	-0.151	0	0.0613	60	0	16.39	0.027	0.686	0.4994
17	45883776	4662	0.164414	1533	2.00104e-73	-1.22466	T	C	rs62055540	SNV	ENSG00000264589	MAPT-AS1	0		0	25.91	-1.234	0	0.0613	60	0	15.56	-0.018	0.697	0.5024
17	45883926	4662	0.164414	1533	2.00104e-73	-1.22466	G	T	rs17770108	SNV	ENSG00000264589	MAPT-AS1	0		0	26.44	0	0	0.0621	60	0	16.35	0.015	0.703	0.5024
17	45884651	4662	0.164414	1533	2.00104e-73	-1.22466	G	C	rs62055541	SNV	ENSG00000264589	MAPT-AS1	0		0	11.34	0	0	0.0618	59.96	0	16.23	0.039	0.683	0.5057
17	45885196	4659	0.138764	1293	1.86316e-09	0.431724	T	C	rs114469358	SNV	ENSG00000264589	MAPT-AS1	0		0.0279	25.1	0	0	0.0188	60	0	19.62	0.012	0.695	0.5034
17	45885209	4661	0.134306	1252	8.64183e-09	0.417287	C	T	rs117801051	SNV	ENSG00000264589	MAPT-AS1	0		0.0001	24.35	0.343	0	0.0328	60	0	20.39	0.026	0.687	0.5027
17	45885616	4660	0.164485	1533	3.12025e-73	-1.22311	G	A	rs77426526	SNV	ENSG00000264589	MAPT-AS1	0		0	25.78	1.28	0	0.0617	60	0	16.52	0.088	0.66	0.4996
17	45885680	4661	0.16445	1533	2.56255e-73	-1.2238	G	A	rs77129180	SNV	ENSG00000264589	MAPT-AS1	0		0	25.15	0	0	0.0618	60	0	16.53	-0.015	0.711	0.4983
17	45885916	4656	0.164412	1531	2.14297e-73	-1.22549	C	G	rs80254317	SNV	ENSG00000264589	MAPT-AS1	0		0	11.18	0	0	0.0616	59.98	0	16.29	0	0.703	0.4994
17	45886050	4661	0.164235	1531	2.47417e-73	-1.22545	C	G	rs112425426	SNV	ENSG00000264589	MAPT-AS1	0		0	11.09	-1.293	0	0.062	59.97	0	15.4	0	0.695	0.5015
17	45886478	4659	0.16452	1533	1.57606e-73	-1.2257	C	T	rs62055542	SNV	ENSG00000264589	MAPT-AS1	0		0	25.86	0	0	0.0617	60	0	16.17	0	0.693	0.4988
17	45886577	4659	0.16452	1533	2.16514e-73	-1.2245	C	A	rs17770120	SNV	ENSG00000264589	MAPT-AS1	0		0	26.35	0.037	0	0.0617	60	0	16.62	0.038	0.7	0.4975
17	45886797	4660	0.164485	1533	1.59988e-73	-1.22559	G	A	rs17770150	SNV	ENSG00000264589	MAPT-AS1	0		0	26.04	0.144	0	0.0615	60	0	16.48	0.013	0.691	0.4999
17	45886825	4661	0.164235	1531	4.22672e-73	-1.22238	C	A	rs17770186	SNV	ENSG00000264589	MAPT-AS1	0		0	25.22	1.61	0	0.0616	60	0	16.82	0.068	0.683	0.5002
17	45887173	4651	0.166953	1553	3.87265e-74	-1.22783	A	G	rs62055544	SNV	ENSG00000264589	MAPT-AS1	0		0	10.96	0	0	0.0588	60.03	0	21.65	0.028	0.691	0.5029
17	45887195	4650	0.165269	1537	4.14312e-74	-1.23191	C	T	rs62055545	SNV	ENSG00000264589	MAPT-AS1	0		0	11.03	1.03	0	0.0585	59.99	0	22.61	0.071	0.677	0.5023
17	45887201	4653	0.163658	1523	1.25309e-73	-1.23187	A	C	rs62055546	SNV	ENSG00000264589	MAPT-AS1	0		0	11.2	0	0	0.0598	59.99	0	22.14	0.046	0.683	0.5023
17	45887533	4661	0.164235	1531	2.14671e-73	-1.22528	A	G	rs62055548	SNV	ENSG00000264589	MAPT-AS1	0		0	25.75	-0.11	0	0.0613	60	0	16.11	0.018	0.688	0.5038
17	45887697	4661	0.164235	1531	3.26116e-73	-1.22458	T	C	rs113327263	SNV	ENSG00000264589	MAPT-AS1	0		0	11.03	-0.57	0	0.0614	60.03	0	16.35	-0.011	0.727	0.5005
17	45888063	4662	0.164414	1533	2.00104e-73	-1.22466	TC	T		Deletion	ENSG00000264589	MAPT-AS1	0		0	19.42	0	0	0.0618	60.05	0	19.26	0.031	0.681	0.5044
17	45888229	4660	0.164485	1533	1.75567e-73	-1.22524	G	C	rs62055549	SNV	ENSG00000264589	MAPT-AS1	0		0	25.33	0.041	0.519	0.0617	60	0	16.64	0.047	0.654	0.4972
17	45888314	4659	0.164628	1534	1.97777e-73	-1.22465	G	A	rs62055550	SNV	ENSG00000264589	MAPT-AS1	0		0	19.06	0.663	0	0.0613	60	0	22.09	-0.031	0.678	0.5007
17	45888321	4658	0.164663	1534	2.41868e-73	-1.22394	C	G	rs62055551	SNV	ENSG00000264589	MAPT-AS1	0		0	18.86	-0.938	0	0.0614	60	0	22.18	-0.02	0.703	0.5012
17	45888589	4662	0.164414	1533	2.00104e-73	-1.22466	A	G	rs62055552	SNV	ENSG00000264589	MAPT-AS1	0		0	25.84	-1.26	0	0.0615	60	0	15.58	0.054	0.726	0.5016
17	45888812	4662	0.164414	1533	2.00104e-73	-1.22466	C	A	rs62055553	SNV	ENSG00000264589	MAPT-AS1	0		0	25.86	0	0	0.0621	60	0	16.51	0.026	0.721	0.4997
17	45888894	4662	0.164414	1533	2.00104e-73	-1.22466	A	G	rs62055554	SNV	ENSG00000264589	MAPT-AS1	0		0	25.84	-1.346	0	0.0621	60	0	15.68	0.053	0.725	0.4991
17	45888916	4660	0.164485	1533	1.788e-73	-1.22512	G	T	rs62055555	SNV	ENSG00000264589	MAPT-AS1	0		0	25.82	0	0	0.0619	60	0	16.49	-0.012	0.732	0.498
17	45889242	4662	0.164307	1532	2.37625e-73	-1.22563	A	T	rs111941646	SNV	ENSG00000264589	MAPT-AS1	0		0	11.58	-0.066	0	0.0613	59.99	0	16.46	0.015	0.712	0.5018
17	45889383	4660	0.164485	1533	2.83705e-73	-1.22347	T	C	rs62055556	SNV	ENSG00000264589	MAPT-AS1	0		0	11.36	-1.079	0	0.0618	59.98	0	15.58	0.024	0.691	0.5002
17	45889429	4660	0.164378	1532	9.52212e-74	-1.22778	C	A	rs62055557	SNV	ENSG00000264589	MAPT-AS1	0		0	11.49	0.028	0	0.0613	60.01	0	16.43	0.021	0.689	0.5005
17	45889544	4661	0.16445	1533	2.55197e-73	-1.22382	A	AAGG		Insertion	ENSG00000264589	MAPT-AS1	0		0	18.75	0	0.523	0.0614	60.17	0	22.71	-0.183	0.721	0.4971
17	45889589	4661	0.16445	1533	1.83118e-73	-1.22505	A	G	rs62055558	SNV	ENSG00000264589	MAPT-AS1	0		0	-0.0566	0	0.522	0.0618	60.26	0.911	16.7	-0.054	0.711	0.4974
17	45889772	4662	0.164414	1533	2.00104e-73	-1.22466	T	G	rs62055559	SNV	ENSG00000264589	MAPT-AS1	0		0	25.85	-1.487	0	0.0631	60	0	15.83	0	0.725	0.4962
17	45890853	4661	0.16445	1533	1.70256e-73	-1.22532	A	G	rs17691466	SNV	ENSG00000264589	MAPT-AS1	0		0	26.46	0	0	0.0617	60	0	16.38	0.051	0.695	0.5004
17	45891049	4661	0.302617	2821	7.86139e-24	-0.550583	G	A	rs7210728	SNV	ENSG00000264589	MAPT-AS1	0		0.057	26.25	1.28	0	0.0167	60	0	18.16	0.016	0.681	0.4989
17	45891097	4661	0.164235	1531	3.24713e-73	-1.22481	C	G	rs17691508	SNV	ENSG00000264589	MAPT-AS1	0		0	26.37	0	0	0.0616	60	0	16.52	-0.021	0.72	0.4989
17	45891206	4661	0.16445	1533	2.49378e-73	-1.22392	G	A	rs62056760	SNV	ENSG00000264589	MAPT-AS1	0		0	25.89	1.41	0	0.0615	60	0	16.6	0	0.698	0.4984
17	45891508	4656	0.164412	1531	3.98698e-73	-1.22319	A	G	rs55943606	SNV	ENSG00000264589	MAPT-AS1	0		0	9.79	-0.09	0	0.0612	59.81	0	14.89	-0.113	0.682	0.5306
17	45891571	4659	0.164413	1532	2.52362e-73	-1.22423	T	C	rs55895732	SNV	ENSG00000264589	MAPT-AS1	0		0	9.03	0	0.521	0.0612	59.85	0	15.62	0.114	0.736	0.5161
17	45891628	4660	0.16427	1531	2.01705e-73	-1.22488	T	C	rs55960528	SNV	ENSG00000264589	MAPT-AS1	0		0	11.17	0	0	0.0614	59.99	0	20.88	0.021	0.674	0.5085
17	45891653	4659	0.164306	1531	1.61986e-73	-1.22572	T	C	rs55877243	SNV	ENSG00000264589	MAPT-AS1	0		0	9.65	-1.113	0.52	0.0613	59.98	0	20.61	0.058	0.639	0.5109
17	45891770	4661	0.16445	1533	1.60681e-73	-1.22551	C	T	rs17770296	SNV	ENSG00000264589	MAPT-AS1	0		0	11.78	0	0	0.0615	60.03	0	16.28	0.025	0.683	0.505
17	45891802	4660	0.164485	1533	2.38777e-73	-1.22412	T	A	rs17691556	SNV	ENSG00000264589	MAPT-AS1	0		0	11.79	-0.563	0	0.0617	60.05	0	16.13	0.034	0.697	0.5026
17	45891892	4661	0.164557	1534	1.59415e-73	-1.22534	G	GC		Insertion	ENSG00000264589	MAPT-AS1	0		0	19.67	0	0	0.0616	60.05	0	20.24	-0.07	0.721	0.5047
17	45892320	4630	0.165551	1533	7.21704e-73	-1.22137	T	A	rs62056761	SNV	ENSG00000264589	MAPT-AS1	0		0	22.26	0.382	2.45	0.056	60	0	16.13	0.022	0.631	0.4868
17	45892413	4658	0.164341	1531	4.33592e-73	-1.22388	G	T	rs17770337	SNV	ENSG00000264589	MAPT-AS1	0		0	11.62	0	0	0.0614	59.99	0	16.01	0.039	0.694	0.5023
17	45892467	4661	0.164235	1531	2.14671e-73	-1.22528	A	G	rs62056773	SNV	ENSG00000264589	MAPT-AS1	0		0	11.03	-1.584	0	0.0616	59.95	0	15.47	0.015	0.716	0.5024
17	45892531	4656	0.138424	1289	1.35704e-09	0.435803	A	C	rs9910173	SNV	ENSG00000264589	MAPT-AS1	0		0.025	10.97	-0.068	0	0.0194	59.98	0	15.68	0.058	0.688	0.4973
17	45892586	4656	0.164089	1528	3.66057e-73	-1.22477	T	C	rs62056775	SNV	ENSG00000264589	MAPT-AS1	0		0	23.3	0	0	0.061	60	0	16.02	0.021	0.711	0.5054
17	45892629	4656	0.164412	1531	4.69933e-73	-1.22264	C	T	rs62056776	SNV	ENSG00000264589	MAPT-AS1	0		0	7.96	1.09	0.528	0.0608	59.78	0	21.6	-0.111	0.755	0.5067
17	45892646	4660	0.16427	1531	1.9261e-73	-1.22574	C	CAG	rs146712066	Insertion	ENSG00000264589	MAPT-AS1	0		0	16.94	0	1.117	0.0609	59.75	0	22.2	-0.091	0.782	0.5075
17	45892742	4648	0.164694	1531	1.24435e-73	-1.22884	C	A	rs78729125	SNV	ENSG00000264589	MAPT-AS1	0		0	10.83	0.368	0	0.0609	60.03	0	16.19	-0.075	0.702	0.5035
17	45892788	4659	0.164306	1531	5.89578e-73	-1.2226	T	C	rs17770343	SNV	ENSG00000264589	MAPT-AS1	0		0	11.43	-0.102	0	0.0615	60.05	0	16.14	0.047	0.724	0.5034
17	45892937	4648	0.164587	1530	3.64099e-73	-1.22396	G	A	rs62056777	SNV	ENSG00000264589	MAPT-AS1	0		0	22.2	0	0	0.0608	60	0	15.6	0.1	0.715	0.5173
17	45892951	4630	0.199136	1844	1.40698e-15	0.494123	C	T	rs8065165	SNV	ENSG00000264589	MAPT-AS1	0		0	10.77	0.126	0	0.0437	59.99	0	16.17	0	0.67	0.4989
17	45893296	4661	0.164235	1531	3.24713e-73	-1.22481	G	T	rs17691610	SNV	ENSG00000264589	MAPT-AS1	0		0	26.27	0	0	0.0616	60	0	16.36	0.02	0.71	0.5019
17	45893872	4659	0.163447	1523	6.62896e-73	-1.22264	T	TTAGATACATCA	rs138325961	Insertion	ENSG00000264589	MAPT-AS1	0		0	9.94	0.37	0.525	0.0592	60.01	0	23.92	-0.946	0.73	0.5005
17	45894115	4654	0.164375	1530	8.77076e-74	-1.22875	T	C	rs80233201	SNV	ENSG00000264589	MAPT-AS1	0		0	25.83	-0.279	0	0.0617	60	0	16.35	-0.017	0.669	0.4955
17	45894238	4639	0.164367	1525	2.85498e-73	-1.22564	C	G	rs62056778	SNV	ENSG00000264589	MAPT-AS1	0		0	25.72	0.042	0	0.0618	60	0	16.35	0.018	0.744	0.4982
17	45894419	4429	0.162226	1437	1.81596e-74	-1.27031	A	G	rs11575895	SNV	ENSG00000264589	MAPT-AS1	0		0	24.78	0.026	0	0.0625	60	0	16.16	-0.013	0.696	0.5
17	45894571	4467	0.162525	1452	1.45204e-73	-1.25834	C	A	rs62056779	SNV	ENSG00000264589	MAPT-AS1	0		0	11.06	-0.463	0	0.0647	60.04	0	15.58	0.019	0.694	0.5027
17	45894659	4481	0.163245	1463	1.55466e-74	-1.25936	TC	T	rs144722105	Deletion	ENSG00000264589	MAPT-AS1	0		0	19.09	0.039	0	0.0682	60.07	0	19.38	0.066	0.739	0.5028
17	45894776	4574	0.164408	1504	3.91982e-75	-1.25006	G	A	rs11575896	SNV	ENSG00000264589	MAPT-AS1	0		0	11.25	0.138	0	0.0622	60.02	0	16.2	0.05	0.692	0.5025
17	45895215	4650	0.164301	1528	2.80458e-74	-1.2349	C	T	rs74457229	SNV	ENSG00000264589	MAPT-AS1	0		0	24.98	0.324	0.522	0.0618	60	0	16.66	0.045	0.66	0.4983
17	45895415	4646	0.137753	1280	2.17653e-09	0.431867	AG	A	rs150602007	Deletion	ENSG00000264589	MAPT-AS1	0		0.0215	19.87	-0.199	0	0.0196	60.1	0	20.9	0	0.698	0.4977
17	45895714	4580	0.163755	1500	6.30332e-71	-1.21602	A	G	rs74548327	SNV	ENSG00000186868	MAPT	0		0	10.47	0.047	4.993	0.0608	60	0	14.99	-0.064	1.057	0.5331
17	45895867	4645	0.16437	1527	1.96768e-73	-1.22642	C	T	rs76324150	SNV	ENSG00000186868	MAPT	0		0	23.02	0.076	1.745	0.0618	60	0	15.45	0.223	0.833	0.5208
17	45896042	4655	0.164662	1533	5.30721e-73	-1.22133	C	T	rs113347741	SNV	ENSG00000186868	MAPT	0		0	24.1	-0.021	0.52	0.0615	60	0	21.93	-0.015	0.67	0.504
17	45896047	4650	0.164624	1531	2.87298e-73	-1.22571	A	G	rs78720789	SNV	ENSG00000186868	MAPT	0		0	24.13	-0.975	0	0.0614	60	0	22	-0.018	0.732	0.5044
17	45896132	4654	0.302643	2817	1.94054e-24	-0.558353	T	G	rs4792891	SNV	ENSG00000186868	MAPT	0		0.1124	26.3	0	0	0.0147	60	0	17.72	0.009	0.705	0.499
17	45896286	4649	0.164767	1532	6.25902e-73	-1.22114	C	T	rs62056780	SNV	ENSG00000186868	MAPT	0		0	25.92	0.954	0	0.0615	60	0	16.16	0.029	0.727	0.502
17	45896533	4655	0.164447	1531	1.90512e-73	-1.22546	T	C	rs62056781	SNV	ENSG00000186868	MAPT	0		0	25.56	-0.701	0	0.0617	60	0	15.59	0.03	0.67	0.5023
17	45896699	4654	0.164482	1531	2.63297e-73	-1.22416	C	A	rs74496580	SNV	ENSG00000186868	MAPT	0		0	25.83	1.54	0	0.0618	60	0	16.16	0.044	0.665	0.5152
17	45896781	4657	0.228473	2128	3.36538e-16	0.473367	C	T	rs3785878	SNV	ENSG00000186868	MAPT	0		0.0121	26.09	1.36	0	0.0209	60	0	16.92	-0.029	0.689	0.4989
17	45896864	4659	0.164306	1531	3.02425e-73	-1.22514	C	T	rs62056782	SNV	ENSG00000186868	MAPT	0		0	11.44	0.314	0	0.0618	60.04	0	16.59	-0.014	0.705	0.503
17	45896977	4652	0.16423	1528	2.89719e-73	-1.22463	TCGC	T		Deletion	ENSG00000186868	MAPT	0		0	18.47	0.188	0	0.0608	60.15	0	22.27	-0.103	0.698	0.5075
17	45896988	4654	0.16416	1528	1.97317e-73	-1.22595	G	A	rs113161176	SNV	ENSG00000186868	MAPT	0		0	10.86	-0.244	0	0.0606	60.1	0	22.11	-0.078	0.697	0.5031
17	45897183	4657	0.164591	1533	2.59596e-73	-1.22397	G	C	rs62056783	SNV	ENSG00000186868	MAPT	0		0	25.76	0.73	0.522	0.062	60	0	16.15	0	0.671	0.4988
17	45897228	4658	0.137827	1284	2.18792e-09	0.431187	G	A	rs7224541	SNV	ENSG00000186868	MAPT	0		0.0018	26.28	1.13	0	0.0255	60	0	15.86	0.036	0.713	0.5043
17	45897523	4660	0.164485	1533	1.51748e-73	-1.22579	C	G	rs62056784	SNV	ENSG00000186868	MAPT	0		0	25.53	-0.928	0	0.0618	60	0	15.58	0.046	0.679	0.5023
17	45897897	4659	0.164413	1532	1.93696e-73	-1.22496	T	C	rs62056785	SNV	ENSG00000186868	MAPT	0		0	11.24	-0.337	0	0.0617	60.03	0	21.61	0.014	0.657	0.5005
17	45897919	4661	0.164342	1532	2.15396e-73	-1.22449	T	C	rs62056786	SNV	ENSG00000186868	MAPT	0		0	11.56	-0.042	0	0.0617	60.04	0	21.48	0.021	0.672	0.5008
17	45897994	4660	0.164056	1529	4.41751e-72	-1.21409	ATTACTGTATAAGCTGCTTATAT	A	rs151131666	Deletion	ENSG00000186868	MAPT	0		0	1.06	0	0	0.0627	61.02	2.09	20.59	-0.059	0.683	0.5468
17	45898049	4654	0.163945	1526	9.00288e-73	-1.22087	A	C	rs62056789	SNV	ENSG00000186868	MAPT	0		0	-0.6707	0.209	0	0.0617	61.03	1.88	22.69	-0.888	0.654	0.5041
17	45898051	4654	0.163945	1526	9.51458e-73	-1.22067	G	A	rs62056790	SNV	ENSG00000186868	MAPT	0		0	-0.8555	1.46	0.525	0.0617	61.03	1.88	22.41	-0.938	0.638	0.5036
17	45898698	4661	0.164342	1532	2.31913e-73	-1.22431	T	C	rs62056791	SNV	ENSG00000186868	MAPT	0		0	25.89	0	0	0.0615	60	0	16.35	0.079	0.704	0.5005
17	45899278	4660	0.164163	1530	1.60275e-73	-1.22662	G	A	rs62056792	SNV	ENSG00000186868	MAPT	0		0	25.88	0.033	0	0.0618	60	0	16.34	-0.057	0.704	0.5031
17	45899318	4661	0.30251	2820	4.25159e-24	-0.553878	T	C	rs9303523	SNV	ENSG00000186868	MAPT	0		0.0567	25.8	0	0	0.0167	60	0	17.82	0.035	0.703	0.5013
17	45899447	4661	0.205535	1916	3.31526e-16	0.49534	C	A	rs11079727	SNV	ENSG00000186868	MAPT	0		0	26.39	0	0	0.0437	60	0	16.14	0.03	0.699	0.5008
17	45899652	4659	0.164306	1531	2.59328e-73	-1.22468	A	G	rs62056793	SNV	ENSG00000186868	MAPT	0		0	25.58	-0.761	0.522	0.0617	60	0	16.25	0	0.662	0.5016
17	45899683	4661	0.16445	1533	1.56819e-73	-1.22559	A	G	rs62056794	SNV	ENSG00000186868	MAPT	0		0	25.87	0	0	0.0618	60	0	16.4	0.092	0.711	0.5021
17	45900336	4659	0.16452	1533	3.07968e-73	-1.22323	C	T	rs1864324	SNV	ENSG00000186868	MAPT	0		0	9.92	0.975	0	0.0617	60.07	0	16.46	-0.178	0.684	0.5134
17	45900382	4658	0.163267	1521	2.74328e-72	-1.21763	G	GGCTGGCCCATA		Insertion	ENSG00000186868	MAPT	0		0	12.55	0	0	0.0623	60.07	0	23.53	-0.751	0.685	0.5108
17	45900461	4661	0.16445	1533	2.53735e-73	-1.22385	C	T	rs1864325	SNV	ENSG00000186868	MAPT	0		0	11.49	0	0	0.0618	60.05	0	16.31	-0.028	0.657	0.5063
17	45900480	4661	0.302617	2821	6.44072e-24	-0.551431	T	G	rs28646281	SNV	ENSG00000186868	MAPT	0		0.0374	11.57	0	0	0.018	60.03	0	17.87	0.036	0.662	0.5037
17	45900675	4661	0.16445	1533	1.84972e-73	-1.225	C	T	rs62056795	SNV	ENSG00000186868	MAPT	0		0	25.34	0	0	0.0617	60	0	16.2	0	0.707	0.5029
17	45900754	4661	0.16445	1533	1.70256e-73	-1.22532	A	G	rs62056796	SNV	ENSG00000186868	MAPT	0		0	25.47	0	0	0.0617	60	0	16.29	0.05	0.674	0.5019
17	45900929	4662	0.164414	1533	2.00104e-73	-1.22466	G	C	rs55691306	SNV	ENSG00000186868	MAPT	0		0	25.88	0	0	0.0614	60	0	16.46	-0.028	0.693	0.4971
17	45900940	4661	0.164235	1531	3.71637e-73	-1.2243	G	A	rs56306380	SNV	ENSG00000186868	MAPT	0		0	22.19	1.55	0	0.0613	60	0	22.46	-0.032	0.718	0.4971
17	45900942	4661	0.164235	1531	3.71637e-73	-1.2243	T	C	rs55841786	SNV	ENSG00000186868	MAPT	0		0	22.27	-0.771	0	0.061	60	0	22.48	-0.03	0.704	0.4973
17	45900954	4662	0.164414	1533	2.00104e-73	-1.22466	G	A	rs55823844	SNV	ENSG00000186868	MAPT	0		0	25.78	0	0	0.0616	60	0	16.39	-0.038	0.678	0.4965
17	45901168	4662	0.164414	1533	2.00104e-73	-1.22466	G	A	rs1560310	SNV	ENSG00000186868	MAPT	0		0	26.04	1.61	0	0.0605	60	0	16.82	0.044	0.673	0.5018
17	45901238	4662	0.164414	1533	2.00104e-73	-1.22466	A	G	rs1467962	SNV	ENSG00000186868	MAPT	0		0	25.86	-1.139	0	0.0616	60	0	15.63	-0.015	0.68	0.5002
17	45901259	4662	0.164414	1533	2.00104e-73	-1.22466	T	C	rs1560311	SNV	ENSG00000186868	MAPT	0		0	25.88	-1.369	0	0.0616	60	0	15.77	0	0.665	0.4986
17	45901568	4662	0.164414	1533	2.00104e-73	-1.22466	T	G	rs1467963	SNV	ENSG00000186868	MAPT	0		0	25.86	0	0	0.0616	60	0	16.44	0.035	0.686	0.498
17	45901622	4661	0.30251	2820	4.54518e-24	-0.553491	A	G	rs1560312	SNV	ENSG00000186868	MAPT	0		0.0388	25.41	0	0	0.0178	60	0	17.93	0.036	0.678	0.4998
17	45902102	4658	0.164556	1533	3.35567e-73	-1.22297	T	A	rs62056800	SNV	ENSG00000186868	MAPT	0		0	11.21	-0.263	0	0.0611	59.99	0	15.39	0.029	0.714	0.5123
17	45902138	4654	0.164804	1534	4.74887e-73	-1.22174	G	A	rs62056801	SNV	ENSG00000186868	MAPT	0		0	10.99	1.19	0	0.0615	59.98	0	15.91	0	0.655	0.5096
17	45902256	4658	0.164556	1533	1.41663e-73	-1.22608	G	A	rs113834264	SNV	ENSG00000186868	MAPT	0		0	11.18	0.809	0	0.0614	59.98	0	16.5	0.045	0.678	0.5076
17	45902456	4660	0.164485	1533	2.38467e-73	-1.22412	A	T	rs2099151	SNV	ENSG00000186868	MAPT	0		0	26.36	0	0	0.0616	60	0	16.36	0.022	0.699	0.5038
17	45902605	4662	0.164522	1534	4.16957e-73	-1.22161	C	T	rs2082068	SNV	ENSG00000186868	MAPT	0		0	24.68	0.534	0	0.0612	60	0	19.36	0.03	0.683	0.501
17	45903164	4662	0.164414	1533	2.00104e-73	-1.22466	A	C	rs1984937	SNV	ENSG00000186868	MAPT	0		0	26.15	0	0	0.0618	60	0	16.35	-0.022	0.691	0.501
17	45903396	4658	0.164341	1531	4.69347e-74	-1.23204	A	G	rs62056802	SNV	ENSG00000186868	MAPT	0		0	9.91	0	2.447	0.0615	59.99	0	15.86	0.04	0.874	0.5144
17	45903632	4479	0.160973	1442	5.84546e-69	-1.21474	G	A	rs112003140	SNV	ENSG00000186868	MAPT	0		0	-0.8984	0.674	4.347	0.0596	59.36	0	14.16	0.427	1.073	0.5613
17	45904465	4494	0.158433	1424	1.10954e-69	-1.22513	A	T	rs113029914	SNV	ENSG00000186868	MAPT	0		0	-5.194	-0.659	13.797	0.0652	60.3	0	12.94	0.114	1.644	0.5715
17	45904592	4629	0.164506	1523	4.10801e-72	-1.21931	C	T	rs112275277	SNV	ENSG00000186868	MAPT	0		0	9.39	1.31	6.051	0.0585	60.01	0	15.7	0.032	1.118	0.5309
17	45904703	4655	0.164125	1528	5.40968e-73	-1.22365	T	G	rs367820416	SNV	ENSG00000186868	MAPT	0		0	6.59	0	1.109	0.0592	60.07	0	21.68	0.119	0.665	0.4985
17	45904793	4660	0.164485	1533	2.31989e-73	-1.22423	A	G	rs62056803	SNV	ENSG00000186868	MAPT	0		0	9.73	-1.368	1.107	0.0617	60.04	0	15.64	-0.086	0.788	0.4967
17	45904920	4660	0.164485	1533	2.80624e-73	-1.2235	C	T	rs62056804	SNV	ENSG00000186868	MAPT	0		0	25.21	0	0	0.0617	60	0	16.51	-0.049	0.689	0.4977
17	45905537	4661	0.16445	1533	2.41622e-73	-1.22404	A	G	rs77084869	SNV	ENSG00000186868	MAPT	0		0	25.61	-1.293	0	0.0615	60	0	15.4	-0.018	0.677	0.5035
17	45905595	4660	0.164485	1533	1.71671e-73	-1.22531	T	C	rs74573628	SNV	ENSG00000186868	MAPT	0		0	25.92	0	0	0.0617	60	0	16.37	0.024	0.699	0.5007
17	45905793	4662	0.164414	1533	2.00104e-73	-1.22466	T	C	rs75617973	SNV	ENSG00000186868	MAPT	0		0	25.92	0	0	0.0618	60	0	16.44	0.034	0.7	0.4987
17	45905997	4659	0.164413	1532	4.06352e-73	-1.22224	G	A	rs62056805	SNV	ENSG00000186868	MAPT	0		0	25.63	1.47	0	0.0618	60	0	16.71	0	0.694	0.5033
17	45906435	4658	0.164341	1531	6.52359e-73	-1.2223	A	G	rs62056806	SNV	ENSG00000186868	MAPT	0		0	25.58	-1.032	0	0.0617	60	0	15.66	-0.05	0.706	0.5
17	45906715	4660	0.135408	1262	3.27323e-09	0.427724	G	A	rs9898786	SNV	ENSG00000186868	MAPT	0		0.0334	24.78	1.07	0	0.0184	60	0	15.41	-0.022	0.687	0.5018
17	45906887	4662	0.164414	1533	2.00104e-73	-1.22466	G	C	rs62056807	SNV	ENSG00000186868	MAPT	0		0	25.76	0.299	0	0.0617	60	0	16.46	0.018	0.704	0.5006
17	45907033	4662	0.164414	1533	2.00104e-73	-1.22466	C	T	rs1467966	SNV	ENSG00000186868	MAPT	0		0	25.79	0.553	0	0.0616	60	0	16.72	0.015	0.668	0.5009
17	45907280	4660	0.164056	1529	4.54443e-74	-1.23232	T	C	rs62056808	SNV	ENSG00000186868	MAPT	0		0	23.96	-1.064	0	0.0594	60	0	21.41	0.051	0.694	0.5045
17	45907306	4657	0.163625	1524	1.19701e-73	-1.23268	T	C	rs62056810	SNV	ENSG00000186868	MAPT	0		0	23.54	0	0	0.0589	60	0	22.25	0.022	0.685	0.5036
17	45907498	4657	0.164591	1533	1.42804e-73	-1.22616	C	T	rs79492906	SNV	ENSG00000186868	MAPT	0		0	25.5	0.372	0	0.0621	60	0	16.64	0.023	0.666	0.5024
17	45907881	4660	0.164378	1532	1.7347e-73	-1.22554	C	T	rs62056811	SNV	ENSG00000186868	MAPT	0		0	25.88	0	0	0.0616	60	0	16.37	-0.044	0.68	0.4984
17	45908231	4662	0.164414	1533	1.80948e-73	-1.22493	C	T	rs74509629	SNV	ENSG00000186868	MAPT	0		0	25.81	1.68	0	0.0616	60	0	16.94	0.078	0.724	0.4976
17	45908270	4661	0.499678	4658	3.47136e-30	0.568636	C	A	rs3785879	SNV	ENSG00000186868	MAPT	0		0.9756	24.82	0	0	0.0061	60	0	20.78	0.214	0.686	0.5087
17	45908296	4662	0.164522	1534	1.36527e-73	-1.22587	T	C	rs79290980	SNV	ENSG00000186868	MAPT	0		0	25.81	0.05	0	0.0616	60	0	16.4	0	0.729	0.4961
17	45908357	4658	0.133212	1241	8.91831e-09	0.418375	G	A	rs4792893	SNV	ENSG00000186868	MAPT	0		0	26.38	0	0	0.0328	60	0	15.35	-0.057	0.677	0.4984
17	45909030	4661	0.16445	1533	2.42919e-73	-1.22399	C	T	rs1467968	SNV	ENSG00000186868	MAPT	0		0	25.73	1.41	0	0.0618	60	0	16.68	0.07	0.704	0.503
17	45909054	4660	0.164485	1533	2.32829e-73	-1.22418	A	G	rs4371195	SNV	ENSG00000186868	MAPT	0		0	25.92	-0.892	0	0.0615	60	0	15.63	0.049	0.689	0.5022
17	45909096	4662	0.164414	1533	2.00104e-73	-1.22466	A	G	rs12150527	SNV	ENSG00000186868	MAPT	0		0	25.77	-0.986	0	0.0615	60	0	15.71	-0.02	0.69	0.5022
17	45909626	4657	0.164376	1531	1.07743e-73	-1.22757	G	C	rs7502888	SNV	ENSG00000186868	MAPT	0		0	11.1	0	0	0.0614	59.94	0	16.12	0.016	0.701	0.5067
17	45909788	4567	0.166083	1517	1.30517e-69	-1.19991	G	A	rs62056812	SNV	ENSG00000186868	MAPT	0		0	9.92	1.11	0.529	0.058	59.99	0	16.23	0.218	0.623	0.5095
17	45910357	4661	0.164021	1529	2.44737e-73	-1.22599	G	A	rs28439143	SNV	ENSG00000186868	MAPT	0		0	24.62	0.78	0	0.0611	60	0	16.89	0.088	0.709	0.5001
17	45910435	4659	0.16495	1537	2.31811e-73	-1.22341	T	C	rs56189701	SNV	ENSG00000186868	MAPT	0		0	23.55	-1.1	0	0.0604	60	0	15.8	0	0.682	0.4943
17	45910576	4659	0.224619	2093	1.3259e-15	0.467219	T	A	rs60128610	SNV	ENSG00000186868	MAPT	0		0	11.26	-0.503	0	0.035	60.02	0	15.75	0.045	0.716	0.5077
17	45910839	4658	0.172821	1610	2.8922e-70	-1.17766	A	G	rs2435204	SNV	ENSG00000186868	MAPT	0		0	24.17	-1.414	0	0.0604	60	0	15.84	0	0.682	0.4961
17	45911257	4660	0.16427	1531	3.14094e-73	-1.22497	G	A	rs62056835	SNV	ENSG00000186868	MAPT	0		0	25.85	1.25	0	0.0611	60	0	16.6	0.031	0.676	0.5002
17	45911518	4657	0.164484	1532	5.2417e-73	-1.22293	T	C	rs62056837	SNV	ENSG00000186868	MAPT	0		0	11.44	0.183	0	0.0614	59.99	0	16.25	0.046	0.675	0.5018
17	45911721	4662	0.164414	1533	2.00104e-73	-1.22466	A	G	rs62056838	SNV	ENSG00000186868	MAPT	0		0	10.16	-0.809	0.522	0.0616	59.99	0	15.92	-0.097	0.66	0.495
17	45911763	4634	0.164976	1529	2.74368e-72	-1.21749	CA	C	rs66760063	Deletion	ENSG00000186868	MAPT	0		0	18.83	0.219	0.525	0.0611	59.99	0	22.21	-0.119	0.649	0.4962
17	45911784	4660	0.163948	1528	2.15963e-73	-1.22634	A	AC	rs200943184	Insertion	ENSG00000186868	MAPT	0		0	19.46	-0.03	0	0.0615	60	0	23.42	-0.144	0.715	0.4978
17	45911793	4658	0.164126	1529	3.68906e-73	-1.22363	G	GC		Insertion	ENSG00000186868	MAPT	0		0	19.43	0	0	0.0617	60.04	0	22.61	-0.168	0.711	0.4983
17	45911855	4662	0.164414	1533	2.00104e-73	-1.22466	T	C	rs62056839	SNV	ENSG00000186868	MAPT	0		0	10.21	0	0	0.0616	60.08	0	16.58	-0.163	0.661	0.5008
17	45912143	4661	0.16445	1533	1.93769e-73	-1.22481	TA	T		Deletion	ENSG00000186868	MAPT	0		0	19.84	0	0	0.0618	60.1	0	20.14	0	0.677	0.5061
17	45912323	4662	0.164414	1533	2.00104e-73	-1.22466	T	C	rs62056840	SNV	ENSG00000186868	MAPT	0		0	25.67	0	0	0.0618	60	0	16.44	-0.019	0.69	0.5012
17	45912532	4660	0.164378	1532	2.75294e-73	-1.22388	T	G	rs112116311	SNV	ENSG00000186868	MAPT	0		0	25.6	0	0	0.0614	60	0	16.33	0.044	0.68	0.4999
17	45912543	4660	0.164378	1532	3.69833e-73	-1.22277	A	G	rs78209533	SNV	ENSG00000186868	MAPT	0		0	25.65	0	0	0.0613	60	0	16.36	0.077	0.669	0.5009
17	45912675	4661	0.16445	1533	2.41147e-73	-1.22402	A	C	rs62056841	SNV	ENSG00000186868	MAPT	0		0	25.47	0	0	0.0617	60	0	16.31	0.031	0.707	0.5017
17	45912706	4662	0.164307	1532	3.80304e-73	-1.2226	A	G	rs79860128	SNV	ENSG00000186868	MAPT	0		0	25.65	-1.302	0	0.0618	60	0	15.66	0.037	0.721	0.5023
17	45913296	4660	0.164485	1533	2.50087e-73	-1.22388	G	A	rs9944484	SNV	ENSG00000186868	MAPT	0		0	11.11	1.34	0	0.0568	59.99	0	16.43	0.054	0.717	0.5008
17	45913553	4660	0.16427	1531	1.9845e-73	-1.22562	A	G	rs17563965	SNV	ENSG00000186868	MAPT	0		0	26.08	-0.557	0	0.0591	60	0	16.43	0.051	0.697	0.4976
17	45913886	4661	0.16445	1533	1.84972e-73	-1.225	AC	A		Deletion	ENSG00000186868	MAPT	0		0	19.24	0	0.52	0.0613	60.08	0	20.25	0	0.672	0.5017
17	45913906	4658	0.164448	1532	1.28598e-73	-1.22678	A	G	rs17563986	SNV	ENSG00000186868	MAPT	0		0	11.48	-0.992	0	0.0612	60.05	0	15.71	-0.03	0.701	0.4996
17	45914102	4661	0.16445	1533	1.91128e-73	-1.22487	T	TA		Insertion	ENSG00000186868	MAPT	0		0	20.07	0	0	0.0617	60.04	0	17.67	-0.029	0.7	0.5034
17	45914143	4662	0.130631	1218	2.41915e-08	0.411319	A	C	rs61421488	SNV	ENSG00000186868	MAPT	0		0.4723	11.25	0	0	0.0095	60.09	0	17.31	0.037	0.667	0.4877
17	45914187	4653	0.291747	2715	5.50628e-26	-0.581068	A	G		SNV	ENSG00000186868	MAPT	0		0.0898	9.03	-1.361	1.159	0.0152	60.06	0	16.44	-1.184	0.815	0.5037
17	45914415	4661	0.16445	1533	1.70256e-73	-1.22532	G	T	rs17564020	SNV	ENSG00000186868	MAPT	0		0	26.01	0	0.52	0.0622	60	0	16.56	0.008	0.751	0.4973
17	45914522	4662	0.164414	1533	2.00104e-73	-1.22466	G	A	rs55682376	SNV	ENSG00000186868	MAPT	0		0	23.9	0.021	1.11	0.0634	60	0	16.24	-0.023	0.589	0.5056
17	45914867	4652	0.164553	1531	6.62055e-73	-1.22254	C	T	rs55788678	SNV	ENSG00000186868	MAPT	0		0	10.48	1.23	0	0.0604	60.05	0	22.46	0.038	0.664	0.4915
17	45914878	4653	0.16441	1530	5.24481e-73	-1.22504	G	A	rs56042957	SNV	ENSG00000186868	MAPT	0		0	10.72	1	0	0.0607	59.99	0	21.98	0.077	0.695	0.4939
17	45914917	4647	0.1643	1527	5.01491e-72	-1.21774	A	G	rs55810795	SNV	ENSG00000186868	MAPT	0		0	10.88	0	0	0.0602	59.99	0	21.64	0.041	0.699	0.4976
17	45914939	4654	0.164052	1527	8.32252e-73	-1.2242	G	A	rs55933304	SNV	ENSG00000186868	MAPT	0		0	11.03	-0.825	0	0.0605	59.99	0	21.2	0.02	0.694	0.5008
17	45915090	4660	0.164485	1533	1.59407e-73	-1.22561	G	A	rs62056848	SNV	ENSG00000186868	MAPT	0		0	22.86	1.65	0	0.061	60	0	22.48	0.054	0.685	0.4941
17	45915097	4662	0.164414	1533	2.00104e-73	-1.22466	G	C	rs62056849	SNV	ENSG00000186868	MAPT	0		0	23.12	-1.164	0	0.0609	60	0	22.36	0.038	0.686	0.4946
17	45915215	4644	0.165913	1541	4.18371e-71	-1.20281	C	T	rs62056850	SNV	ENSG00000186868	MAPT	0		0	10.76	1.19	0	0.0608	59.99	0	16.67	0.026	0.691	0.4905
17	45916010	4661	0.4882	4551	2.5275e-26	0.528713	T	G	rs3785880	SNV	ENSG00000186868	MAPT	0		0.0005	25.95	0	0	0.0276	60	0	19.66	0.033	0.689	0.5012
17	45916886	4660	0.165236	1540	5.1303e-73	-1.21749	T	C	rs77926909	SNV	ENSG00000186868	MAPT	0		0	25.89	-1.35	0	0.0621	60	0	15.8	0	0.667	0.5014
17	45916992	4662	0.164629	1535	1.34456e-73	-1.22405	C	T	rs111541901	SNV	ENSG00000186868	MAPT	0		0	25.91	0	0	0.063	60	0	16.22	-0.03	0.689	0.5003
17	45917020	4662	0.164843	1537	1.85858e-73	-1.22239	C	A	rs17649518	SNV	ENSG00000186868	MAPT	0		0	11.57	0	0	0.0634	60.04	0	16.5	-0.039	0.654	0.5
17	45917069	4662	0.165165	1540	2.59371e-73	-1.22103	A	G	rs62056859	SNV	ENSG00000186868	MAPT	0		0	9.49	0	1.099	0.0627	60.05	0	16.44	0.058	0.663	0.4989
17	45917257	4662	0.164951	1538	1.65985e-73	-1.22284	G	A	rs112647192	SNV	ENSG00000186868	MAPT	0		0	11.95	1.21	0	0.0621	60.04	0	21.83	0.016	0.714	0.4955
17	45917282	4661	0.164986	1538	2.18324e-73	-1.22146	C	T	rs17649553	SNV	ENSG00000186868	MAPT	0		0	12.55	1.23	0	0.0615	60.04	0	21.77	0	0.71	0.4967
17	45917586	4661	0.164664	1535	1.92282e-73	-1.22303	A	G	rs17649571	SNV	ENSG00000186868	MAPT	0		0	25.58	0	0.523	0.063	60	0	16.73	0.046	0.723	0.49
17	45917732	4655	0.164769	1534	5.18658e-73	-1.21982	G	A	rs17564153	SNV	ENSG00000186868	MAPT	0		0	9.94	1.19	3.256	0.0629	60.07	0	16.74	-0.264	0.5	0.494
17	45918566	4660	0.38294	3569	2.96811e-32	0.604342	C	G	rs8076152	SNV	ENSG00000186868	MAPT	0		0.1817	25.69	0.511	0	0.013	60	0	18.44	0.036	0.705	0.4989
17	45918624	4661	0.164664	1535	1.91434e-73	-1.22304	A	G	rs17649635	SNV	ENSG00000186868	MAPT	0		0	26.19	-0.634	0	0.0632	60	0	16.42	0.036	0.697	0.4994
17	45919542	4660	0.1647	1535	1.62872e-73	-1.22371	T	G	rs55760800	SNV	ENSG00000186868	MAPT	0		0	25.67	0	0.522	0.0634	60	0	16.52	0.028	0.657	0.4976
17	45919594	4660	0.1647	1535	1.71033e-73	-1.2235	A	G	rs56303672	SNV	ENSG00000186868	MAPT	0		0	25.86	0	0	0.0633	60	0	16.22	-0.013	0.668	0.4978
17	45920006	4661	0.16445	1533	2.22287e-73	-1.22331	T	C	rs17649641	SNV	ENSG00000186868	MAPT	0		0	26.41	0	0	0.0633	60	0	16.6	0.05	0.701	0.4985
17	45920133	4656	0.164734	1534	1.58646e-73	-1.22405	A	T	rs75046472	SNV	ENSG00000186868	MAPT	0		0	25.87	0	0	0.0642	60	0	16.41	0	0.695	0.4986
17	45920154	4658	0.16477	1535	1.56567e-73	-1.22394	C	T	rs17564223	SNV	ENSG00000186868	MAPT	0		0	26.35	1.27	0	0.0636	60	0	16.31	0.055	0.689	0.4997
17	45920535	4660	0.164485	1533	2.05858e-73	-1.2237	G	C	rs17649700	SNV	ENSG00000186868	MAPT	0		0	26.4	0	0	0.0629	60	0	16.21	0.016	0.686	0.506
17	45920912	4661	0.0239219	223	2.39854e-08	-0.923934	C	T	rs62058963	SNV	ENSG00000186868	MAPT	0		0.4052	25.85	1.79	0	0.0105	60	0	14.72	0	0.676	0.4958
17	45920962	4659	0.16452	1533	2.64467e-73	-1.22367	C	T	rs1467969	SNV	ENSG00000186868	MAPT	0		0	26.4	1.25	0	0.0619	60	0	16.5	-0.011	0.69	0.4967
17	45921208	4657	0.164269	1530	3.02203e-73	-1.22434	T	G	rs1467970	SNV	ENSG00000186868	MAPT	0		0	26.28	0	0	0.0619	60	0	16.48	0.088	0.694	0.4961
17	45921401	4657	0.164698	1534	9.09698e-74	-1.22767	T	C	rs767058	SNV	ENSG00000186868	MAPT	0		0	26.18	0.123	0	0.0608	60	0	16.54	0.057	0.724	0.4975
17	45921456	4660	0.164378	1532	2.16712e-73	-1.22465	A	G	rs767057	SNV	ENSG00000186868	MAPT	0		0	25.36	0	0	0.0614	60	0	16.37	-0.03	0.702	0.4963
17	45921544	4661	0.16445	1533	1.53537e-73	-1.22568	C	T	rs767056	SNV	ENSG00000186868	MAPT	0		0	25.72	1.51	0	0.0626	60	0	17	0.06	0.68	0.4939
17	45921837	4657	0.120679	1124	1.89527e-08	0.42496	G	A	rs4792894	SNV	ENSG00000186868	MAPT	0		0	25.03	1.16	0	0.0387	60	0	15.35	0.036	0.671	0.5
17	45922040	4634	0.165516	1534	1.12964e-72	-1.2192	A	G	rs62058964	SNV	ENSG00000186868	MAPT	0		0	10.9	-1.222	0	0.0613	59.98	0	14.76	0	0.709	0.4977
17	45922419	4635	0.165372	1533	1.0308e-72	-1.21964	C	G	rs1967981	SNV	ENSG00000186868	MAPT	0		0	6.55	0	2.494	0.0601	60.07	0	23.43	-0.026	0.524	0.4719
17	45922427	4634	0.165408	1533	3.27484e-72	-1.21559	G	A	rs1476127	SNV	ENSG00000186868	MAPT	0		0	6.74	0	3.279	0.0606	60.07	0	23.5	0	0.509	0.4683
17	45922836	4662	0.164522	1534	3.07271e-73	-1.22288	G	A	rs55929431	SNV	ENSG00000186868	MAPT	0		0	25.84	0.274	0	0.0591	60	0	16.51	-0.028	0.678	0.4991
17	45922868	4662	0.164414	1533	2.00104e-73	-1.22466	A	T	rs8079501	SNV	ENSG00000186868	MAPT	0		0	26.22	-0.375	0	0.0617	60	0	16.6	0.024	0.738	0.498
17	45923139	4660	0.164485	1533	1.76736e-73	-1.22521	C	T	rs56002706	SNV	ENSG00000186868	MAPT	0		0	25.74	1.38	0	0.0615	60	0	16.69	0.02	0.7	0.4977
17	45923244	4659	0.16452	1533	2.03601e-73	-1.22476	G	A	rs8078495	SNV	ENSG00000186868	MAPT	0		0	25.87	1.36	0	0.0617	60	0	16.66	0.024	0.666	0.4972
17	45923548	4661	0.16445	1533	1.94658e-73	-1.22479	T	C	rs17649866	SNV	ENSG00000186868	MAPT	0		0	26.39	0	0	0.0618	60	0	16.44	0.033	0.701	0.4992
17	45923862	4659	0.164091	1529	3.40839e-73	-1.22554	G	A	rs62058968	SNV	ENSG00000186868	MAPT	0		0	25.77	0.881	0	0.0613	60	0	16.39	0.016	0.702	0.5015
17	45924013	4660	0.164378	1532	1.50703e-73	-1.2266	C	T	rs17564493	SNV	ENSG00000186868	MAPT	0		0	26.42	1.52	0	0.0613	60	0	16.6	0.042	0.689	0.501
17	45924183	4658	0.164019	1528	2.83755e-73	-1.22487	G	GC		Insertion	ENSG00000186868	MAPT	0		0	18.54	0	0.522	0.0619	60.09	0	16.65	-0.13	0.765	0.519
17	45924255	4662	0.164414	1533	2.00104e-73	-1.22466	A	G	rs17649918	SNV	ENSG00000186868	MAPT	0		0	10.22	0	1.102	0.0615	60.04	0	15.52	0.022	0.769	0.5146
17	45924295	4662	0.164414	1533	2.00104e-73	-1.22466	A	G	rs17649954	SNV	ENSG00000186868	MAPT	0		0	10.37	0	0.523	0.0618	60.03	0	16.05	0.136	0.758	0.5095
17	45924591	4661	0.16445	1533	2.26174e-73	-1.22426	T	G	rs55685451	SNV	ENSG00000186868	MAPT	0		0	25.85	-0.234	0	0.0613	60	0	15.98	0	0.712	0.5022
17	45924696	4662	0.164414	1533	2.00104e-73	-1.22466	A	C	rs17564591	SNV	ENSG00000186868	MAPT	0		0	25.9	-1.253	0	0.0616	60	0	15.72	0.049	0.689	0.5015
17	45924772	4662	0.164414	1533	4.92916e-73	-1.22074	A	G	rs17564619	SNV	ENSG00000186868	MAPT	0		0	26.41	-0.617	0	0.0622	60	0	16.37	0.046	0.712	0.5008
17	45925065	4659	0.163984	1528	3.32557e-73	-1.22478	C	T	rs62059003	SNV	ENSG00000186868	MAPT	0		0	25.84	0.584	0	0.0611	60	0	16.71	0.024	0.712	0.5015
17	45925189	4660	0.164485	1533	2.98647e-73	-1.22328	A	G	rs17650063	SNV	ENSG00000186868	MAPT	0		0	26.07	0.034	0.528	0.0614	60	0	16.36	0.042	0.731	0.5046
17	45925229	4662	0.164522	1534	3.73566e-73	-1.22216	C	T	rs17564703	SNV	ENSG00000186868	MAPT	0		0	26.42	0.825	0	0.0614	60	0	16.23	0.023	0.678	0.5064
17	45925603	4662	0.164414	1533	2.00104e-73	-1.22466	A	C	rs76090253	SNV	ENSG00000186868	MAPT	0		0	11.47	0	0	0.0617	60.08	0	16.33	0.044	0.705	0.5041
17	45925767	4661	0.164235	1531	2.14671e-73	-1.22528	A	AAAG	rs147319425	Insertion	ENSG00000186868	MAPT	0		0	20.25	0	0	0.061	60.18	0	22.62	-0.239	0.681	0.4997
17	45926031	4660	0.16427	1531	2.1066e-73	-1.22537	T	A	rs55788597	SNV	ENSG00000186868	MAPT	0		0	10.1	0.541	0.52	0.0617	59.96	0	16.69	0.018	0.669	0.504
17	45926080	4660	0.164485	1533	1.58844e-73	-1.22559	A	G	rs56197117	SNV	ENSG00000186868	MAPT	0		0	10.86	-1.052	0	0.0616	59.95	0	15.55	0	0.704	0.5023
17	45926233	4657	0.164484	1532	3.03017e-73	-1.22354	C	T	rs56249311	SNV	ENSG00000186868	MAPT	0		0	11.02	0	0	0.0613	59.97	0	21.73	-0.118	0.726	0.4931
17	45926259	4662	0.164414	1533	2.00104e-73	-1.22466	T	TAA	rs137941099	Insertion	ENSG00000186868	MAPT	0		0	19.71	0.035	0	0.061	59.99	0	22.7	-0.139	0.686	0.4942
17	45926527	4660	0.164378	1532	6.77009e-73	-1.22057	A	G	rs62059004	SNV	ENSG00000186868	MAPT	0		0	11.13	-0.643	0	0.0616	59.99	0	16.25	0.035	0.702	0.5005
17	45926710	4661	0.164235	1531	3.24713e-73	-1.22481	T	C	rs76500077	SNV	ENSG00000186868	MAPT	0		0	25.84	-1.441	0	0.0614	60	0	15.65	-0.038	0.679	0.4998
17	45927106	4662	0.164414	1533	2.00104e-73	-1.22466	A	G	rs62059005	SNV	ENSG00000186868	MAPT	0		0	11.15	0	0	0.0613	60.04	0	16.46	0.055	0.69	0.4939
17	45927820	4658	0.164448	1532	4.4962e-73	-1.22203	G	A	rs113313477	SNV	ENSG00000186868	MAPT	0		0	-0.4372	0	0	0.0611	58.91	0	16.03	-0.054	0.688	0.5078
17	45927860	4658	0.164556	1533	2.30346e-73	-1.22432	A	C	rs112439933	SNV	ENSG00000186868	MAPT	0		0	-0.5297	-1.112	0	0.061	59.11	0	15.22	0.066	0.673	0.5123
17	45927888	4627	0.16555	1532	2.73711e-73	-1.22552	T	A	rs113796169	SNV	ENSG00000186868	MAPT	0		0	1.03	0	0	0.0612	59.21	0	15.94	0.112	0.714	0.5122
17	45928047	4586	0.16485	1512	4.79365e-71	-1.21082	A	G	rs17564780	SNV	ENSG00000186868	MAPT	0		0	10.09	-1.336	0.545	0.0606	60.03	0	14.18	0	0.771	0.5012
17	45928249	4647	0.164945	1533	5.85813e-73	-1.22146	A	G	rs62059007	SNV	ENSG00000186868	MAPT	0		0	25.61	1.02	0	0.0615	60	0	16.6	0.042	0.679	0.4947
17	45928719	4661	0.16445	1533	2.26658e-73	-1.22423	A	G	rs62059008	SNV	ENSG00000186868	MAPT	0		0	9.56	-1.687	0	0.0615	59.69	0	15.38	-0.025	0.726	0.4991
17	45928764	4662	0.164414	1533	2.00104e-73	-1.22466	T	C	rs62059009	SNV	ENSG00000186868	MAPT	0		0	8.81	-1.003	0	0.0606	59.59	0	15.76	0.038	0.679	0.5007
17	45928886	4661	0.164557	1534	4.22456e-73	-1.22157	T	C	rs62061705	SNV	ENSG00000186868	MAPT	0		0	8.19	-1.056	0	0.0614	59.57	0	15.59	-0.021	0.687	0.4995
17	45929235	4662	0.164414	1533	2.00104e-73	-1.22466	T	C	rs17564829	SNV	ENSG00000186868	MAPT	0		0	12	0	0	0.062	60.01	0	16.11	0.05	0.698	0.5034
17	45929530	4660	0.164485	1533	2.17519e-73	-1.22447	T	C	rs62061706	SNV	ENSG00000186868	MAPT	0		0	25.93	-0.202	0	0.0617	60	0	16.32	0.038	0.686	0.4985
17	45929588	4662	0.164414	1533	2.00104e-73	-1.22466	T	C	rs62061707	SNV	ENSG00000186868	MAPT	0		0	22.97	0	0	0.0613	60	0	22.47	-0.01	0.684	0.4991
17	45929590	4662	0.164414	1533	2.00104e-73	-1.22466	A	G	rs62061708	SNV	ENSG00000186868	MAPT	0		0	22.95	-1.21	0	0.0612	60	0	22.45	0	0.663	0.4988
17	45930127	4659	0.16452	1533	2.22454e-73	-1.22439	C	T	rs62061709	SNV	ENSG00000186868	MAPT	0		0	11.36	1.12	0	0.0624	59.99	0	16.66	0.066	0.678	0.4906
17	45930419	4657	0.164376	1531	7.11985e-74	-1.2283	A	G		SNV	ENSG00000186868	MAPT	0		0	5.98	0	9.902	0.0637	60.03	0	25.75	0.248	0.633	0.4197
17	45932510	4422	0.172433	1525	6.9703e-68	-1.19075	C	A	rs62061712	SNV	ENSG00000186868	MAPT	0		0	9.82	0	0	0.0487	59.73	0	16.41	0	0.694	0.5016
17	45932674	4659	0.16452	1533	2.40369e-73	-1.22412	A	G	rs2316782	SNV	ENSG00000186868	MAPT	0		0	11.89	-0.216	0	0.0611	60.02	0	16.09	0.044	0.697	0.4983
17	45932752	4661	0.164342	1532	2.48152e-73	-1.22546	G	C	rs2316783	SNV	ENSG00000186868	MAPT	0		0	11.86	0	0	0.0614	59.99	0	16.28	-0.059	0.706	0.4992
17	45932998	4660	0.164163	1530	4.14097e-73	-1.22407	C	G	rs4255816	SNV	ENSG00000186868	MAPT	0		0	8.48	0	0.528	0.0615	60.23	0	16.46	0	0.749	0.4947
17	45933039	4659	0.164306	1531	2.45975e-73	-1.22467	A	G	rs62061713	SNV	ENSG00000186868	MAPT	0		0	-0.375	-0.614	0.532	0.0617	60.31	0.891	16	0	0.751	0.4947
17	45933086	4598	0.166485	1531	4.33486e-70	-1.19957	C	A	rs62061714	SNV	ENSG00000186868	MAPT	0		0	0.053	1.1	0.528	0.0588	60.32	0.925	22.19	0	0.734	0.4964
17	45933295	4394	0.171939	1511	5.72864e-63	-1.15374	A	G	rs113952577	SNV	ENSG00000186868	MAPT	0		0	8.28	0	3.201	0.0512	59.9	0	14.49	-0.165	0.926	0.5462
17	45933618	4656	0.164412	1531	1.30107e-73	-1.22701	G	A	rs78077519	SNV	ENSG00000186868	MAPT	0		0	24.93	0.923	0	0.0614	60	0	16.32	0.054	0.724	0.5006
17	45933652	4659	0.164306	1531	2.27346e-73	-1.2248	A	G	rs17564871	SNV	ENSG00000186868	MAPT	0		0	24.52	0	0	0.0616	60	0	16.5	0	0.694	0.4985
17	45933707	4659	0.164413	1532	2.3014e-73	-1.22432	G	A	rs17650258	SNV	ENSG00000186868	MAPT	0		0	11.06	1	0	0.062	60.02	0	16.38	0.051	0.699	0.5011
17	45934160	4657	0.164484	1532	1.25156e-73	-1.22682	A	G	rs62061715	SNV	ENSG00000186868	MAPT	0		0	10.93	-1.111	0	0.0616	59.99	0	15.71	-0.012	0.702	0.5007
17	45934383	4661	0.164235	1531	2.14671e-73	-1.22528	A	G	rs17564948	SNV	ENSG00000186868	MAPT	0		0	26.3	-1.319	0	0.0616	60	0	15.5	-0.029	0.704	0.5004
17	45934459	4662	0.164307	1532	1.96157e-73	-1.22549	A	C	rs17564983	SNV	ENSG00000186868	MAPT	0		0	26.38	-0.044	0	0.0613	60	0	16.19	0.069	0.715	0.4996
17	45934730	4660	0.16427	1531	1.82665e-73	-1.22594	A	G	rs62061716	SNV	ENSG00000186868	MAPT	0		0	25.75	-0.312	0	0.0612	60	0	16.47	0	0.694	0.5021
17	45934882	4660	0.164378	1532	1.90535e-73	-1.22564	T	A	rs62061717	SNV	ENSG00000186868	MAPT	0		0	1.16	0	1.108	0.0602	61.44	0	21.29	0.082	0.785	0.5172
17	45934977	4661	0.164342	1532	1.46449e-73	-1.22649	G	A	rs17650335	SNV	ENSG00000186868	MAPT	0		0	3.82	0	0.52	0.0616	60.62	0	15.89	-0.026	0.747	0.5112
17	45935097	4659	0.16452	1533	1.9379e-73	-1.22489	T	C	rs17565025	SNV	ENSG00000186868	MAPT	0		0	26.01	-1.046	0	0.0615	60	0	15.66	0	0.704	0.501
17	45935549	4660	0.164485	1533	1.39665e-73	-1.22611	T	C	rs77924424	SNV	ENSG00000186868	MAPT	0		0	25.03	-1.049	0	0.0617	60	0	15.47	-0.055	0.676	0.5086
17	45935623	4661	0.16445	1533	2.38289e-73	-1.22406	C	T	rs62061719	SNV	ENSG00000186868	MAPT	0		0	24.57	1.47	0	0.0616	60	0	16.67	0.088	0.717	0.5047
17	45935658	4661	0.16445	1533	1.85792e-73	-1.22499	T	C	rs17650381	SNV	ENSG00000186868	MAPT	0		0	25.61	-0.179	0	0.0619	60	0	16.37	0.051	0.685	0.5038
17	45935737	4659	0.164413	1532	8.38762e-74	-1.22817	G	T	rs17650417	SNV	ENSG00000186868	MAPT	0		0	25.62	0.215	0	0.0621	60	0	16.24	0.014	0.698	0.5055
17	45935823	4662	0.164414	1533	2.00104e-73	-1.22466	C	T	rs62061720	SNV	ENSG00000186868	MAPT	0		0	25.65	0.442	0	0.0617	60	0	16.55	0.046	0.687	0.5061
17	45935869	4661	0.29661	2765	2.14648e-29	0.611492	A	G	rs11867549	SNV	ENSG00000186868	MAPT	0		0	26.27	-1.446	0	0.0588	60	0	15.84	-0.02	0.694	0.5001
17	45935980	4661	0.164235	1531	3.24713e-73	-1.22481	T	C	rs62061721	SNV	ENSG00000186868	MAPT	0		0	25.79	-1.381	0	0.0615	60	0	15.54	-0.021	0.676	0.5041
17	45936109	4659	0.164306	1531	3.86756e-73	-1.224	G	A	rs79857651	SNV	ENSG00000186868	MAPT	0		0	23.56	1.21	0	0.0611	60	0	21.97	-0.021	0.67	0.5018
17	45936117	4659	0.164306	1531	4.89551e-73	-1.22318	A	G	rs113756354	SNV	ENSG00000186868	MAPT	0		0	23.43	-1.295	0	0.0613	60	0	22.09	0.016	0.692	0.5026
17	45936572	4659	0.16452	1533	2.2743e-73	-1.22433	A	G	rs12150111	SNV	ENSG00000186868	MAPT	0		0	1.46	-1.061	0.524	0.0617	61.27	0.811	15.65	0	0.652	0.5035
17	45936598	4661	0.164128	1530	2.14157e-73	-1.22538	T	TC	rs55939347	Insertion	ENSG00000186868	MAPT	0		0	2.89	0	0	0.0609	61.55	0.978	22.47	-0.039	0.679	0.5017
17	45936600	4661	0.164128	1530	2.14157e-73	-1.22538	T	C		SNV	ENSG00000186868	MAPT	0		0	0.758	0	0	0.0609	61.53	0	22.34	-0.033	0.678	0.5018
17	45936771	4662	0.164414	1533	2.00104e-73	-1.22466	G	T	rs12150460	SNV	ENSG00000186868	MAPT	0		0	26.44	0	0	0.0618	60	0	16.39	0.016	0.705	0.498
17	45936897	4661	0.16445	1533	2.47279e-73	-1.22393	T	C	rs12150195	SNV	ENSG00000186868	MAPT	0		0	25.91	-0.839	0	0.0614	60	0	15.77	0.041	0.703	0.5009
17	45937018	4662	0.164414	1533	2.00104e-73	-1.22466	G	A	rs55874169	SNV	ENSG00000186868	MAPT	0		0	25.88	1.03	0	0.0616	60	0	16.14	0.032	0.688	0.5039
17	45937616	4621	0.163168	1508	5.51875e-72	-1.22345	G	T	rs62061724	SNV	ENSG00000186868	MAPT	0		0	8.31	-0.161	0.538	0.0589	60.08	0	23.06	0.09	0.637	0.482
17	45938080	4661	0.164235	1531	3.24713e-73	-1.22481	A	G	rs12150229	SNV	ENSG00000186868	MAPT	0		0	26.44	0	0	0.0614	60	0	16.45	0.07	0.686	0.4983
17	45938098	4661	0.164235	1531	3.24713e-73	-1.22481	A	G	rs12150230	SNV	ENSG00000186868	MAPT	0		0	26.43	0	0	0.0614	60	0	16.46	0.064	0.688	0.4993
17	45938258	4662	0.164414	1533	2.00104e-73	-1.22466	G	A	rs12150576	SNV	ENSG00000186868	MAPT	0		0	26.4	0.815	0	0.0634	60	0	16.94	0.07	0.7	0.4968
17	45938379	4662	0.164414	1533	2.00104e-73	-1.22466	A	G	rs12150235	SNV	ENSG00000186868	MAPT	0		0	26.31	-1.657	0	0.0613	60	0	15.7	0.024	0.698	0.4999
17	45938450	4661	0.164235	1531	3.24713e-73	-1.22481	A	G	rs12150242	SNV	ENSG00000186868	MAPT	0		0	26.3	-1.114	0	0.0614	60	0	15.69	0.044	0.726	0.499
17	45938563	4662	0.164414	1533	2.00104e-73	-1.22466	G	A	rs12150104	SNV	ENSG00000186868	MAPT	0		0	10.23	0	0.528	0.0615	60.11	0	16.27	0.023	0.733	0.5021
17	45938791	4628	0.164434	1522	7.60745e-73	-1.22627	G	C	rs62061725	SNV	ENSG00000186868	MAPT	0		0	10.2	0	0	0.0605	59.97	0	15.08	-0.055	0.745	0.5114
17	45938975	4651	0.164051	1526	4.9878e-73	-1.22348	G	A	rs62061726	SNV	ENSG00000186868	MAPT	0		0	10.96	1.15	0	0.0611	59.95	0	16.2	0.027	0.672	0.5031
17	45939096	4661	0.164235	1531	3.71637e-73	-1.2243	A	G	rs113537106	SNV	ENSG00000186868	MAPT	0		0	25.29	0	0	0.0616	60	0	16.27	0.09	0.706	0.5015
17	45939235	4662	0.164414	1533	2.00104e-73	-1.22466	A	AG		Insertion	ENSG00000186868	MAPT	0		0	19.47	0	0	0.0616	60.03	0	20.51	-0.013	0.688	0.4995
17	45939758	4662	0.164522	1534	3.25802e-73	-1.22254	G	T	rs62061727	SNV	ENSG00000186868	MAPT	0		0	25.7	0	0	0.0616	60	0	16.31	0.029	0.712	0.5038
17	45939814	4660	0.164592	1534	3.14767e-73	-1.22275	T	G	rs62061728	SNV	ENSG00000186868	MAPT	0		0	25.58	0	0	0.061	60	0	16.42	0.043	0.707	0.499
17	45939917	4660	0.164592	1534	3.24757e-73	-1.22265	A	G	rs62061729	SNV	ENSG00000186868	MAPT	0		0	25.81	-1.066	0	0.0616	60	0	15.64	0	0.687	0.502
17	45939976	4662	0.164629	1535	2.74636e-73	-1.22306	A	G	rs62061730	SNV	ENSG00000186868	MAPT	0		0	25.88	-0.374	0	0.0613	60	0	16.42	0.068	0.698	0.5014
17	45940300	4661	0.164557	1534	2.94981e-73	-1.22297	C	A	rs62061731	SNV	ENSG00000186868	MAPT	0		0	25.89	0	0	0.0617	60	0	16.36	0.018	0.695	0.5016
17	45940575	4660	0.164592	1534	2.5098e-73	-1.22363	G	T	rs62061732	SNV	ENSG00000186868	MAPT	0		0	25.9	-0.231	0	0.0616	60	0	15.98	0.03	0.694	0.5024
17	45941033	4660	0.169635	1581	5.6615e-69	-1.17271	A	G	rs62061733	SNV	ENSG00000186868	MAPT	0		0	24.19	-0.593	0	0.0467	60	0	16.51	0.016	0.724	0.4977
17	45941153	4658	0.168527	1570	3.05697e-65	-1.14664	T	C	rs7210219	SNV	ENSG00000186868	MAPT	0		0.0002	26.1	-0.441	0	0.0298	60	0	16.89	0	0.709	0.4965
17	45942113	4662	0.164629	1535	9.95401e-74	-1.22709	C	G	rs62062768	SNV	ENSG00000186868	MAPT	0		0	25.7	0	0	0.0623	60	0	16.44	0.035	0.709	0.5001
17	45942277	4660	0.16427	1531	1.98116e-73	-1.22532	G	A	rs62062769	SNV	ENSG00000186868	MAPT	0		0	25.63	0	0.528	0.0614	60	0	16.35	-0.059	0.727	0.503
17	45942314	4662	0.164414	1533	1.55307e-73	-1.2257	T	C	rs62062770	SNV	ENSG00000186868	MAPT	0		0	25.78	-0.657	0	0.0619	60	0	16.31	0.069	0.732	0.5032
17	45942346	4660	0.422961	3942	7.06208e-41	0.6722	G	A	rs242557	SNV	ENSG00000186868	MAPT	0		0.0078	25.58	-0.124	0	0.0218	60	0	18.58	-0.041	0.674	0.4999
17	45942916	4662	0.164307	1532	9.80122e-74	-1.22762	G	A	rs62062771	SNV	ENSG00000186868	MAPT	0		0	25.85	0	0	0.0614	60	0	16	0	0.701	0.5049
17	45942948	4661	0.164342	1532	1.22185e-73	-1.22688	C	T	rs62062772	SNV	ENSG00000186868	MAPT	0		0	25.85	0	0	0.0613	60	0	16.11	0	0.661	0.5053
17	45943179	4660	0.164378	1532	9.65644e-74	-1.22777	A	G	rs62062773	SNV	ENSG00000186868	MAPT	0		0	11.24	-0.967	0	0.0617	59.97	0	15.66	-0.033	0.697	0.5029
17	45943695	4662	0.164414	1533	9.46468e-74	-1.22641	C	T	rs79115768	SNV	ENSG00000186868	MAPT	0		0	25.28	0.023	0	0.0622	60	0	16.28	-0.032	0.68	0.5018
17	45943852	4661	0.164128	1530	5.53311e-74	-1.23018	C	T	rs28416808	SNV	ENSG00000186868	MAPT	0		0	25.16	1.2	0	0.0544	60	0	16.48	-0.032	0.709	0.502
17	45944097	4661	0.164342	1532	8.95361e-74	-1.22801	T	C	rs62062774	SNV	ENSG00000186868	MAPT	0		0	25.91	0.033	0	0.0618	60	0	16.37	0.077	0.701	0.5011
17	45944333	4660	0.164163	1530	1.90643e-73	-1.22715	G	T	rs2316784	SNV	ENSG00000186868	MAPT	0		0	26.37	-0.336	0	0.0614	60	0	15.98	0.007	0.687	0.502
17	45944351	4659	0.164413	1532	1.01308e-73	-1.22766	G	A	rs4327091	SNV	ENSG00000186868	MAPT	0		0	26.36	1.18	0	0.0617	60	0	16.37	0.036	0.687	0.4996
17	45944677	4658	0.164234	1530	2.7566e-74	-1.23429	A	C	rs62062776	SNV	ENSG00000186868	MAPT	0		0	25.86	0.159	0	0.0617	60	0	16.46	0.077	0.709	0.4945
17	45944702	4658	0.164448	1532	7.45175e-74	-1.22879	G	A	rs62062777	SNV	ENSG00000186868	MAPT	0		0	25.72	1.44	0	0.0616	60	0	16.86	0.033	0.731	0.4983
17	45944953	4661	0.164342	1532	9.05906e-74	-1.22797	G	A	rs75839508	SNV	ENSG00000186868	MAPT	0		0	25.92	0.898	0	0.0622	60	0	16.13	0.046	0.678	0.5025
17	45945010	4659	0.164306	1531	1.10641e-73	-1.22749	C	T	rs75686108	SNV	ENSG00000186868	MAPT	0		0	25.86	0	0	0.0618	60	0	16.32	-0.038	0.667	0.5043
17	45945067	4657	0.164269	1530	1.66592e-73	-1.22772	T	C	rs79765413	SNV	ENSG00000186868	MAPT	0		0	22.37	0.033	0.526	0.0611	60	0	22.08	0.051	0.658	0.5061
17	45945068	4657	0.164269	1530	1.66592e-73	-1.22772	G	A	rs78834738	SNV	ENSG00000186868	MAPT	0		0	22.75	0.618	0	0.0611	60	0	22.04	0.073	0.658	0.507
17	45945162	4662	0.164307	1532	9.80122e-74	-1.22762	A	G	rs62062778	SNV	ENSG00000186868	MAPT	0		0	25.81	-0.754	0	0.0617	60	0	16.04	0	0.716	0.505
17	45945211	4661	0.164342	1532	1.17048e-73	-1.22701	A	C	rs62062779	SNV	ENSG00000186868	MAPT	0		0	23.89	0	0	0.0617	60	0	21.56	0.04	0.702	0.5068
17	45945227	4661	0.16445	1533	8.21228e-74	-1.22814	C	T	rs62062780	SNV	ENSG00000186868	MAPT	0		0	24.09	1.25	0	0.0618	60	0	21.48	0	0.69	0.5063
17	45945266	4661	0.164128	1530	1.05099e-73	-1.22825	G	A	rs62062781	SNV	ENSG00000186868	MAPT	0		0	25.86	0.766	0	0.0618	60	0	16.64	-0.02	0.678	0.5064
17	45945721	4661	0.164342	1532	1.18888e-73	-1.22696	G	A	rs62062782	SNV	ENSG00000186868	MAPT	0		0	11.42	0.225	0	0.0634	59.95	0	16.47	0.025	0.694	0.5022
17	45946154	4660	0.164163	1530	1.35492e-73	-1.22844	T	G	rs62062783	SNV	ENSG00000186868	MAPT	0		0	24.28	-1.48	1.097	0.0614	60	0	16.61	0.044	0.603	0.5127
17	45946476	4640	0.163362	1516	1.47019e-72	-1.22419	G	A	rs35163442	SNV	ENSG00000186868	MAPT	0		0	2.76	0	4.945	0.0588	59.81	0	20.28	-0.216	1.027	0.5445
17	45947186	4654	0.163945	1526	7.32068e-73	-1.22456	C	G	rs62062784	SNV	ENSG00000186868	MAPT	0		0	13.97	0.181	0	0.0607	60	0	21.82	0.088	0.721	0.5035
17	45947196	4653	0.16398	1526	5.8462e-73	-1.22542	G	T	rs62062785	SNV	ENSG00000186868	MAPT	0		0	13.51	0.05	0	0.0606	60	0	21.98	0.038	0.725	0.5014
17	45947294	4659	0.164413	1532	7.68416e-74	-1.22866	G	C	rs62062786	SNV	ENSG00000186868	MAPT	0		0	10.42	0	0	0.0616	60.05	0	16.18	-0.07	0.655	0.5018
17	45947499	4657	0.164269	1530	1.46698e-73	-1.22717	T	C	rs62062787	SNV	ENSG00000186868	MAPT	0		0	10.55	-1.045	0	0.0586	60.02	0	16.04	-0.093	0.729	0.4912
17	45947540	4657	0.164376	1531	1.51755e-73	-1.2266	A	G	rs62062788	SNV	ENSG00000186868	MAPT	0		0	10.3	-0.896	0	0.0618	59.9	0	15.49	0.104	0.705	0.5006
17	45947667	4660	0.164378	1532	1.03807e-73	-1.22754	T	C	rs62062789	SNV	ENSG00000186868	MAPT	0		0	10.84	-1.002	0	0.061	59.95	0	15.98	0.058	0.673	0.4959
17	45947679	4660	0.164485	1533	5.96287e-74	-1.2293	C	T	rs62062790	SNV	ENSG00000186868	MAPT	0		0	10.97	1.02	0	0.0608	59.96	0	16.64	0.042	0.696	0.4967
17	45947907	4660	0.164163	1530	1.385e-73	-1.22837	G	A	rs62062791	SNV	ENSG00000186868	MAPT	0		0	25.84	0.784	0	0.0614	60	0	16.92	0.044	0.671	0.4967
17	45947981	4657	0.164054	1528	2.27962e-73	-1.22688	T	C	rs62062792	SNV	ENSG00000186868	MAPT	0		0	11.4	-1.099	0	0.0612	59.98	0	21.44	-0.044	0.72	0.4959
17	45947993	4657	0.163625	1524	4.72627e-73	-1.22632	TTTG	T	rs140618737	Deletion	ENSG00000186868	MAPT	0		0	18.99	0	0	0.0612	59.97	0	21.7	-0.014	0.749	0.5009
17	45948041	4659	0.163876	1527	1.79964e-73	-1.22951	C	CT		Insertion	ENSG00000186868	MAPT	0		0	18.85	0	0.535	0.0616	59.93	0	20.76	-0.163	0.73	0.4926
17	45948284	4660	0.164163	1530	1.90643e-73	-1.22715	T	C	rs113395365	SNV	ENSG00000186868	MAPT	0		0	9.32	0.035	0.523	0.0611	60.15	0	16.73	-0.056	0.725	0.493
17	45948522	4662	0.824646	1635	3.70939e-67	1.1416	C	A	rs242559	SNV	ENSG00000186868	MAPT	0		0	20.63	0	0	0.0921	60	0	26.39	-0.032	0.705	0.4989
17	45948955	4662	0.164307	1532	9.80122e-74	-1.22762	T	C	rs62062793	SNV	ENSG00000186868	MAPT	0		0	25.76	-0.267	0	0.0616	60	0	16.23	0.048	0.696	0.5017
17	45949028	4659	0.164198	1530	1.26433e-73	-1.22762	A	G	rs62062794	SNV	ENSG00000186868	MAPT	0		0	24.71	-1.399	0	0.0617	60	0	15.32	0.02	0.712	0.5063
17	45949112	4648	0.164479	1529	2.06239e-73	-1.22571	A	G	rs78556223	SNV	ENSG00000186868	MAPT	0		0	24.8	-0.534	0	0.0611	60	0	16.18	-0.026	0.712	0.5024
17	45949124	4640	0.163793	1520	5.57718e-73	-1.2271	A	C	rs77266933	SNV	ENSG00000186868	MAPT	0		0	24.44	0	0	0.0612	60	0	22.12	-0.012	0.701	0.5031
17	45949129	4645	0.163724	1521	8.55516e-73	-1.22505	A	G	rs74531363	SNV	ENSG00000186868	MAPT	0		0	24.44	0	0	0.0615	60	0	22.11	0.016	0.691	0.5031
17	45949182	4639	0.83574	1524	4.4908e-74	1.23347	T	C	rs242561	SNV	ENSG00000186868	MAPT	0		0	13.21	-1.327	0	0.0388	nan	0	28.08	0.014	0.688	0.4981
17	45949373	4656	0.418922	3901	1.27449e-39	0.659422	G	A	rs242562	SNV	ENSG00000186868	MAPT	0		0.0014	25.32	0.619	0	0.0256	60	0	18.63	0.017	0.693	0.5118
17	45949724	4661	0.164342	1532	9.05906e-74	-1.22797	C	T	rs62062795	SNV	ENSG00000186868	MAPT	0		0	25.14	0	0	0.0621	60	0	16.3	0.021	0.7	0.5005
17	45949950	4659	0.164306	1531	1.0446e-73	-1.22769	G	A	rs62062796	SNV	ENSG00000186868	MAPT	0		0	25.72	0.786	0	0.0617	60	0	16.77	0.019	0.703	0.5015
17	45950000	4653	0.164518	1531	1.48642e-73	-1.22671	T	G	rs62062797	SNV	ENSG00000186868	MAPT	0		0	25.71	0.07	0	0.0615	60	0	16.35	0.02	0.672	0.4998
17	45950017	4657	0.164269	1530	8.87346e-74	-1.22841	A	G	rs62062798	SNV	ENSG00000186868	MAPT	0		0	25.76	-0.942	0	0.0615	60	0	15.63	0.001	0.695	0.5009
17	45950155	4656	0.164519	1532	1.58545e-73	-1.22612	G	T	rs62062799	SNV	ENSG00000186868	MAPT	0		0	25.3	1.54	0	0.0615	60	0	16.72	-0.029	0.706	0.4998
17	45950387	4657	0.164269	1530	1.46277e-73	-1.22668	A	G	rs62062800	SNV	ENSG00000186868	MAPT	0		0	10.95	-1.124	0	0.0614	60.04	0	15.76	0	0.718	0.4982
17	45950470	4659	0.163984	1528	9.81867e-74	-1.22864	GC	G		Deletion	ENSG00000186868	MAPT	0		0	20.27	0	0	0.0604	60.12	0	18.7	0.043	0.683	0.4996
17	45950645	4661	0.164342	1532	7.4467e-74	-1.2286	T	G	rs62062801	SNV	ENSG00000186868	MAPT	0		0	9.9	0	0.527	0.0616	59.99	0	16.29	0.113	0.764	0.5011
17	45950679	4657	0.16545	1541	2.17195e-74	-1.2316	G	T	rs62062802	SNV	ENSG00000186868	MAPT	0		0	10.04	0.118	0.525	0.0622	59.98	0	16.32	-0.012	0.636	0.5037
17	45950817	4659	0.164091	1529	1.90015e-73	-1.22727	T	C	rs62062803	SNV	ENSG00000186868	MAPT	0		0	10.72	-0.547	0	0.0613	59.87	0	16.27	0.076	0.685	0.5
17	45951103	4662	0.164307	1532	9.80122e-74	-1.22762	CA	C		Deletion	ENSG00000186868	MAPT	0		0	20.37	0	0	0.0625	60.16	0	21.57	-0.026	0.717	0.5036
17	45951341	4658	0.164234	1530	6.70941e-74	-1.23006	G	A	rs74903707	SNV	ENSG00000186868	MAPT	0		0	25.85	1.28	0	0.0618	60	0	16.44	-0.016	0.671	0.5009
17	45951430	4659	0.164306	1531	1.74829e-73	-1.22579	T	C	rs77017444	SNV	ENSG00000186868	MAPT	0		0	25.87	0	0	0.0619	60	0	16.42	0.059	0.69	0.4995
17	45951812	4660	0.16427	1531	1.79167e-73	-1.22571	G	C	rs76839282	SNV	ENSG00000186868	MAPT	0		0	25.51	-0.08	0	0.0615	60	0	16.1	0.02	0.705	0.5031
17	45952144	4659	0.163984	1528	1.0747e-73	-1.22874	TGATG	T		Deletion	ENSG00000186868	MAPT	0		0	19.22	0	0	0.0601	60.18	0	21.8	-0.03	0.698	0.5066
17	45952749	4657	0.164484	1532	1.54112e-73	-1.22623	C	T	rs17650579	SNV	ENSG00000186868	MAPT	0		0	11.65	1.03	0	0.0617	60.06	0	16.52	0.031	0.691	0.4973
17	45952829	4661	0.164342	1532	9.57744e-74	-1.22773	A	T	rs17650597	SNV	ENSG00000186868	MAPT	0		0	11.4	0.448	0	0.0615	60.13	0	16.64	0.044	0.676	0.4962
17	45952865	4661	0.164342	1532	9.05906e-74	-1.22797	T	C	rs17650633	SNV	ENSG00000186868	MAPT	0		0	11.58	0.448	0	0.0612	60.14	0	21.44	-0.016	0.686	0.4979
17	45952897	4661	0.164342	1532	9.05906e-74	-1.22797	A	AC		Insertion	ENSG00000186868	MAPT	0		0	19.97	-0.539	0	0.0612	60.17	0	22.53	-0.099	0.677	0.4995
17	45952945	4658	0.164234	1530	1.38725e-73	-1.22844	T	G	rs17650651	SNV	ENSG00000186868	MAPT	0		0	11.54	-1.506	0	0.0617	60.08	0	15.8	-0.032	0.693	0.4974
17	45953407	4660	0.164378	1532	1.09111e-73	-1.22732	A	G	rs62062805	SNV	ENSG00000186868	MAPT	0		0	25.89	-1.416	0	0.0618	60	0	15.68	-0.013	0.686	0.5009
17	45954054	4661	0.164342	1532	8.33599e-74	-1.22829	G	A	rs62062806	SNV	ENSG00000186868	MAPT	0		0	25.9	0	0	0.0617	60	0	16.27	0.017	0.692	0.5007
17	45954174	4662	0.164307	1532	9.80122e-74	-1.22762	G	T	rs55978005	SNV	ENSG00000186868	MAPT	0		0	25.9	0.295	0	0.0615	60	0	16.54	0.047	0.689	0.4997
17	45954580	4658	0.164234	1530	1.62898e-74	-1.23629	A	G	rs55946323	SNV	ENSG00000186868	MAPT	0		0	11.28	-0.699	0	0.0618	59.98	0	15.83	-0.052	0.682	0.5015
17	45954707	4662	0.164307	1532	9.80122e-74	-1.22762	A	G	rs56317731	SNV	ENSG00000186868	MAPT	0		0	11.12	-1.175	0	0.0618	59.88	0	15.32	-0.032	0.715	0.5015
17	45955231	4657	0.164484	1532	1.24533e-73	-1.22701	G	A	rs56080482	SNV	ENSG00000186868	MAPT	0		0	25.12	0.665	0	0.0616	60	0	15.96	0.072	0.697	0.5007
17	45955402	4659	0.164413	1532	7.74967e-74	-1.22864	T	C	rs17571718	SNV	ENSG00000186868	MAPT	0		0	26.32	-0.964	0	0.0614	60	0	15.89	0.017	0.722	0.4958
17	45955513	4661	0.164235	1531	1.09238e-73	-1.22739	A	G	rs78555354	SNV	ENSG00000186868	MAPT	0		0	25.59	-0.657	0	0.062	60	0	15.6	0	0.706	0.5043
17	45955549	4660	0.16427	1531	1.19702e-73	-1.22706	T	C	rs17571739	SNV	ENSG00000186868	MAPT	0		0	25.36	-0.541	0	0.0619	60	0	15.51	-0.018	0.716	0.5087
17	45955590	4659	0.164306	1531	9.13676e-74	-1.22813	G	A	rs62062813	SNV	ENSG00000186868	MAPT	0		0	25.21	0	0.523	0.0619	60	0	16.1	-0.139	0.752	0.5051
17	45955636	4661	0.164342	1532	9.20759e-74	-1.2279	T	C	rs62063262	SNV	ENSG00000186868	MAPT	0		0	6.69	-1.18	1.118	0.062	60.14	0	15.48	0.027	0.821	0.5014
17	45955766	4650	0.163978	1525	3.86329e-73	-1.22634	C	T	rs113520245	SNV	ENSG00000186868	MAPT	0		0	9.74	0.144	0	0.0618	60.02	0	14.94	-0.438	0.681	0.5363
17	45955803	4659	0.164413	1532	9.06853e-74	-1.22805	T	C	rs113277432	SNV	ENSG00000186868	MAPT	0		0	10.32	0	0	0.0607	60.03	0	20.91	0.206	0.734	0.5229
17	45955822	4655	0.164554	1532	1.27522e-73	-1.22698	G	A	rs112950348	SNV	ENSG00000186868	MAPT	0		0	9.46	0.986	0	0.0608	60.03	0	20.87	0.256	0.74	0.5176
17	45956028	4659	0.164198	1530	1.2338e-73	-1.22776	G	C	rs62063263	SNV	ENSG00000186868	MAPT	0		0	11.8	0	0	0.0611	59.96	0	21.93	0.017	0.719	0.5048
17	45956035	4661	0.164128	1530	1.05099e-73	-1.22825	C	T	rs62063264	SNV	ENSG00000186868	MAPT	0		0	11.96	0.393	0	0.0611	59.97	0	21.94	0.039	0.704	0.5045
17	45956102	4660	0.164378	1532	1.18741e-73	-1.227	G	A	rs62063265	SNV	ENSG00000186868	MAPT	0		0	25.86	0.43	0	0.0616	60	0	16.68	0.044	0.712	0.5005
17	45956122	4660	0.164163	1530	2.6301e-74	-1.23443	C	T	rs62063266	SNV	ENSG00000186868	MAPT	0		0	25.61	0	0.519	0.0617	60	0	16.52	0.012	0.743	0.4988
17	45956828	4497	0.160996	1448	1.1967e-73	-1.25989	C	T	rs56061001	SNV	ENSG00000186868	MAPT	0		0	-1.799	0.898	0.529	0.0618	50.23	-3.784	13.87	-0.17	0.792	0.5587
17	45956974	4455	0.159259	1419	2.45777e-71	-1.25205	C	T	rs56201245	SNV	ENSG00000186868	MAPT	0		0	-13.44	0	5.941	0.0621	42.17	0.362	13.66	-0.453	0.92	0.568
17	45957209	4653	0.163765	1524	1.74475e-73	-1.22864	T	C	rs55746658	SNV	ENSG00000186868	MAPT	0		0	-8.644	-0.236	13.414	0.0616	48.42	-4.598	13.56	-0.041	1.447	0.5743
17	45957307	4662	0.164307	1532	9.80122e-74	-1.22762	T	G	rs56367860	SNV	ENSG00000186868	MAPT	0		0	0.117	0	2.449	0.0619	54.9	-3.024	15.21	-0.022	0.845	0.5276
17	45957467	4662	0.164307	1532	9.80122e-74	-1.22762	G	A	rs62063269	SNV	ENSG00000186868	MAPT	0		0	25.91	0.058	0	0.0618	60	0	16.47	0	0.697	0.4997
17	45957493	4662	0.164307	1532	9.80122e-74	-1.22762	A	G	rs17571809	SNV	ENSG00000186868	MAPT	0		0	26.27	-0.143	0.522	0.0618	60	0	16.19	0.035	0.723	0.4986
17	45957867	4662	0.164093	1530	2.75294e-73	-1.22619	A	T	rs80190331	SNV	ENSG00000186868	MAPT	0		0	11.73	0	0	0.0597	60.04	0	22.26	0.09	0.677	0.4911
[truncated: 1,355 more rows]

## Sheet: Table S4
Table S4. APOE ε4 or ε2 allele frequency
	rs7412				rs429358
	AF	AF (Case)	AF (Control)	P	AF	AF (Case)	AF (Control)	P
Overall (N = 4,662)	0.0578	0.0844	0.0414	9.56884e-16	0.1568	0.1279	0.1742	5.70581e-18
Excluding ADSP-FUS1-APOEextremes, CacheCounty, ADSP-FUS1-StEPAD1, KnightADRC-WGS, FASe-Families-WGS, NACC-Genentech (N = 4,063)	0.0609	0.084	0.0454	1.23209e-12	0.1408	0.1302	0.148	0.0228895
P values were from linear mixed model adjusing for Sex, PC1-5 using R package Genesis

## Sheet: Table S5
Table S5. Association of genome-wide and suggestive signals (excluding cohorts with selection bias against APOE ε4 or ε2, N = 4,063)
Chromosome	Position	N	AF (Alt)	MAC	P	Beta	Ref	Alt	RS ID	Variant Type	ENSG	Symbol	Distance
1	6390370	3750	0.0157333	118	3.16495e-09	1.18115	G	A	rs71629787	SNV	ENSG00000097021	ACOT7	0
1	43367703	3881	0.405952	3151	7.2497e-05	0.201918	T	A	rs839764	SNV	ENSG00000066322	ELOVL1	0
1	88396250	3723	0.0263229	196	1.18653e-05	-0.691742	AGC	A		Deletion	ENSG00000237505	PKN2-AS1	0
1	180971452	4063	0.681147	2591	8.51658e-09	-0.294428	T	C	rs883859	SNV	ENSG00000243155	AL162431.1	0
1	180974393	4061	0.565747	3527	2.97667e-11	-0.31968	C	T	rs1044595	SNV	ENSG00000243155	AL162431.1	0
1	180975396	4061	0.560699	3568	1.2215e-11	-0.326132	T	TAA	rs34521831	Insertion	ENSG00000243155	AL162431.1	0
1	180979370	4062	0.561054	3566	2.67356e-11	-0.320408	C	T	rs7516739	SNV	ENSG00000135823	STX6	0
1	180979438	4062	0.561054	3566	2.67356e-11	-0.320408	A	G	rs7528526	SNV	ENSG00000135823	STX6	0
1	180979995	4062	0.561423	3563	2.57389e-11	-0.320846	T	C	rs4495657	SNV	ENSG00000135823	STX6	0
1	180980335	4060	0.561207	3563	2.59452e-11	-0.320925	A	AC	rs55867243	Insertion	ENSG00000135823	STX6	0
1	180980492	4005	0.566292	3474	7.15512e-10	-0.301021	C	A	rs6665134	SNV	ENSG00000135823	STX6	0
1	180980990	4059	0.440133	3573	5.31044e-12	0.331532	C	T	rs10753232	SNV	ENSG00000135823	STX6	0
1	180981733	4061	0.561069	3565	4.83931e-11	-0.31634	C	T	rs2331903	SNV	ENSG00000135823	STX6	0
1	180981907	4060	0.561453	3561	3.48509e-11	-0.318825	C	G	rs3789364	SNV	ENSG00000135823	STX6	0
1	180982556	4061	0.561192	3564	3.54506e-11	-0.318676	A	G	rs3789362	SNV	ENSG00000135823	STX6	0
1	180983158	4057	0.560389	3567	1.70106e-11	-0.324337	C	T	rs57113693	SNV	ENSG00000135823	STX6	0
1	180983159	4057	0.560513	3566	1.96542e-11	-0.32324	A	G	rs59145927	SNV	ENSG00000135823	STX6	0
1	180983380	4061	0.561684	3560	7.92394e-11	-0.312938	C	A	rs12744212	SNV	ENSG00000135823	STX6	0
1	180983902	4048	0.561018	3554	2.77293e-11	-0.321406	A	C	rs7543927	SNV	ENSG00000135823	STX6	0
1	180984717	4063	0.561408	3564	4.74696e-11	-0.316461	A	G	rs3747957	SNV	ENSG00000135823	STX6	0
1	180984953	4062	0.561546	3562	4.17766e-11	-0.317476	A	G	rs4652547	SNV	ENSG00000135823	STX6	0
1	180984994	4061	0.561561	3561	2.98578e-11	-0.319863	C	T	rs4652548	SNV	ENSG00000135823	STX6	0
1	180986324	4061	0.561192	3564	5.71041e-11	-0.315247	CAA	C	rs58040967	Deletion	ENSG00000135823	STX6	0
1	180986879	4060	0.561207	3563	4.50867e-11	-0.317153	A	G	rs7553330	SNV	ENSG00000135823	STX6	0
1	180987769	4059	0.561345	3561	4.93483e-11	-0.316405	A	G	rs6425657	SNV	ENSG00000135823	STX6	0
1	180987849	4058	0.561483	3559	5.94976e-11	-0.315156	G	A	rs6425658	SNV	ENSG00000135823	STX6	0
1	180987994	4062	0.68033	2597	4.84431e-09	-0.299038	C	A	rs7528255	SNV	ENSG00000135823	STX6	0
1	180988826	4062	0.561546	3562	4.20024e-11	-0.317452	T	G	rs12754041	SNV	ENSG00000135823	STX6	0
1	180989810	4057	0.561499	3558	6.48897e-11	-0.314717	A	G	rs4111520	SNV	ENSG00000135823	STX6	0
1	180991927	4054	0.560557	3563	2.40398e-11	-0.322125	A	AT	rs11410692	Insertion	ENSG00000135823	STX6	0
1	180992109	4060	0.561207	3563	6.32091e-11	-0.314558	G	A	rs11586493	SNV	ENSG00000135823	STX6	0
1	180993146	4062	0.561669	3561	3.79547e-11	-0.318283	A	G	rs1411478	SNV	ENSG00000135823	STX6	0
1	180993864	4062	0.535451	3774	7.95291e-11	-0.311851	G	GT	rs11446800	Insertion	ENSG00000135823	STX6	0
1	180999979	4061	0.335755	2727	2.95628e-09	-0.301985	A	G	rs35672928	SNV	ENSG00000135823	STX6	0
1	181005896	4060	0.335468	2724	2.95106e-09	-0.301952	A	G	rs4652549	SNV	ENSG00000135823	STX6	0
1	181006955	4060	0.335222	2722	2.06471e-09	-0.305253	T	C	rs2331992	SNV	ENSG00000135823	STX6	0
1	181007755	4063	0.33522	2724	2.30652e-09	-0.304105	A	G	rs4545301	SNV	ENSG00000135823	STX6	0
1	181011307	4059	0.335674	2725	2.36686e-09	-0.304072	G	A	rs10910849	SNV	ENSG00000135823	STX6	0
1	181012650	4053	0.335554	2720	1.69747e-09	-0.307086	T	C	rs10910850	SNV	ENSG00000135823	STX6	0
1	181013921	4061	0.673972	2648	1.25129e-08	-0.289404	T	C	rs7546157	SNV	ENSG00000135823	STX6	0
1	181022529	4059	0.327297	2657	6.6814e-09	-0.296978	C	G	rs12565758	SNV	ENSG00000135823	STX6	0
1	181042373	4052	0.521718	3876	1.17869e-08	-0.275266	A	G	rs6667291	SNV	ENSG00000153029	MR1	0
1	221976623	4047	0.207438	1679	1.71287e-05	0.255307	G	A	rs12026659	SNV	ENSG00000238042	LINC02257	0
1	4049804	3727	0.0452106	337	2.00068e-09	-0.714453	GGAGAGGGAGAA	G	rs371949566	Deletion	ENSG00000284703	AL805961.1	30297
1	35259479	3944	0.0105223	83	5.17463e-06	-1.08105	ATTGGG	A		Deletion	ENSG00000146463	ZMYM4	9231
1	90334695	3825	0.047451	363	7.9895e-10	-0.712819	A	AT		Insertion	ENSG00000287406	AC098656.1	50508
1	181026305	4053	0.334444	2711	1.59449e-09	-0.30806	A	G	rs12073184	SNV	ENSG00000135823	STX6	3185
1	181026895	4061	0.333908	2712	1.7576e-09	-0.307907	TAATTTTTTATTTTTTA	T	rs6143505	Deletion	ENSG00000135823	STX6	3775
1	181030075	4059	0.224809	1825	3.46378e-09	0.336709	C	T	rs146025089	SNV	ENSG00000153029	MR1	3351
1	229971992	3936	0.0257876	203	0.372191	0.138305	C	CAA		Insertion	ENSG00000228058	LINC01736	30381
2	130711251	3790	0.0102902	78	0.623583	-0.120201	C	T	rs6719959	SNV	ENSG00000240253	FAR2P3	0
2	152383296	3808	0.0174632	133	1.54726e-06	-0.90735	TAG	T		Deletion	ENSG00000157827	FMNL2	0
2	41396786	3787	0.0178241	135	2.14449e-06	-0.907398	TGC	T		Deletion	ENSG00000237442	HNRNPA1P57	239232
2	113774121	3954	0.0287051	227	4.42752e-05	-0.598919	ATT	A		Deletion	ENSG00000115084	SLC35F5	17429
2	178192740	4048	0.0103755	84	0.000661025	-0.805727	TGAGAGTCTCAC	T		Deletion	ENSG00000079156	OSBPL6	1742
3	39430804	4063	0.380015	3088	3.17218e-08	0.270894	G	T	rs816510	SNV	ENSG00000286781	AC099332.1	0
3	39430956	4061	0.438931	3565	3.92086e-10	-0.30115	G	A	rs13081054	SNV	ENSG00000286781	AC099332.1	0
3	39431034	4062	0.438946	3566	2.70133e-10	-0.303804	C	T	rs11129832	SNV	ENSG00000286781	AC099332.1	0
3	39431733	4061	0.438808	3564	4.65041e-10	-0.299839	C	T	rs2018725	SNV	ENSG00000286781	AC099332.1	0
3	39432100	4062	0.438823	3565	3.23763e-10	-0.302548	A	G	rs1009966	SNV	ENSG00000286781	AC099332.1	0
3	39432921	4059	0.438655	3561	4.55703e-10	-0.300417	A	G	rs13073538	SNV	ENSG00000286781	AC099332.1	0
3	39432934	4059	0.438778	3562	5.98013e-10	-0.298255	T	C	rs13096483	SNV	ENSG00000286781	AC099332.1	0
3	39433467	4058	0.439133	3564	5.2064e-10	-0.29931	A	G	rs35310432	SNV	ENSG00000286781	AC099332.1	0
3	39434890	4058	0.438886	3562	4.92176e-10	-0.299786	G	T	rs11129833	SNV	ENSG00000286781	AC099332.1	0
3	39437204	4051	0.558381	3578	7.62404e-10	0.296318	C	T	rs674243	SNV	ENSG00000286781	AC099332.1	0
3	39437962	4053	0.43622	3536	1.10335e-10	-0.31234	ATAGAT	A	rs3034513	Deletion	ENSG00000286781	AC099332.1	0
3	39437987	4045	0.436218	3529	8.0823e-11	-0.31509	C	T	rs879444	SNV	ENSG00000286781	AC099332.1	0
3	39438390	4055	0.438841	3559	3.1008e-10	-0.303058	T	G	rs12495623	SNV	ENSG00000286781	AC099332.1	0
3	39438803	4058	0.438763	3561	3.20985e-10	-0.302769	G	A	rs938183	SNV	ENSG00000286781	AC099332.1	0
3	39440344	4055	0.439581	3565	5.04022e-10	-0.299473	G	A	rs12494100	SNV	ENSG00000286781	AC099332.1	0
3	39441661	4061	0.536444	3765	6.39243e-11	0.313059	T	C	rs1278142	SNV	ENSG00000286781	AC099332.1	0
3	39442829	4062	0.614968	3128	7.51857e-09	-0.282469	G	A	rs9871799	SNV	ENSG00000286781	AC099332.1	0
3	39443020	4056	0.438979	3561	4.73348e-10	-0.299858	C	T	rs13059755	SNV	ENSG00000286781	AC099332.1	0
3	39444758	4058	0.373213	3029	3.3739e-08	0.271807	G	A	rs528364	SNV	ENSG00000286781	AC099332.1	0
3	39445109	4062	0.536805	3763	4.00633e-11	0.316344	C	G	rs615479	SNV	ENSG00000286781	AC099332.1	0
3	39445432	4060	0.402094	3265	1.97734e-09	-0.293391	T	A	rs2088667	SNV	ENSG00000286781	AC099332.1	0
3	39445999	4058	0.37309	3028	3.90845e-08	0.270514	A	G	rs816487	SNV	ENSG00000286781	AC099332.1	0
3	39446855	4062	0.439069	3567	2.43236e-10	-0.304509	A	G	rs11129834	SNV	ENSG00000286781	AC099332.1	0
3	39446961	4063	0.458282	3724	8.02149e-12	-0.328225	T	C	rs11129835	SNV	ENSG00000286781	AC099332.1	0
3	39447521	4062	0.401773	3264	1.64363e-09	-0.294853	C	CA	rs71618905	Insertion	ENSG00000286781	AC099332.1	0
3	39467477	4061	0.675573	2635	2.95828e-09	-0.301127	G	A	rs631312	SNV	ENSG00000168314	MOBP	0
3	39467949	4061	0.669786	2682	4.54692e-09	-0.295059	T	C	rs1768190	SNV	ENSG00000168314	MOBP	0
3	39471060	4059	0.452451	3673	3.72106e-10	-0.302014	C	T	rs13079368	SNV	ENSG00000168314	MOBP	0
3	39478746	4061	0.45309	3680	5.61494e-10	-0.298795	AT	A	rs34964580	Deletion	ENSG00000168314	MOBP	0
3	39481512	4061	0.680251	2597	4.18231e-09	-0.301124	T	C	rs1768208	SNV	ENSG00000168314	MOBP	0
3	39485383	4062	0.453225	3682	4.95535e-10	-0.299642	C	T	rs1464047	SNV	ENSG00000168314	MOBP	0
3	39488592	4062	0.67356	2652	4.72583e-09	-0.297736	T	C	rs545397	SNV	ENSG00000168314	MOBP	0
3	39492268	4058	0.673361	2651	7.00247e-09	-0.294654	T	C	rs1513219	SNV	ENSG00000168314	MOBP	0
3	39492990	4061	0.680374	2596	4.91147e-09	-0.300074	A	G	rs616147	SNV	ENSG00000168314	MOBP	0
3	39493251	4059	0.673442	2651	5.64261e-09	-0.296491	T	C	rs1708104	SNV	ENSG00000168314	MOBP	0
3	52111650	3764	0.0581828	438	8.76247e-06	-0.473019	A	AT		Insertion	ENSG00000164087	POC1A	0
3	39448128	4061	0.536567	3764	4.04433e-11	0.316254	C	A	rs630934	SNV	ENSG00000286781	AC099332.1	92
3	39448160	4061	0.536444	3765	4.7235e-11	0.315228	C	T	rs533577	SNV	ENSG00000286781	AC099332.1	124
3	39448386	4058	0.438517	3559	1.89393e-10	-0.306738	C	A	rs6770797	SNV	ENSG00000286781	AC099332.1	350
3	39448388	4058	0.438517	3559	1.89393e-10	-0.306738	C	T	rs6770798	SNV	ENSG00000286781	AC099332.1	352
3	39448570	4063	0.458282	3724	8.02149e-12	-0.328225	C	T	rs2370964	SNV	ENSG00000286781	AC099332.1	534
3	39448605	4062	0.458395	3724	9.15095e-12	-0.327399	G	A	rs2887901	SNV	ENSG00000286781	AC099332.1	569
3	39448996	4063	0.379769	3086	4.20968e-08	0.268342	G	A	rs2370965	SNV	ENSG00000286781	AC099332.1	960
3	39449131	4058	0.439009	3563	1.43512e-10	-0.308727	G	T	rs4525803	SNV	ENSG00000286781	AC099332.1	1095
3	39449382	4059	0.458734	3724	6.42426e-12	-0.330061	C	G	rs6774232	SNV	ENSG00000286781	AC099332.1	1346
3	39449793	4062	0.4403	3577	2.09166e-10	-0.305581	T	C	rs3914283	SNV	ENSG00000286781	AC099332.1	1757
3	39449989	4058	0.439872	3570	1.74198e-10	-0.307253	G	A	rs36020975	SNV	ENSG00000286781	AC099332.1	1953
3	39450076	4061	0.440409	3577	1.96332e-10	-0.306131	C	T	rs34629457	SNV	ENSG00000286781	AC099332.1	2040
3	39450438	4061	0.459862	3735	7.97478e-12	-0.328465	A	G	rs6772037	SNV	ENSG00000286781	AC099332.1	2402
3	39450755	4061	0.445703	3620	2.29603e-10	-0.30471	C	A	rs11706071	SNV	ENSG00000286781	AC099332.1	2719
3	39451569	4062	0.456918	3712	3.32057e-12	-0.333581	G	A	rs34403692	SNV	ENSG00000286781	AC099332.1	3533
3	39451748	4063	0.456928	3713	3.32775e-12	-0.333566	C	T	rs6765697	SNV	ENSG00000286781	AC099332.1	3712
3	39452367	4061	0.45703	3712	3.79567e-12	-0.332763	G	T	rs9820623	SNV	ENSG00000286781	AC099332.1	4331
3	39456514	4062	0.456795	3711	2.79263e-12	-0.334677	A	G	rs4676496	SNV	ENSG00000286781	AC099332.1	8478
3	39456656	4061	0.540015	3736	1.2202e-11	0.3241	C	G	rs694611	SNV	ENSG00000286781	AC099332.1	8620
3	39456818	4061	0.435361	3536	3.10392e-11	-0.318953	C	T	rs34897882	SNV	ENSG00000286781	AC099332.1	8782
3	39457020	4060	0.539901	3736	1.04806e-11	0.325236	A	G	rs645567	SNV	ENSG00000286781	AC099332.1	8984
3	39458158	4054	0.455229	3691	4.80334e-12	-0.331656	C	T	rs11708828	SNV	ENSG00000168314	MOBP	9041
3	39458709	4062	0.435623	3539	4.65343e-11	-0.316358	G	A	rs11709044	SNV	ENSG00000168314	MOBP	8490
3	39458754	4062	0.435623	3539	4.46148e-11	-0.316666	G	A	rs11709075	SNV	ENSG00000168314	MOBP	8445
3	39458882	4061	0.540261	3734	8.13271e-12	0.3271	C	T	rs478514	SNV	ENSG00000168314	MOBP	8317
3	39458987	4063	0.37743	3067	2.38852e-08	0.272795	A	G	rs675595	SNV	ENSG00000168314	MOBP	8212
3	39459821	4061	0.368505	2993	1.50831e-08	0.278469	A	G	rs1768234	SNV	ENSG00000168314	MOBP	7378
3	39461015	4060	0.367857	2987	9.64631e-09	0.282038	G	T	rs1707981	SNV	ENSG00000168314	MOBP	6184
3	39461184	4058	0.367792	2985	1.20834e-08	0.280314	G	C	rs1768209	SNV	ENSG00000168314	MOBP	6015
3	39461234	4061	0.435853	3540	9.08006e-12	-0.327505	A	G	rs12638676	SNV	ENSG00000168314	MOBP	5965
3	39461546	4063	0.367586	2987	1.11024e-08	0.280746	G	A	rs2965067	SNV	ENSG00000168314	MOBP	5653
4	80413767	3781	0.0310764	235	1.95637e-06	-0.692408	TGC	T		Deletion	ENSG00000197826	CFAP299	0
4	58083062	3899	0.0355219	277	6.48736e-09	-0.784401	TGC	T		Deletion	ENSG00000248660	SRIP1	20086
5	36199063	4032	0.97309	217	5.43451e-09	0.884783	T	A	rs6870255	SNV	ENSG00000152620	NADK2	0
5	37042212	3805	0.0148489	113	4.451e-10	1.26616	G	A		SNV	ENSG00000164190	NIPBL	0
5	103871574	3849	0.0102624	79	1.31816e-05	-1.06775	TAA	T		Deletion	ENSG00000283462	AC008505.1	8556
6	17833813	3830	0.507702	3771	4.79077e-05	0.201159	G	T	rs4712314	SNV	ENSG00000137177	KIF13A	0
6	32052169	4059	0.134639	1093	1.17512e-06	-0.344097	C	T	rs367364	SNV	ENSG00000168477	TNXB	0
6	32065839	4060	0.134852	1095	1.68547e-06	-0.338488	G	A	rs1265889	SNV	ENSG00000168477	TNXB	0
6	36723854	3805	0.0296978	226	0.00145469	-0.474479	AGC	A		Deletion	ENSG00000255587	RAB44	0
6	53140547	4027	0.0166377	134	6.87074e-05	-0.755545	AGT	A		Deletion	ENSG00000137270	GCM1	0
6	74667698	3697	0.3703	2738	1.62133e-07	0.275489	A	G	rs2485097	SNV	ENSG00000223786	AL357507.1	0
7	74677796	3802	0.0199895	152	0.000718599	-0.606989	AGT	A	rs140655545	Deletion	ENSG00000263001	GTF2I	0
7	135875731	3939	0.0106626	84	0.00275771	-0.716907	ACAG	A		Deletion	ENSG00000224746	AC015987.1	0
7	62312398	3743	0.0104194	78	0.0390387	-0.501998	G	A	rs111864925	SNV	ENSG00000233918	AC128676.1	36721
7	138448418	4061	0.0222852	181	3.85058e-05	0.667815	G	A	rs78736751	SNV	ENSG00000214815	IMPDH1P3	6181
7	138449166	4061	0.0222852	181	3.85199e-05	0.667801	C	T	rs111593852	SNV	ENSG00000214815	IMPDH1P3	6929
9	125615594	3946	0.55702	3496	2.10453e-06	0.235054	T	C	rs829312	SNV	ENSG00000119487	MAPKAP1	0
9	129468853	3780	0.441138	3335	1.26332e-06	-0.229734	GCA	G	rs71827605	Deletion	ENSG00000204054	LINC00963	8094
9	136168129	3843	0.0157429	121	4.11066e-09	1.15379	T	C	rs187882466	SNV	ENSG00000107187	LHX3	28122
10	48563222	3872	0.0129132	100	8.29538e-07	-1.09099	C	T		SNV	ENSG00000128805	ARHGAP22	0
10	112699635	3742	0.0130946	98	7.80892e-10	1.32736	G	A	rs151319628	SNV	ENSG00000151532	VTI1A	0
10	12060073	3724	0.0596133	444	1.03688e-07	-0.557801	TG	T		Deletion	ENSG00000181192	DHTKD1	8882
11	33397554	3685	0.0135685	100	4.0701e-08	1.1745	C	A		SNV	ENSG00000110427	KIAA1549L	0
11	64341843	3984	0.0239709	191	0.559605	0.0935625	GGTTGTGGTCTGAGGTCTTGGGCCATCAGTGATGTCACAACCAGATGGCCCAAGACCCCAGACCACAACCCCATGTCTGGT	G		Deletion	ENSG00000168071	CCDC88B	0
11	104144541	3848	0.0462578	356	1.54554e-07	-0.615289	A	ACC		Insertion	ENSG00000170962	PDGFD	0
11	129129177	3991	0.0321974	257	1.2382e-06	0.665416	GCCCCTCCGCCCGGCAGCCGCACCGTCTGGGAAGTGAGGAGCCCCTCCACCCGGCAGCTGCCCCGTCTGGGAAGTGAGGAGCCCCTCCACCCGGCAGCTGCCCCGTCTGGGAAGTGAGGAC	G		Deletion	ENSG00000134909	ARHGAP32	0
11	63062576	3881	0.0103066	80	0.0113587	-0.611005	TCCA	T		Deletion	ENSG00000253547	AP001858.1	14451
11	65995596	3674	0.485438	3567	0.000216199	0.19324	C	T	rs7105628	SNV	ENSG00000175376	EIF1AD	950
12	21201536	4061	0.922187	632	6.44958e-07	-0.441516	G	A	rs1564365	SNV	ENSG00000134538	SLCO1B1	0
12	21323155	4062	0.0672083	546	2.13805e-06	0.448519	G	A	rs74651308	SNV	ENSG00000084453	SLCO1A2	0
12	21332593	4058	0.0673977	547	1.8869e-06	0.450618	A	G	rs79424089	SNV	ENSG00000084453	SLCO1A2	0
12	29253204	3923	0.0127453	100	2.45438e-10	1.33753	TAGGTATCTATATATCGATATCTATCTAGA	T		Deletion	ENSG00000064763	FAR2	0
12	53381958	4062	0.158789	1290	1.43819e-07	-0.344791	CAA	C	rs3832826	Deletion	ENSG00000185591	SP1	0
12	53383387	4062	0.158789	1290	1.0924e-07	-0.348083	A	G	rs3741651	SNV	ENSG00000185591	SP1	0
12	53384866	4056	0.162229	1316	1.00012e-07	-0.347	G	T	rs2446066	SNV	ENSG00000185591	SP1	0
12	53385511	4043	0.158298	1280	2.25771e-07	-0.341836	CTT	C	rs71443295	Deletion	ENSG00000185591	SP1	0
12	53385537	3937	0.165862	1306	1.63758e-07	-0.344811	A	G	rs10876448	SNV	ENSG00000185591	SP1	0
12	53385991	4062	0.158789	1290	1.36321e-07	-0.345734	T	C	rs10876449	SNV	ENSG00000185591	SP1	0
12	53386537	4040	0.160891	1300	6.03461e-08	-0.355115	TAGTG	T	rs4020475	Deletion	ENSG00000185591	SP1	0
12	53388844	4053	0.158648	1286	1.29645e-07	-0.346697	G	T	rs11170525	SNV	ENSG00000185591	SP1	0
12	53389390	4050	0.158272	1282	2.55166e-07	-0.340139	A	G	rs9739640	SNV	ENSG00000185591	SP1	0
12	53389392	4054	0.158115	1282	2.30638e-07	-0.341317	C	A	rs9738393	SNV	ENSG00000185591	SP1	0
12	53389398	4050	0.158272	1282	2.2973e-07	-0.341449	T	G	rs12818938	SNV	ENSG00000185591	SP1	0
12	53391244	4050	0.162716	1318	2.24475e-07	-0.337593	A	G	rs2694847	SNV	ENSG00000185591	SP1	0
12	53392077	4058	0.0932725	757	3.44675e-05	-0.34129	G	A	rs7134628	SNV	ENSG00000185591	SP1	0
12	53392249	4057	0.158368	1285	2.13776e-07	-0.340689	C	T	rs7134665	SNV	ENSG00000185591	SP1	0
12	53392556	4030	0.159553	1286	2.74346e-07	-0.337668	A	C	rs11170529	SNV	ENSG00000185591	SP1	0
12	53392601	4049	0.158928	1287	9.90444e-08	-0.350009	C	T	rs11170530	SNV	ENSG00000185591	SP1	0
12	53394082	4049	0.158805	1286	1.85974e-07	-0.342406	A	G	rs149919208	SNV	ENSG00000185591	SP1	0
12	53394169	4048	0.161808	1310	9.34538e-08	-0.349187	T	C	rs2460882	SNV	ENSG00000185591	SP1	0
12	53394218	4005	0.158302	1268	5.20896e-07	-0.332608	G	GA	rs147124286	Insertion	ENSG00000185591	SP1	0
12	53394551	3986	0.158806	1266	2.79993e-07	-0.340308	G	A	rs11170532	SNV	ENSG00000185591	SP1	0
12	53396666	4060	0.158867	1290	1.47792e-07	-0.344493	T	C	rs7300593	SNV	ENSG00000185591	SP1	0
12	53397201	4056	0.159024	1290	8.47806e-08	-0.35122	A	G	rs7133236	SNV	ENSG00000185591	SP1	0
12	53397846	4054	0.159225	1291	1.44122e-07	-0.345119	G	A	rs7955418	SNV	ENSG00000185591	SP1	0
12	53399130	4060	0.158621	1288	1.50247e-07	-0.344996	T	G	rs74090765	SNV	ENSG00000185591	SP1	0
12	53399425	3971	0.161546	1283	8.80499e-07	-0.324676	G	A	rs35969688	SNV	ENSG00000185591	SP1	0
12	53399530	4052	0.162142	1314	9.27639e-08	-0.348712	C	A	rs2608301	SNV	ENSG00000185591	SP1	0
12	53399869	3733	0.175328	1309	1.61564e-07	-0.348311	C	G	rs2947336	SNV	ENSG00000185591	SP1	0
12	53401003	4045	0.158838	1285	1.14457e-07	-0.348076	C	T	rs57676448	SNV	ENSG00000185591	SP1	0
12	53403214	4058	0.162518	1319	7.85715e-08	-0.349626	G	A	rs2947337	SNV	ENSG00000185591	SP1	0
12	53405024	4056	0.158777	1288	1.60005e-07	-0.343719	T	C	rs34148420	SNV	ENSG00000185591	SP1	0
12	53407677	4048	0.157609	1276	2.81316e-07	-0.338909	C	A	rs80297745	SNV	ENSG00000185591	SP1	0
12	53407914	3934	0.15849	1247	4.77205e-07	-0.336037	G	T	rs192834490	SNV	ENSG00000185591	SP1	0
12	53409218	4060	0.158744	1289	1.55352e-07	-0.344616	C	CTG	rs71226740	Insertion	ENSG00000185591	SP1	0
12	53409849	4046	0.158799	1285	1.78954e-07	-0.342964	T	C	rs7968637	SNV	ENSG00000185591	SP1	0
12	53410523	4051	0.159097	1289	8.90283e-08	-0.350739	T	G	rs12817984	SNV	ENSG00000185591	SP1	0
12	53414123	4062	0.158789	1290	1.34756e-07	-0.345889	CAG	C	rs35937229	Deletion	ENSG00000185591	SP1	0
12	53425683	4060	0.16564	1345	6.36271e-08	-0.35081	C	T	rs2071558	SNV	ENSG00000135409	AMHR2	0
12	53426253	4060	0.165764	1346	8.27786e-08	-0.347697	T	C	rs11614010	SNV	ENSG00000135409	AMHR2	0
12	53426404	4059	0.165804	1346	8.67875e-08	-0.347155	A	G	rs10876453	SNV	ENSG00000135409	AMHR2	0
12	53426941	4011	0.165545	1328	1.75625e-07	-0.341175	C	G	rs12811015	SNV	ENSG00000135409	AMHR2	0
12	53427758	4059	0.165804	1346	7.88991e-08	-0.348269	A	G	rs10876454	SNV	ENSG00000135409	AMHR2	0
12	53428886	4058	0.166585	1352	1.66521e-07	-0.338155	G	A	rs3741664	SNV	ENSG00000135409	AMHR2	0
12	53429208	4053	0.170368	1381	1.28359e-07	-0.338932	T	C	rs784891	SNV	ENSG00000135409	AMHR2	0
12	53430359	4055	0.166954	1354	1.24261e-07	-0.341231	A	G	rs11170555	SNV	ENSG00000135409	AMHR2	0
12	53430798	4061	0.166708	1354	9.23311e-08	-0.344617	A	G	rs17099205	SNV	ENSG00000135409	AMHR2	0
12	53430960	4060	0.166626	1353	9.28578e-08	-0.344615	A	G	rs12368222	SNV	ENSG00000135409	AMHR2	0
12	53431541	4062	0.16679	1355	1.33656e-07	-0.340199	T	C	rs10876455	SNV	ENSG00000135409	AMHR2	0
12	53446601	4058	0.167693	1361	1.67108e-07	-0.338848	T	C	rs8652	SNV	ENSG00000205352	PRR13	0
12	53448070	4062	0.165066	1341	1.98719e-07	-0.33781	G	T	rs11610326	SNV	ENSG00000257379	AC023509.1	0
12	53449760	4029	0.168032	1354	1.08444e-07	-0.344367	C	A	rs111379945	SNV	ENSG00000257379	AC023509.1	0
12	53449987	4020	0.165672	1332	4.1675e-07	-0.329949	C	T	rs111939932	SNV	ENSG00000257379	AC023509.1	0
12	53349266	4057	0.144072	1169	6.67393e-07	-0.338245	C	T	rs11170509	SNV	ENSG00000170374	SP7	3952
12	53349950	4052	0.143509	1163	5.48237e-07	-0.341414	A	G	rs11170510	SNV	ENSG00000170374	SP7	4636
12	53357549	4048	0.143404	1161	9.034e-07	-0.335019	TTTTAA	T	rs138361448	Deletion	ENSG00000170374	SP7	12235
12	53358908	4061	0.143438	1165	5.80263e-07	-0.340659	G	A	rs11170516	SNV	ENSG00000170374	SP7	13594
12	53362570	4046	0.143104	1158	4.54231e-07	-0.345331	T	C	rs35437931	SNV	ENSG00000170374	SP7	17256
12	53364047	4060	0.85234	1199	3.85749e-07	0.342421	A	G	rs12582170	SNV	ENSG00000185591	SP1	16130
12	53366019	4055	0.14402	1168	4.9189e-07	-0.342315	G	C	rs12828860	SNV	ENSG00000185591	SP1	14158
12	53366378	4051	0.144162	1168	6.01413e-07	-0.339765	A	G	rs58123204	SNV	ENSG00000185591	SP1	13799
12	53369103	4050	0.852346	1196	2.21709e-07	0.350239	C	T	rs7962345	SNV	ENSG00000185591	SP1	11074
12	53377157	4061	0.144176	1171	4.90062e-07	-0.342145	G	A	rs10876447	SNV	ENSG00000185591	SP1	3020
12	53417250	4061	0.160675	1305	1.06204e-07	-0.348283	T	C	rs10876450	SNV	ENSG00000185591	SP1	805
12	53420028	4059	0.164449	1335	8.04232e-08	-0.349545	C	T	rs2683525	SNV	ENSG00000185591	SP1	3583
12	53420596	4060	0.161453	1311	6.60032e-08	-0.353302	C	T	rs11170549	SNV	ENSG00000135409	AMHR2	3260
12	53420930	4061	0.16129	1310	5.6025e-08	-0.355254	G	T	rs11170550	SNV	ENSG00000135409	AMHR2	2926
12	53421069	4056	0.165064	1339	4.85709e-08	-0.354563	C	T	rs2683524	SNV	ENSG00000135409	AMHR2	2787
12	53422190	4000	0.16725	1338	6.24822e-08	-0.352828	T	G	rs7970368	SNV	ENSG00000135409	AMHR2	1666
12	53423453	4060	0.165148	1341	9.97309e-08	-0.346105	A	G	rs2002555	SNV	ENSG00000135409	AMHR2	403
12	53432543	4053	0.166297	1348	1.20798e-07	-0.342511	A	AT	rs35427608	Insertion	ENSG00000135409	AMHR2	872
12	53432575	4057	0.166133	1348	1.05735e-07	-0.343536	C	T	rs12372079	SNV	ENSG00000135409	AMHR2	904
12	53440014	4063	0.169702	1379	1.86881e-07	-0.335034	G	C	rs2364837	SNV	ENSG00000205352	PRR13	1665
12	53441159	4057	0.169953	1379	1.72614e-07	-0.336095	G	A	rs921990	SNV	ENSG00000205352	PRR13	520
12	53441251	4062	0.16642	1352	1.93316e-07	-0.336606	G	T	rs11170558	SNV	ENSG00000205352	PRR13	428
12	59965512	3684	0.0298588	220	1.17545e-11	-1.01952	TGC	T		Deletion	ENSG00000257294	AC080011.1	127353
12	86839663	3747	0.0129437	97	0.000234154	-0.783731	T	TTTTTC		Insertion	ENSG00000258185	AC010196.1	666
12	131623510	3864	0.0143634	111	0.221081	0.252532	A	G		SNV	ENSG00000256258	AC117500.3	308
13	20529701	3971	0.980861	152	0.795878	0.0460205	A	C	rs9509269	SNV	ENSG00000165475	CRYL1	3829
13	38956381	3760	0.0265957	200	1.14586e-12	1.08735	AATATATAGTTAT	A	rs139530288	Deletion	ENSG00000133115	STOML3	9545
14	31406996	3975	0.0159748	127	0.000537272	-0.676283	AGCG	A		Deletion	ENSG00000129493	HEATR5A	0
14	34709806	3688	0.010846	80	0.000158277	-0.917387	AGGC	A		Deletion	ENSG00000165410	CFL2	0
15	44268705	3715	0.0187079	139	3.09445e-09	1.09108	T	C	rs150947131	SNV	ENSG00000166734	GOLM2	20015
16	20361207	4039	0.0117603	95	3.45444e-05	-0.926886	TATGGAA	T		Deletion	ENSG00000169340	PDILT	0
16	75455373	3861	0.0148925	115	2.93538e-05	-0.854899	ATGC	A		Deletion	ENSG00000261717	AC009163.5	0
16	79425715	3668	0.44193	3242	1.96025e-08	0.295219	G	A	rs8043684	SNV	ENSG00000261472	AC084064.1	79889
17	45072404	4037	0.0480555	388	4.58956e-11	-0.737476	C	T	rs149455674	SNV	ENSG00000136448	NMT1	0
17	45214668	4060	0.430788	3498	7.86305e-08	-0.258943	C	G	rs55706568	SNV	ENSG00000267121	AC008105.3	0
17	45239153	4061	0.69047	2514	5.61647e-08	-0.282573	T	C	rs1023995	SNV	ENSG00000184922	FMNL1	0
17	45242403	4061	0.470943	3825	2.53869e-08	-0.267563	C	T	rs1801353	SNV	ENSG00000184922	FMNL1	0
17	45394115	4058	0.318014	2581	1.66272e-13	0.377081	G	A	rs7613	SNV	ENSG00000159314	ARHGAP27	0
17	45394123	4062	0.141064	1146	6.48995e-65	-1.15777	G	A	rs4763	SNV	ENSG00000159314	ARHGAP27	0
17	45394955	4061	0.433268	3519	6.36438e-08	-0.256461	A	G	rs1059504	SNV	ENSG00000159314	ARHGAP27	0
17	45395663	4055	0.0124538	101	2.58442e-06	-1.0316	CCGAACTG	C		Deletion	ENSG00000159314	ARHGAP27	0
17	45395941	4051	0.137127	1111	6.16939e-70	-1.21531	C	G	rs62064597	SNV	ENSG00000159314	ARHGAP27	0
17	45397074	4058	0.331937	2694	4.4693e-15	0.397271	C	G	rs1230095	SNV	ENSG00000159314	ARHGAP27	0
17	45397302	4062	0.140202	1139	5.19641e-68	-1.18307	C	G	rs62064598	SNV	ENSG00000159314	ARHGAP27	0
17	45398563	4058	0.139847	1135	1.30725e-67	-1.18539	G	A	rs2028078	SNV	ENSG00000159314	ARHGAP27	0
17	45399161	4062	0.331856	2696	3.769e-15	0.398024	A	T	rs1230096	SNV	ENSG00000159314	ARHGAP27	0
17	45399441	4059	0.137719	1118	7.37363e-69	-1.20285	A	G	rs56220387	SNV	ENSG00000159314	ARHGAP27	0
17	45400827	4061	0.331445	2692	3.68683e-15	0.398267	C	A	rs1230098	SNV	ENSG00000159314	ARHGAP27	0
17	45401347	4062	0.331733	2695	2.41421e-15	0.4008	G	A	rs1230099	SNV	ENSG00000159314	ARHGAP27	0
17	45403335	4062	0.140202	1139	4.17574e-68	-1.18618	G	A	rs62064600	SNV	ENSG00000159314	ARHGAP27	0
17	45406185	4062	0.140202	1139	4.36777e-68	-1.18602	C	T	rs56236914	SNV	ENSG00000159314	ARHGAP27	0
17	45406408	4061	0.331445	2692	2.7216e-15	0.400229	G	A	rs1230101	SNV	ENSG00000159314	ARHGAP27	0
17	45407130	4061	0.140483	1141	2.3041e-68	-1.1857	C	T	rs62064603	SNV	ENSG00000159314	ARHGAP27	0
17	45407537	3992	0.135897	1085	1.2912e-65	-1.18704	T	C	rs1808189	SNV	ENSG00000159314	ARHGAP27	0
17	45407853	4059	0.328776	2669	1.14136e-14	0.39245	G	A	rs1230102	SNV	ENSG00000159314	ARHGAP27	0
17	45408185	4047	0.140969	1141	1.09094e-67	-1.18036	T	G	rs62064637	SNV	ENSG00000159314	ARHGAP27	0
17	45408425	4062	0.328287	2667	1.42875e-14	0.391017	G	A	rs1230103	SNV	ENSG00000159314	ARHGAP27	0
17	45409851	4061	0.13999	1137	2.02875e-70	-1.20669	G	A	rs36078910	SNV	ENSG00000159314	ARHGAP27	0
17	45410058	4060	0.140394	1140	2.02901e-70	-1.20359	T	C	rs35389313	SNV	ENSG00000159314	ARHGAP27	0
17	45410602	4060	0.449261	3648	4.7687e-09	-0.283157	A	G	rs1230106	SNV	ENSG00000159314	ARHGAP27	0
17	45411016	4063	0.14066	1143	1.45515e-69	-1.19735	C	T	rs8071011	SNV	ENSG00000159314	ARHGAP27	0
17	45411426	4061	0.142206	1155	2.54356e-70	-1.19689	T	C	rs62064641	SNV	ENSG00000159314	ARHGAP27	0
17	45413487	4061	0.137897	1120	3.95732e-72	-1.22691	G	A	rs62064643	SNV	ENSG00000159314	ARHGAP27	0
17	45413637	4061	0.140483	1141	4.16339e-70	-1.20054	G	A	rs34063617	SNV	ENSG00000159314	ARHGAP27	0
17	45414991	4011	0.141237	1133	7.73686e-68	-1.18599	C	T	rs12940792	SNV	ENSG00000159314	ARHGAP27	0
17	45415735	4061	0.140483	1141	8.8788e-71	-1.20632	G	A	rs12947718	SNV	ENSG00000159314	ARHGAP27	0
17	45416138	4058	0.140463	1140	1.45964e-70	-1.20504	C	T	rs71373560	SNV	ENSG00000159314	ARHGAP27	0
17	45416432	4057	0.77052	1862	2.64004e-10	-0.362426	C	T	rs11654226	SNV	ENSG00000159314	ARHGAP27	0
17	45417131	4026	0.695231	2454	8.89403e-12	-0.35929	A	G	rs1230075	SNV	ENSG00000159314	ARHGAP27	0
17	45417850	4055	0.139951	1135	8.90928e-71	-1.21101	G	A	rs35884427	SNV	ENSG00000159314	ARHGAP27	0
17	45418086	3913	0.586634	3235	1.14302e-12	0.351623	C	CT	rs35989894	Insertion	ENSG00000159314	ARHGAP27	0
17	45418294	4003	0.585936	3315	8.83455e-14	0.363135	C	T	rs1230076	SNV	ENSG00000159314	ARHGAP27	0
17	45418486	4061	0.140483	1141	4.49866e-70	-1.20032	A	G	rs34286926	SNV	ENSG00000159314	ARHGAP27	0
17	45418852	4059	0.586844	3354	1.11984e-13	0.360204	G	A	rs1230077	SNV	ENSG00000159314	ARHGAP27	0
17	45419099	4057	0.140621	1141	3.63638e-70	-1.20128	T	C	rs56378631	SNV	ENSG00000159314	ARHGAP27	0
17	45419462	3861	0.14763	1140	3.92439e-61	-1.12809	C	T	rs12946723	SNV	ENSG00000159314	ARHGAP27	0
17	45419844	4061	0.14036	1140	2.9085e-70	-1.20225	G	A	rs12952764	SNV	ENSG00000159314	ARHGAP27	0
17	45420029	4063	0.694315	2484	1.5907e-12	-0.369041	T	C	rs1230078	SNV	ENSG00000159314	ARHGAP27	0
17	45420295	4046	0.548814	3651	3.7751e-09	0.285927	TTTTTG	T	rs146794389	Deletion	ENSG00000159314	ARHGAP27	0
17	45420612	4061	0.691455	2506	5.13043e-13	-0.376435	T	C	rs1230079	SNV	ENSG00000159314	ARHGAP27	0
17	45420814	4053	0.140143	1136	6.74235e-71	-1.2107	C	T	rs35420583	SNV	ENSG00000159314	ARHGAP27	0
17	45420815	4053	0.140143	1136	4.9003e-71	-1.21192	A	G	rs34792542	SNV	ENSG00000159314	ARHGAP27	0
17	45421344	4035	0.692317	2483	1.87147e-12	-0.368961	C	T	rs2106720	SNV	ENSG00000159314	ARHGAP27	0
17	45421962	4060	0.140394	1140	2.6489e-70	-1.20266	T	C	rs35519908	SNV	ENSG00000159314	ARHGAP27	0
17	45422473	4063	0.14029	1140	2.16308e-70	-1.20331	A	G	rs12942666	SNV	ENSG00000159314	ARHGAP27	0
17	45422978	4063	0.690869	2512	4.87907e-13	-0.376226	G	C	rs1230082	SNV	ENSG00000159314	ARHGAP27	0
17	45423011	4059	0.550136	3652	3.25392e-09	0.286326	T	A	rs2684699	SNV	ENSG00000159314	ARHGAP27	0
17	45423111	4061	0.137774	1119	2.13774e-72	-1.22962	G	A	rs62064645	SNV	ENSG00000159314	ARHGAP27	0
17	45423221	4060	0.140148	1138	2.02755e-70	-1.20536	G	A	rs62064646	SNV	ENSG00000159314	ARHGAP27	0
17	45423255	4061	0.140113	1138	2.29325e-70	-1.20484	G	A	rs62064647	SNV	ENSG00000159314	ARHGAP27	0
17	45423471	4060	0.550739	3648	3.45533e-09	0.28582	G	A	rs1230083	SNV	ENSG00000159314	ARHGAP27	0
17	45424076	4048	0.140687	1139	6.51678e-70	-1.19988	T	C	rs7222389	SNV	ENSG00000159314	ARHGAP27	0
17	45424225	4062	0.140325	1140	2.51844e-70	-1.20276	T	C	rs55648326	SNV	ENSG00000159314	ARHGAP27	0
17	45424233	4061	0.550603	3650	3.11485e-09	0.286444	G	A	rs1230085	SNV	ENSG00000159314	ARHGAP27	0
17	45424574	4061	0.140236	1139	2.4068e-70	-1.20326	G	A	rs56212100	SNV	ENSG00000159314	ARHGAP27	0
17	45424745	4059	0.140305	1139	1.64353e-70	-1.20488	A	G	rs62064649	SNV	ENSG00000159314	ARHGAP27	0
17	45424875	4048	0.14044	1137	2.53274e-70	-1.2054	T	C	rs35626715	SNV	ENSG00000159314	ARHGAP27	0
17	45425918	4060	0.137562	1117	1.12458e-72	-1.23283	G	A	rs76344126	SNV	ENSG00000159314	ARHGAP27	0
17	45426581	4049	0.550259	3642	2.14983e-09	0.289762	C	T	rs1230087	SNV	ENSG00000159314	ARHGAP27	0
17	45426851	4061	0.149717	1216	1.25515e-05	0.295824	C	T	rs73307518	SNV	ENSG00000159314	ARHGAP27	0
17	45427159	4053	0.143721	1165	2.39236e-67	-1.16802	A	AC	rs199883901	Insertion	ENSG00000159314	ARHGAP27	0
17	45429642	4052	0.692374	2493	8.88701e-13	-0.373049	G	C	rs2959953	SNV	ENSG00000159314	ARHGAP27	0
17	45429931	4041	0.138085	1116	1.4026e-71	-1.22582	C	T	rs12949256	SNV	ENSG00000159314	ARHGAP27	0
17	45430037	4043	0.138264	1118	1.38585e-71	-1.22359	G	A	rs7220206	SNV	ENSG00000159314	ARHGAP27	0
17	45430283	4054	0.138135	1120	1.15092e-71	-1.22318	A	G	rs7222444	SNV	ENSG00000159314	ARHGAP27	0
17	45430857	4052	0.137833	1117	2.37052e-72	-1.23167	G	T	rs12939187	SNV	ENSG00000159314	ARHGAP27	0
17	45430937	4051	0.137497	1114	1.09438e-72	-1.23527	A	G	rs34018943	SNV	ENSG00000159314	ARHGAP27	0
17	45431250	4060	0.137808	1119	2.57508e-72	-1.22891	G	T	rs34104358	SNV	ENSG00000159314	ARHGAP27	0
17	45431944	4045	0.137083	1109	2.90186e-72	-1.23336	A	G	rs62064652	SNV	ENSG00000159314	ARHGAP27	0
17	45431950	4040	0.137252	1109	5.07827e-72	-1.23143	C	T	rs62064653	SNV	ENSG00000159314	ARHGAP27	0
17	45432412	4054	0.137765	1117	1.98685e-72	-1.23052	C	T	rs56020833	SNV	ENSG00000159314	ARHGAP27	0
17	45432662	3906	0.688556	2433	2.48143e-12	-0.371588	T	C	rs1230088	SNV	ENSG00000159314	ARHGAP27	0
17	45433284	4060	0.688424	2530	3.05551e-13	-0.379194	A	G	rs2684631	SNV	ENSG00000159314	ARHGAP27	0
17	45434232	4062	0.694362	2483	2.39365e-12	-0.366311	T	C	rs2959950	SNV	ENSG00000159314	ARHGAP27	0
17	45436075	4063	0.137829	1120	2.9773e-72	-1.22792	C	T	rs11012	SNV	ENSG00000225190	PLEKHM1	0
17	45436185	4057	0.137787	1118	8.50958e-73	-1.23497	C	G	rs9730	SNV	ENSG00000225190	PLEKHM1	0
17	45436530	4062	0.13774	1119	1.69975e-72	-1.23045	C	T	rs62064654	SNV	ENSG00000225190	PLEKHM1	0
17	45437588	4060	0.137562	1117	2.34978e-72	-1.23095	G	A	rs62064655	SNV	ENSG00000225190	PLEKHM1	0
17	45438480	4033	0.13873	1119	1.06223e-71	-1.22486	C	T	rs34363898	SNV	ENSG00000225190	PLEKHM1	0
17	45438519	4047	0.138127	1118	1.23334e-72	-1.23271	A	G	rs36114997	SNV	ENSG00000225190	PLEKHM1	0
17	45438561	4050	0.138272	1120	1.04647e-71	-1.22375	C	T	rs35354512	SNV	ENSG00000225190	PLEKHM1	0
17	45439036	4056	0.137944	1119	5.96758e-73	-1.23466	A	G	rs17631303	SNV	ENSG00000225190	PLEKHM1	0
17	45439372	4062	0.694362	2483	2.1843e-12	-0.36699	A	C	rs1317946	SNV	ENSG00000225190	PLEKHM1	0
17	45439373	4061	0.137897	1120	2.10393e-72	-1.22931	G	A		SNV	ENSG00000225190	PLEKHM1	0
17	45439886	4061	0.137897	1120	2.70787e-72	-1.22836	T	C	rs35489312	SNV	ENSG00000225190	PLEKHM1	0
17	45440786	4059	0.695615	2471	2.47728e-12	-0.367052	A	G	rs6503437	SNV	ENSG00000225190	PLEKHM1	0
17	45442198	4060	0.137562	1117	4.0341e-72	-1.2289	C	A	rs34887474	SNV	ENSG00000225190	PLEKHM1	0
17	45442906	4061	0.137774	1119	1.44771e-72	-1.23108	G	A	rs141943637	SNV	ENSG00000225190	PLEKHM1	0
17	45443795	4059	0.137842	1119	1.64105e-72	-1.23071	C	G	rs62065376	SNV	ENSG00000225190	PLEKHM1	0
17	45443827	4059	0.137842	1119	1.71881e-72	-1.23053	A	G	rs117793085	SNV	ENSG00000225190	PLEKHM1	0
17	45445409	4058	0.136028	1104	4.42021e-72	-1.2455	TTGTG	T		Deletion	ENSG00000225190	PLEKHM1	0
17	45446019	4058	0.137506	1116	8.86891e-72	-1.22635	T	TC	rs55668920	Insertion	ENSG00000225190	PLEKHM1	0
17	45447160	4063	0.137706	1119	1.52155e-72	-1.23081	C	T	rs113575082	SNV	ENSG00000225190	PLEKHM1	0
17	45447656	4061	0.137897	1120	3.78802e-72	-1.2271	G	A	rs71373572	SNV	ENSG00000225190	PLEKHM1	0
17	45447980	4059	0.137472	1116	9.64828e-72	-1.22773	TAG	T	rs67974075	Deletion	ENSG00000225190	PLEKHM1	0
17	45447999	4061	0.137528	1117	2.99921e-72	-1.23044	C	T	rs62065379	SNV	ENSG00000225190	PLEKHM1	0
17	45449957	4045	0.137824	1115	9.77052e-73	-1.23438	C	T	rs112538459	SNV	ENSG00000225190	PLEKHM1	0
17	45451927	4063	0.137829	1120	2.9773e-72	-1.22792	G	A	rs2077606	SNV	ENSG00000225190	PLEKHM1	0
17	45453184	4056	0.551159	3641	2.26537e-09	0.289366	G	A	rs56278545	SNV	ENSG00000225190	PLEKHM1	0
17	45454560	4060	0.137685	1118	7.84545e-73	-1.23374	C	T	rs112257723	SNV	ENSG00000225190	PLEKHM1	0
17	45456956	4052	0.55232	3628	8.87838e-10	0.297204	T	C	rs8075717	SNV	ENSG00000225190	PLEKHM1	0
17	45456987	4041	0.141178	1141	1.70449e-68	-1.19006	T	C	rs2960000	SNV	ENSG00000225190	PLEKHM1	0
17	45457328	4055	0.137978	1119	4.61276e-72	-1.22698	C	T	rs62065385	SNV	ENSG00000225190	PLEKHM1	0
17	45458586	4062	0.694978	2478	2.73255e-12	-0.365725	C	T	rs4588023	SNV	ENSG00000225190	PLEKHM1	0
17	45459042	4061	0.137897	1120	1.11531e-71	-1.22307	C	T	rs55703888	SNV	ENSG00000225190	PLEKHM1	0
17	45459377	4063	0.137829	1120	2.9773e-72	-1.22792	C	T	rs56005713	SNV	ENSG00000225190	PLEKHM1	0
17	45461157	4063	0.137583	1118	2.52609e-72	-1.22928	G	A	rs111423688	SNV	ENSG00000225190	PLEKHM1	0
17	45461441	4063	0.137706	1119	1.52155e-72	-1.23081	T	G	rs62065389	SNV	ENSG00000225190	PLEKHM1	0
17	45461625	4061	0.137651	1118	4.27276e-72	-1.22833	G	A	rs142488006	SNV	ENSG00000225190	PLEKHM1	0
17	45461627	4060	0.137685	1118	4.89987e-72	-1.22785	G	C	rs145932064	SNV	ENSG00000225190	PLEKHM1	0
17	45461669	4061	0.137897	1120	3.02819e-72	-1.22795	G	A	rs71369809	SNV	ENSG00000225190	PLEKHM1	0
17	45462071	4053	0.136689	1108	3.70123e-72	-1.23238	C	G	rs117169618	SNV	ENSG00000225190	PLEKHM1	0
17	45462357	4022	0.13277	1068	6.68539e-71	-1.24448	C	T	rs148807263	SNV	ENSG00000225190	PLEKHM1	0
17	45462602	4059	0.137842	1119	3.33257e-72	-1.22794	G	A	rs77099723	SNV	ENSG00000225190	PLEKHM1	0
17	45462907	4061	0.137774	1119	3.85347e-72	-1.22738	C	A	rs62065394	SNV	ENSG00000225190	PLEKHM1	0
17	45463106	3942	0.125317	988	9.02807e-70	-1.26718	A	T	rs148269941	SNV	ENSG00000225190	PLEKHM1	0
17	45463763	4060	0.696552	2464	7.03131e-12	-0.359161	C	T	rs4792816	SNV	ENSG00000225190	PLEKHM1	0
17	45464261	4063	0.137829	1120	2.9773e-72	-1.22792	C	A	rs2139890	SNV	ENSG00000225190	PLEKHM1	0
17	45464290	4062	0.137494	1117	1.92856e-72	-1.2317	C	T	rs3946526	SNV	ENSG00000225190	PLEKHM1	0
17	45464468	4063	0.693822	2488	3.18436e-12	-0.363357	C	T	rs2078200	SNV	ENSG00000225190	PLEKHM1	0
17	45464671	4044	0.135757	1098	1.64459e-70	-1.22485	T	C	rs145553563	SNV	ENSG00000225190	PLEKHM1	0
17	45464935	4034	0.133614	1078	1.32934e-70	-1.23579	C	T	rs148869005	SNV	ENSG00000225190	PLEKHM1	0
17	45465717	4055	0.137485	1115	2.97928e-72	-1.22982	T	A	rs77319632	SNV	ENSG00000225190	PLEKHM1	0
17	45465841	4059	0.138704	1126	1.42815e-72	-1.22957	T	C	rs62065396	SNV	ENSG00000225190	PLEKHM1	0
17	45466464	4063	0.720404	2272	6.27927e-13	-0.385458	T	C	rs2521819	SNV	ENSG00000225190	PLEKHM1	0
17	45467013	4063	0.138321	1124	1.09836e-72	-1.2309	G	A	rs55663797	SNV	ENSG00000225190	PLEKHM1	0
17	45468527	4062	0.138109	1122	1.38861e-72	-1.2318	T	C	rs1879581	SNV	ENSG00000225190	PLEKHM1	0
17	45468691	4061	0.137774	1119	1.43918e-72	-1.23385	G	T	rs62065399	SNV	ENSG00000225190	PLEKHM1	0
17	45469076	3885	0.1139	885	1.62161e-66	-1.31979	A	G	rs141622253	SNV	ENSG00000225190	PLEKHM1	0
17	45469487	4060	0.575862	3444	1.52152e-09	0.294923	G	A	rs62065400	SNV	ENSG00000225190	PLEKHM1	0
17	45470955	4052	0.13771	1116	9.62227e-72	-1.22943	T	C	rs55930887	SNV	ENSG00000225190	PLEKHM1	0
17	45471022	4058	0.57898	3417	5.22575e-10	0.30301	TG	T	rs61028684	Deletion	ENSG00000225190	PLEKHM1	0
17	45471115	4060	0.1383	1123	9.8651e-73	-1.23157	A	G	rs55652155	SNV	ENSG00000225190	PLEKHM1	0
17	45471305	4039	0.71899	2270	4.6919e-13	-0.388731	A	C	rs9893586	SNV	ENSG00000225190	PLEKHM1	0
17	45471412	4051	0.57529	3441	1.42292e-09	0.295757	G	C	rs7224890	SNV	ENSG00000225190	PLEKHM1	0
17	45472160	4063	0.138321	1124	1.09836e-72	-1.2309	A	G	rs17631676	SNV	ENSG00000225190	PLEKHM1	0
17	45472242	4060	0.1383	1123	7.01801e-73	-1.23309	G	A	rs149366495	SNV	ENSG00000225190	PLEKHM1	0
17	45472741	4063	0.138321	1124	1.09836e-72	-1.2309	A	G	rs2090847	SNV	ENSG00000225190	PLEKHM1	0
17	45473717	4057	0.137417	1115	7.12247e-73	-1.23814	C	T	rs55746869	SNV	ENSG00000225190	PLEKHM1	0
17	45473785	4053	0.138539	1123	5.15712e-72	-1.22593	C	G	rs12950965	SNV	ENSG00000225190	PLEKHM1	0
17	45473955	4061	0.138266	1123	1.72112e-72	-1.22964	G	C	rs56015792	SNV	ENSG00000225190	PLEKHM1	0
17	45474157	4051	0.138361	1121	2.49023e-72	-1.23209	T	C	rs62065403	SNV	ENSG00000225190	PLEKHM1	0
17	45474180	4056	0.138067	1120	1.35643e-72	-1.23449	C	T	rs77132763	SNV	ENSG00000225190	PLEKHM1	0
17	45474247	4056	0.13856	1124	2.89849e-72	-1.22755	C	T	rs62065404	SNV	ENSG00000225190	PLEKHM1	0
17	45474306	4057	0.57863	3419	3.0581e-10	0.307055	C	T	rs2037442	SNV	ENSG00000225190	PLEKHM1	0
17	45474740	4056	0.579142	3414	2.52248e-10	0.308631	C	T	rs138676762	SNV	ENSG00000225190	PLEKHM1	0
17	45475171	4061	0.138513	1125	5.71169e-73	-1.23309	G	A	rs71238846	SNV	ENSG00000225190	PLEKHM1	0
17	45475446	4061	0.138266	1123	3.71917e-73	-1.23486	A	G	rs71227520	SNV	ENSG00000225190	PLEKHM1	0
17	45475555	4060	0.138547	1125	5.9568e-73	-1.23295	C	T	rs12452273	SNV	ENSG00000225190	PLEKHM1	0
17	45475784	4060	0.579187	3417	4.93493e-10	0.303092	T	C	rs7218394	SNV	ENSG00000225190	PLEKHM1	0
17	45477429	4017	0.720438	2246	2.39129e-12	-0.377451	A	G	rs2090848	SNV	ENSG00000225190	PLEKHM1	0
17	45477536	4059	0.720744	2267	8.26585e-13	-0.384256	T	A	rs4239141	SNV	ENSG00000225190	PLEKHM1	0
17	45477887	4060	0.138424	1124	3.7213e-73	-1.23504	A	G	rs56192752	SNV	ENSG00000225190	PLEKHM1	0
17	45479286	4062	0.138232	1123	4.65165e-73	-1.23443	G	A	rs62065436	SNV	ENSG00000225190	PLEKHM1	0
17	45479368	4059	0.57933	3415	3.66886e-10	0.305503	A	T	rs4792817	SNV	ENSG00000225190	PLEKHM1	0
17	45479441	3971	0.143918	1143	4.53098e-67	-1.1765	T	C	rs55925547	SNV	ENSG00000225190	PLEKHM1	0
17	45479512	3917	0.578759	3300	2.19562e-09	0.299178	C	T	rs4792860	SNV	ENSG00000225190	PLEKHM1	0
17	45479616	4061	0.138513	1125	5.11626e-73	-1.23348	G	A	rs55643511	SNV	ENSG00000225190	PLEKHM1	0
17	45480246	4063	0.138198	1123	1.21891e-72	-1.23198	G	A	rs62065437	SNV	ENSG00000225190	PLEKHM1	0
17	45480321	4059	0.720251	2271	5.25288e-13	-0.387265	C	T	rs4792818	SNV	ENSG00000225190	PLEKHM1	0
17	45480439	4062	0.717504	2295	7.00999e-13	-0.38414	G	A	rs10401005	SNV	ENSG00000225190	PLEKHM1	0
17	45480726	4063	0.138198	1123	6.09896e-73	-1.23346	C	T	rs62065438	SNV	ENSG00000225190	PLEKHM1	0
17	45482919	4054	0.720276	2268	1.18111e-12	-0.381502	A	C	rs62065440	SNV	ENSG00000225190	PLEKHM1	0
17	45483692	4060	0.575985	3443	1.6618e-09	0.294282	C	T	rs138589238	SNV	ENSG00000225190	PLEKHM1	0
17	45485727	3944	0.141988	1120	4.59704e-68	-1.19619	A	G	rs62065441	SNV	ENSG00000225190	PLEKHM1	0
17	45485938	3967	0.141165	1120	1.66722e-70	-1.21956	A	C	rs112275793	SNV	ENSG00000225190	PLEKHM1	0
17	45485983	4053	0.137059	1111	7.50765e-72	-1.2361	G	A	rs111960572	SNV	ENSG00000225190	PLEKHM1	0
17	45486528	4050	0.138765	1124	6.5091e-72	-1.2258	T	C	rs62065442	SNV	ENSG00000225190	PLEKHM1	0
17	45486856	4063	0.138444	1125	2.14165e-72	-1.22805	T	G	rs144733372	SNV	ENSG00000225190	PLEKHM1	0
17	45486991	4062	0.138479	1125	2.62884e-72	-1.22732	C	T	rs148532951	SNV	ENSG00000225190	PLEKHM1	0
17	45488233	4057	0.138033	1120	5.92108e-72	-1.2271	T	C	rs62065444	SNV	ENSG00000225190	PLEKHM1	0
17	45488474	4061	0.138266	1123	2.25869e-72	-1.22966	G	A	rs62065445	SNV	ENSG00000225190	PLEKHM1	0
17	45489565	4061	0.138266	1123	1.58312e-72	-1.22975	A	G	rs117416586	SNV	ENSG00000225190	PLEKHM1	0
17	45489809	4060	0.1383	1123	5.55532e-73	-1.23395	T	G	rs1879585	SNV	ENSG00000225190	PLEKHM1	0
17	45489971	4052	0.137093	1111	5.76645e-71	-1.22683	C	G	rs1879586	SNV	ENSG00000225190	PLEKHM1	0
17	45585881	4053	0.161609	1310	1.05067e-84	-1.23721	C	A	rs1724390	SNV	ENSG00000264070	DND1P1	0
17	45586865	3792	0.118671	900	2.02183e-55	-1.20661	T	G	rs28428892	SNV	ENSG00000264070	DND1P1	0
17	45586969	3969	0.151675	1204	1.94149e-74	-1.21163	C	G		SNV	ENSG00000285668	AC126544.2	0
17	45587612	3973	0.14888	1183	6.05497e-79	-1.23995	A	G		SNV	ENSG00000285668	AC126544.2	0
17	45587724	3936	0.615727	3025	1.82015e-26	0.535351	C	T		SNV	ENSG00000285668	AC126544.2	0
17	45587873	4017	0.147623	1186	5.8332e-79	-1.2323	C	CATTG	rs202033685	Insertion	ENSG00000285668	AC126544.2	0
17	45587977	4029	0.16133	1300	1.42023e-83	-1.23197	T	G		SNV	ENSG00000285668	AC126544.2	0
17	45588013	4054	0.159719	1295	2.11636e-85	-1.24534	T	C		SNV	ENSG00000285668	AC126544.2	0
17	45588102	4048	0.159338	1290	1.45227e-85	-1.24874	T	G		SNV	ENSG00000285668	AC126544.2	0
17	45592707	4061	0.156858	1274	4.75725e-85	-1.27267	G	T		SNV	ENSG00000280022	AC126544.1	0
17	45601755	4050	0.160864	1303	5.98813e-85	-1.2415	G	A		SNV	ENSG00000263503	MAPK8IP1P2	0
17	45601766	4029	0.166667	1343	1.39051e-79	-1.19525	A	G		SNV	ENSG00000263503	MAPK8IP1P2	0
17	45601827	4046	0.175606	1421	4.67155e-78	-1.1496	G	A		SNV	ENSG00000263503	MAPK8IP1P2	0
17	45621533	4036	0.155476	1255	1.23507e-84	-1.26083	A	G	rs184745911	SNV	ENSG00000204650	LINC02210	0
17	45623210	4043	0.551571	3626	1.31819e-20	0.450609	AG	A	rs200392399	Deletion	ENSG00000204650	LINC02210	0
17	45626189	4058	0.158576	1287	8.11197e-86	-1.25443	A	G	rs392116	SNV	ENSG00000204650	LINC02210	0
17	45626665	4058	0.158206	1284	1.9775e-85	-1.25335	C	A	rs385383	SNV	ENSG00000204650	LINC02210	0
17	45626944	4030	0.150993	1217	2.56567e-82	-1.29527	T	G		SNV	ENSG00000204650	LINC02210	0
17	45627733	3808	0.167542	1276	5.11814e-74	-1.18166	C	T	rs62066128	SNV	ENSG00000204650	LINC02210	0
17	45627990	4062	0.158912	1291	8.84037e-86	-1.25192	G	A	rs383241	SNV	ENSG00000204650	LINC02210	0
17	45628235	4058	0.16067	1304	3.10468e-85	-1.2398	A	G	rs365825	SNV	ENSG00000204650	LINC02210	0
17	45628390	4061	0.160552	1304	5.95045e-85	-1.23758	G	C	rs393838	SNV	ENSG00000204650	LINC02210	0
17	45630482	4056	0.1589	1289	2.01186e-85	-1.25059	G	T	rs593720	SNV	ENSG00000204650	LINC02210	0
17	45630585	4058	0.158945	1290	9.86943e-86	-1.25306	C	T	rs444071	SNV	ENSG00000204650	LINC02210	0
17	45630589	4058	0.158945	1290	9.86943e-86	-1.25306	C	A	rs396593	SNV	ENSG00000204650	LINC02210	0
17	45631049	4059	0.158167	1284	2.28351e-85	-1.25412	CA	C	rs67379001	Deletion	ENSG00000204650	LINC02210	0
17	45631052	4058	0.158206	1284	2.11324e-85	-1.25442	C	G	rs368673667	SNV	ENSG00000204650	LINC02210	0
17	45632049	3991	0.161614	1290	6.90092e-88	-1.27164	C	T	rs436667	SNV	ENSG00000204650	LINC02210	0
17	45632501	4061	0.158951	1291	1.09992e-85	-1.25127	T	G	rs650927	SNV	ENSG00000204650	LINC02210	0
17	45632527	4062	0.158912	1291	9.28921e-86	-1.25178	A	G	rs671740	SNV	ENSG00000204650	LINC02210	0
17	45632761	4062	0.159035	1292	4.33808e-86	-1.25403	T	A	rs81632	SNV	ENSG00000204650	LINC02210	0
17	45633005	4061	0.158951	1291	7.03451e-86	-1.25271	G	A	rs16940633	SNV	ENSG00000204650	LINC02210	0
17	45633018	4062	0.158912	1291	5.88633e-86	-1.25324	A	C	rs17686610	SNV	ENSG00000204650	LINC02210	0
17	45633946	4063	0.158873	1291	7.40139e-86	-1.25245	C	T	rs2942170	SNV	ENSG00000204650	LINC02210	0
17	45634173	4062	0.158912	1291	6.12901e-86	-1.25311	G	C	rs2942169	SNV	ENSG00000204650	LINC02210	0
17	45634971	4062	0.158912	1291	6.29301e-86	-1.25304	C	T	rs241045	SNV	ENSG00000204650	LINC02210	0
17	45635098	4060	0.15899	1291	1.28619e-85	-1.25082	G	A	rs241044	SNV	ENSG00000204650	LINC02210	0
17	45635253	4061	0.0384142	312	2.18004e-13	-0.915339	A	T	rs241043	SNV	ENSG00000204650	LINC02210	0
17	45635291	4062	0.158789	1290	4.62161e-86	-1.25432	T	C	rs241042	SNV	ENSG00000204650	LINC02210	0
17	45636559	4061	0.158459	1287	1.19365e-85	-1.25389	A	G	rs241041	SNV	ENSG00000204650	LINC02210	0
17	45636813	4054	0.158609	1286	8.05727e-86	-1.25444	C	CT		Insertion	ENSG00000204650	LINC02210	0
17	45636824	4055	0.159186	1291	3.60726e-86	-1.25529	A	T		SNV	ENSG00000204650	LINC02210	0
17	45637484	4062	0.158666	1289	9.43322e-86	-1.25315	G	A	rs2942168	SNV	ENSG00000204650	LINC02210	0
17	45637652	4063	0.158873	1291	7.40139e-86	-1.25245	T	C	rs2942167	SNV	ENSG00000204650	LINC02210	0
17	45638061	4057	0.159354	1293	1.22069e-84	-1.24318	T	C	rs2942166	SNV	ENSG00000204650	LINC02210	0
17	45638253	4057	0.158861	1289	2.85489e-86	-1.25754	G	C	rs2942165	SNV	ENSG00000204650	LINC02210	0
17	45638558	4057	0.158615	1287	5.1071e-86	-1.25613	A	G	rs117368197	SNV	ENSG00000204650	LINC02210	0
17	45638794	4008	0.118638	951	1.05966e-61	-1.19123	A	G	rs112651872	SNV	ENSG00000204650	LINC02210	0
17	45638873	3884	0.140191	1089	4.19906e-77	-1.25919	G	T	rs190958065	SNV	ENSG00000204650	LINC02210	0
17	45638878	3845	0.142393	1095	1.91707e-77	-1.25811	G	T	rs182784716	SNV	ENSG00000204650	LINC02210	0
17	45639519	4062	0.158666	1289	9.43322e-86	-1.25315	A	G	rs413778	SNV	ENSG00000204650	LINC02210	0
17	45639765	4060	0.158744	1289	8.87853e-86	-1.25344	C	T	rs389217	SNV	ENSG00000204650	LINC02210	0
17	45640049	4061	0.158951	1291	7.59932e-86	-1.25251	A	G	rs389978	SNV	ENSG00000204650	LINC02210	0
17	45640437	4062	0.159281	1294	2.27355e-85	-1.24702	T	C	rs439558	SNV	ENSG00000204650	LINC02210	0
17	45640970	4054	0.160829	1304	5.1136e-85	-1.23843	T	C	rs434805	SNV	ENSG00000204650	LINC02210	0
17	45641777	4062	0.160512	1304	4.93899e-85	-1.23814	A	G	rs393152	SNV	ENSG00000204650	LINC02210	0
17	45642504	3952	0.159919	1264	1.51706e-83	-1.24816	G	A	rs3108317	SNV	ENSG00000204650	LINC02210	0
17	45643917	4060	0.15899	1291	1.44553e-85	-1.25047	G	C	rs2942164	SNV	ENSG00000204650	LINC02210	0
17	45644091	4056	0.158777	1288	1.88217e-85	-1.25161	C	T	rs1706746	SNV	ENSG00000204650	LINC02210	0
17	45645238	4062	0.0128016	104	8.11118e-07	-1.04924	A	G	rs118084908	SNV	ENSG00000204650	LINC02210	0
17	45646096	4063	0.158873	1291	7.40139e-86	-1.25245	C	T	rs3418	SNV	ENSG00000204650	LINC02210	0
17	45646239	4062	0.158912	1291	6.6674e-86	-1.25285	T	C	rs393675	SNV	ENSG00000204650	LINC02210	0
17	45646563	4062	0.158666	1289	7.92184e-86	-1.25286	G	A		SNV	ENSG00000204650	LINC02210	0
17	45646564	4061	0.158705	1289	8.79815e-86	-1.25257	A	G		SNV	ENSG00000204650	LINC02210	0
17	45646879	4062	0.158912	1291	8.83089e-86	-1.25192	G	A	rs669915	SNV	ENSG00000204650	LINC02210	0
17	45647189	4063	0.158873	1291	7.40139e-86	-1.25245	G	A	rs449501	SNV	ENSG00000204650	LINC02210	0
17	45647846	4063	0.158873	1291	7.40139e-86	-1.25245	G	A	rs448830	SNV	ENSG00000204650	LINC02210	0
17	45648396	4061	0.158951	1291	3.74427e-86	-1.25575	G	A	rs434598	SNV	ENSG00000204650	LINC02210	0
17	45648626	4062	0.159035	1292	4.58525e-86	-1.25383	G	A	rs434971	SNV	ENSG00000204650	LINC02210	0
17	45648759	4059	0.159153	1292	3.72309e-86	-1.25464	A	C	rs385691	SNV	ENSG00000204650	LINC02210	0
17	45649208	4063	0.158873	1291	7.40139e-86	-1.25245	T	C	rs455028	SNV	ENSG00000204650	LINC02210	0
17	45649222	4063	0.158873	1291	7.40139e-86	-1.25245	C	T	rs366858	SNV	ENSG00000204650	LINC02210	0
17	45649293	4063	0.802363	1606	2.54464e-68	1.02691	A	C	rs439945	SNV	ENSG00000204650	LINC02210	0
17	45649695	4061	0.158951	1291	7.1895e-86	-1.25267	C	T	rs453997	SNV	ENSG00000204650	LINC02210	0
17	45650521	4062	0.158912	1291	9.03202e-86	-1.25184	A	T	rs424243	SNV	ENSG00000204650	LINC02210	0
17	45650771	4061	0.158459	1287	1.62832e-85	-1.2532	G	A	rs422112	SNV	ENSG00000204650	LINC02210	0
17	45651010	4062	0.802191	1607	3.12197e-68	1.02619	G	A	rs417968	SNV	ENSG00000204650	LINC02210	0
17	45652018	4063	0.158873	1291	7.40139e-86	-1.25245	G	A	rs413844	SNV	ENSG00000204650	LINC02210	0
17	45652066	4061	0.158951	1291	1.03952e-85	-1.25143	C	T	rs647483	SNV	ENSG00000204650	LINC02210	0
17	45653232	4051	0.159467	1292	2.14525e-85	-1.24939	G	A	rs241038	SNV	ENSG00000204650	LINC02210	0
17	45654353	4063	0.158873	1291	7.40139e-86	-1.25245	A	C	rs241036	SNV	ENSG00000204650	LINC02210	0
17	45654530	4061	0.158828	1290	1.1663e-85	-1.25133	C	T	rs241035	SNV	ENSG00000204650	LINC02210	0
17	45655414	4045	0.800247	1616	2.47278e-68	1.02721	CCCCTATGT	C	rs11276875	Deletion	ENSG00000263715	LINC02210-CRHR1	0
17	45655682	4062	0.158912	1291	9.74831e-86	-1.25163	A	T	rs241034	SNV	ENSG00000263715	LINC02210-CRHR1	0
17	45656341	4062	0.158666	1289	9.43322e-86	-1.25315	GC	G		Deletion	ENSG00000263715	LINC02210-CRHR1	0
17	45656617	4061	0.158582	1288	1.9658e-85	-1.25112	G	A	rs241033	SNV	ENSG00000263715	LINC02210-CRHR1	0
17	45656779	4062	0.158912	1291	6.96072e-86	-1.25411	T	C	rs241032	SNV	ENSG00000263715	LINC02210-CRHR1	0
17	45656889	4062	0.158666	1289	9.43322e-86	-1.25315	TA	T		Deletion	ENSG00000263715	LINC02210-CRHR1	0
17	45656938	4063	0.158873	1291	7.40139e-86	-1.25245	T	C	rs241031	SNV	ENSG00000263715	LINC02210-CRHR1	0
17	45657137	4061	0.158951	1291	7.67821e-86	-1.25244	A	G	rs241030	SNV	ENSG00000263715	LINC02210-CRHR1	0
17	45657277	4061	0.158951	1291	5.17808e-86	-1.25371	T	C	rs241029	SNV	ENSG00000263715	LINC02210-CRHR1	0
17	45657910	4059	0.159029	1291	8.70097e-86	-1.25216	C	T	rs241028	SNV	ENSG00000263715	LINC02210-CRHR1	0
17	45658112	4055	0.159186	1291	2.63619e-85	-1.24872	A	G	rs241027	SNV	ENSG00000263715	LINC02210-CRHR1	0
17	45658189	4062	0.158912	1291	9.38459e-86	-1.25174	G	A	rs241026	SNV	ENSG00000263715	LINC02210-CRHR1	0
17	45659397	4061	0.158705	1289	8.82613e-86	-1.25342	C	T	rs241024	SNV	ENSG00000263715	LINC02210-CRHR1	0
17	45659674	4056	0.159147	1291	7.88262e-86	-1.2526	G	A	rs241023	SNV	ENSG00000263715	LINC02210-CRHR1	0
17	45660364	4062	0.158912	1291	6.01058e-86	-1.25317	T	C	rs241022	SNV	ENSG00000263715	LINC02210-CRHR1	0
17	45661261	4061	0.158951	1291	6.99173e-86	-1.25276	T	G	rs241021	SNV	ENSG00000263715	LINC02210-CRHR1	0
17	45661310	4061	0.158951	1291	7.70676e-86	-1.25241	C	A	rs241020	SNV	ENSG00000263715	LINC02210-CRHR1	0
17	45661828	4061	0.496676	4034	1.54038e-18	0.415443	A	G	rs3843738	SNV	ENSG00000263715	LINC02210-CRHR1	0
17	45663199	4062	0.803914	1593	1.94481e-68	1.03009	G	T	rs1724409	SNV	ENSG00000263715	LINC02210-CRHR1	0
17	45663490	4058	0.159192	1292	9.73151e-86	-1.25048	C	T	rs62053939	SNV	ENSG00000263715	LINC02210-CRHR1	0
17	45663601	4058	0.159069	1291	1.00182e-85	-1.25173	C	T	rs111273167	SNV	ENSG00000263715	LINC02210-CRHR1	0
17	45663662	3892	0.165853	1291	3.05523e-85	-1.25738	A	G	rs62053940	SNV	ENSG00000263715	LINC02210-CRHR1	0
17	45664086	4062	0.158912	1291	6.45551e-86	-1.25295	C	T	rs17760577	SNV	ENSG00000263715	LINC02210-CRHR1	0
17	45665679	4062	0.158666	1289	9.43322e-86	-1.25315	T	C	rs17760631	SNV	ENSG00000263715	LINC02210-CRHR1	0
17	45666837	4060	0.10936	888	1.59405e-56	-1.19062	C	T	rs62053943	SNV	ENSG00000263715	LINC02210-CRHR1	0
17	45666978	4063	0.815653	1498	1.29768e-75	1.10673	T	A	rs1635298	SNV	ENSG00000263715	LINC02210-CRHR1	0
17	45667624	4062	0.159035	1292	1.95928e-85	-1.24916	C	T	rs17687462	SNV	ENSG00000263715	LINC02210-CRHR1	0
17	45668821	4056	0.159024	1290	5.58991e-86	-1.25397	TC	T		Deletion	ENSG00000263715	LINC02210-CRHR1	0
17	45669052	4059	0.158783	1289	1.82013e-85	-1.25118	T	A	rs79675109	SNV	ENSG00000263715	LINC02210-CRHR1	0
17	45669244	4062	0.158912	1291	8.8203e-86	-1.25193	T	TATC	rs142642115	Insertion	ENSG00000263715	LINC02210-CRHR1	0
17	45669355	4063	0.158873	1291	7.40139e-86	-1.25245	A	G	rs17687504	SNV	ENSG00000263715	LINC02210-CRHR1	0
17	45669473	4063	0.158873	1291	7.40139e-86	-1.25245	T	C	rs62053945	SNV	ENSG00000263715	LINC02210-CRHR1	0
17	45670249	4063	0.8159	1496	7.89316e-76	1.10945	C	T	rs1724407	SNV	ENSG00000263715	LINC02210-CRHR1	0
17	45670311	4061	0.158951	1291	1.06186e-85	-1.25136	C	T	rs62053946	SNV	ENSG00000263715	LINC02210-CRHR1	0
17	45670317	4062	0.158666	1289	1.63687e-86	-1.25911	G	A	rs62053947	SNV	ENSG00000263715	LINC02210-CRHR1	0
17	45670680	4063	0.158873	1291	7.40139e-86	-1.25245	C	T	rs62053948	SNV	ENSG00000263715	LINC02210-CRHR1	0
17	45670735	4063	0.158873	1291	7.40139e-86	-1.25245	A	G	rs62053949	SNV	ENSG00000263715	LINC02210-CRHR1	0
17	45671046	4060	0.15899	1291	7.10531e-86	-1.25274	A	G	rs62053950	SNV	ENSG00000263715	LINC02210-CRHR1	0
17	45671346	4062	0.276957	2250	1.2199e-09	0.318556	A	G	rs143699161	SNV	ENSG00000263715	LINC02210-CRHR1	0
17	45671802	4061	0.158951	1291	7.63841e-86	-1.25246	G	C	rs62053951	SNV	ENSG00000263715	LINC02210-CRHR1	0
17	45671895	4034	0.159891	1290	6.12763e-85	-1.2473	T	C	rs62053952	SNV	ENSG00000263715	LINC02210-CRHR1	0
17	45672088	4062	0.158666	1289	1.13348e-85	-1.25285	G	A	rs62053953	SNV	ENSG00000263715	LINC02210-CRHR1	0
17	45672213	4058	0.158699	1288	1.4786e-85	-1.25208	T	C	rs17687534	SNV	ENSG00000263715	LINC02210-CRHR1	0
17	45672576	4062	0.814623	1506	1.13739e-73	1.09128	A	G	rs1631850	SNV	ENSG00000263715	LINC02210-CRHR1	0
17	45672583	4061	0.158951	1291	7.46217e-86	-1.25254	G	A	rs62053954	SNV	ENSG00000263715	LINC02210-CRHR1	0
17	45672614	4056	0.1589	1289	2.0717e-85	-1.2509	T	C	rs62053955	SNV	ENSG00000263715	LINC02210-CRHR1	0
17	45672644	4059	0.158783	1289	7.94679e-86	-1.25386	G	A	rs17687571	SNV	ENSG00000263715	LINC02210-CRHR1	0
17	45672771	4062	0.158912	1291	8.73936e-86	-1.25194	G	C	rs17760817	SNV	ENSG00000263715	LINC02210-CRHR1	0
17	45672806	4061	0.816055	1494	2.74737e-76	1.11431	G	A	rs1630095	SNV	ENSG00000263715	LINC02210-CRHR1	0
17	45672872	4062	0.158912	1291	8.83999e-86	-1.25192	A	G	rs17687625	SNV	ENSG00000263715	LINC02210-CRHR1	0
17	45673573	4058	0.158945	1290	1.16607e-85	-1.25154	T	C	rs62053957	SNV	ENSG00000263715	LINC02210-CRHR1	0
17	45673857	4052	0.159181	1290	6.96508e-86	-1.25447	A	T	rs62053958	SNV	ENSG00000263715	LINC02210-CRHR1	0
17	45673880	4041	0.159738	1291	1.38207e-84	-1.24406	C	T	rs62053959	SNV	ENSG00000263715	LINC02210-CRHR1	0
17	45673942	4061	0.158705	1289	1.20975e-85	-1.25241	T	C	rs62055660	SNV	ENSG00000263715	LINC02210-CRHR1	0
17	45674061	4063	0.158873	1291	7.40139e-86	-1.25245	T	C	rs113486004	SNV	ENSG00000263715	LINC02210-CRHR1	0
17	45674547	4059	0.816211	1492	1.30926e-75	1.11016	G	A	rs1635291	SNV	ENSG00000263715	LINC02210-CRHR1	0
17	45674673	3831	0.163012	1249	7.40737e-83	-1.25607	C	T	rs62055661	SNV	ENSG00000263715	LINC02210-CRHR1	0
17	45674712	3795	0.16917	1284	1.1371e-76	-1.19897	A	AC	rs113155081	Insertion	ENSG00000263715	LINC02210-CRHR1	0
17	45675200	4063	0.158873	1291	7.40139e-86	-1.25245	C	T	rs62055662	SNV	ENSG00000263715	LINC02210-CRHR1	0
17	45676088	4062	0.158666	1289	1.12627e-85	-1.25295	A	G	rs62055663	SNV	ENSG00000263715	LINC02210-CRHR1	0
17	45676276	4061	0.158705	1289	1.05101e-85	-1.25297	A	G	rs62055664	SNV	ENSG00000263715	LINC02210-CRHR1	0
17	45676644	4060	0.15899	1291	5.59198e-86	-1.25353	T	C	rs76717812	SNV	ENSG00000263715	LINC02210-CRHR1	0
17	45676733	4060	0.15899	1291	8.94673e-86	-1.25205	G	A	rs17687667	SNV	ENSG00000263715	LINC02210-CRHR1	0
17	45676843	4062	0.158912	1291	6.68626e-86	-1.25285	G	C	rs79073784	SNV	ENSG00000263715	LINC02210-CRHR1	0
17	45677139	4063	0.158873	1291	7.40139e-86	-1.25245	A	C	rs62055665	SNV	ENSG00000263715	LINC02210-CRHR1	0
17	45677203	4059	0.158783	1289	2.23647e-85	-1.2508	G	A	rs62055689	SNV	ENSG00000263715	LINC02210-CRHR1	0
17	45677210	4060	0.158744	1289	1.88068e-85	-1.25128	C	G	rs62055690	SNV	ENSG00000263715	LINC02210-CRHR1	0
17	45677548	3918	0.811766	1475	4.14135e-71	1.08343	C	T	rs1724402	SNV	ENSG00000263715	LINC02210-CRHR1	0
17	45678491	4057	0.815997	1493	5.01365e-76	1.11273	C	A	rs1724401	SNV	ENSG00000263715	LINC02210-CRHR1	0
17	45678805	4034	0.159519	1287	9.16643e-84	-1.24152	A	AAAAC		Insertion	ENSG00000263715	LINC02210-CRHR1	0
17	45678974	4059	0.15866	1288	1.69685e-85	-1.2515	T	C	rs74398257	SNV	ENSG00000263715	LINC02210-CRHR1	0
17	45679010	4062	0.158789	1290	9.95615e-86	-1.2518	G	C	rs17687740	SNV	ENSG00000263715	LINC02210-CRHR1	0
17	45679319	4063	0.158873	1291	7.40139e-86	-1.25245	A	G	rs757501	SNV	ENSG00000263715	LINC02210-CRHR1	0
17	45679467	4063	0.158873	1291	7.40139e-86	-1.25245	C	A	rs757500	SNV	ENSG00000263715	LINC02210-CRHR1	0
17	45679544	4062	0.158912	1291	6.01058e-86	-1.25317	T	C	rs62055693	SNV	ENSG00000263715	LINC02210-CRHR1	0
17	45679603	4063	0.815284	1501	2.70519e-75	1.10374	A	G	rs1635288	SNV	ENSG00000263715	LINC02210-CRHR1	0
17	45679795	4062	0.158789	1290	9.72462e-86	-1.25193	C	T	rs78487840	SNV	ENSG00000263715	LINC02210-CRHR1	0
17	45680410	4058	0.158822	1289	4.9298e-86	-1.25448	T	C		SNV	ENSG00000263715	LINC02210-CRHR1	0
17	45680411	4059	0.158783	1289	5.63898e-86	-1.25403	C	T		SNV	ENSG00000263715	LINC02210-CRHR1	0
17	45680645	4022	0.160368	1290	5.65378e-86	-1.25571	G	C	rs55651627	SNV	ENSG00000263715	LINC02210-CRHR1	0
17	45680712	3959	0.156479	1239	3.66775e-85	-1.26747	G	A	rs112155389	SNV	ENSG00000263715	LINC02210-CRHR1	0
17	45680759	3919	0.14889	1167	4.64622e-79	-1.24477	A	G	rs62055696	SNV	ENSG00000263715	LINC02210-CRHR1	0
17	45680782	3937	0.152019	1197	5.55919e-80	-1.24197	C	T	rs62055697	SNV	ENSG00000263715	LINC02210-CRHR1	0
17	45681016	4013	0.160603	1289	1.34193e-84	-1.2471	T	C	rs17761046	SNV	ENSG00000263715	LINC02210-CRHR1	0
17	45681376	4061	0.158951	1291	7.50992e-86	-1.25251	T	C	rs62055700	SNV	ENSG00000263715	LINC02210-CRHR1	0
17	45681421	4059	0.158537	1287	1.25154e-86	-1.26073	G	A	rs62055701	SNV	ENSG00000263715	LINC02210-CRHR1	0
17	45681424	4057	0.158615	1287	1.32414e-86	-1.26067	C	T	rs62055702	SNV	ENSG00000263715	LINC02210-CRHR1	0
17	45681519	4061	0.158951	1291	1.06192e-85	-1.25139	A	G	rs112431991	SNV	ENSG00000263715	LINC02210-CRHR1	0
17	45681521	4062	0.158912	1291	8.64487e-86	-1.25199	A	G	rs76539714	SNV	ENSG00000263715	LINC02210-CRHR1	0
17	45681532	4061	0.184191	1496	1.13085e-75	-1.10846	A	G	rs57222984	SNV	ENSG00000263715	LINC02210-CRHR1	0
17	45681682	4063	0.158873	1291	7.40139e-86	-1.25245	T	C	rs17687838	SNV	ENSG00000263715	LINC02210-CRHR1	0
17	45682060	4061	0.158705	1289	1.18226e-85	-1.25248	C	T	rs76333921	SNV	ENSG00000263715	LINC02210-CRHR1	0
17	45682065	4062	0.158666	1289	9.43322e-86	-1.25315	C	T	rs76453925	SNV	ENSG00000263715	LINC02210-CRHR1	0
17	45682353	4061	0.158951	1291	7.02618e-86	-1.25274	A	G	rs17687849	SNV	ENSG00000263715	LINC02210-CRHR1	0
17	45682826	4062	0.158912	1291	9.29746e-86	-1.25178	A	G	rs112169475	SNV	ENSG00000263715	LINC02210-CRHR1	0
17	45682833	4063	0.158873	1291	7.40139e-86	-1.25245	C	T	rs113728380	SNV	ENSG00000263715	LINC02210-CRHR1	0
17	45683008	4063	0.159119	1293	3.18024e-85	-1.24724	A	AT		Insertion	ENSG00000263715	LINC02210-CRHR1	0
17	45683023	4062	0.158912	1291	6.38855e-86	-1.25299	A	G	rs17761100	SNV	ENSG00000263715	LINC02210-CRHR1	0
17	45683150	4061	0.158951	1291	6.97592e-86	-1.25272	A	T	rs17761124	SNV	ENSG00000263715	LINC02210-CRHR1	0
17	45683211	4062	0.158912	1291	8.96655e-86	-1.25187	G	A	rs62055704	SNV	ENSG00000263715	LINC02210-CRHR1	0
17	45683233	4063	0.158873	1291	7.40139e-86	-1.25245	A	C	rs62055705	SNV	ENSG00000263715	LINC02210-CRHR1	0
17	45683319	4063	0.158873	1291	7.40139e-86	-1.25245	T	C	rs62055706	SNV	ENSG00000263715	LINC02210-CRHR1	0
17	45684015	4062	0.158789	1290	9.50224e-86	-1.25189	A	G	rs75115093	SNV	ENSG00000263715	LINC02210-CRHR1	0
17	45684116	4061	0.158705	1289	8.82613e-86	-1.25342	T	C	rs62055707	SNV	ENSG00000263715	LINC02210-CRHR1	0
17	45684199	4062	0.184023	1495	2.13526e-75	-1.10723	T	C	rs16941038	SNV	ENSG00000263715	LINC02210-CRHR1	0
17	45684490	4062	0.158912	1291	9.27034e-86	-1.25179	C	T	rs2049515	SNV	ENSG00000263715	LINC02210-CRHR1	0
17	45684573	4061	0.158951	1291	7.39428e-86	-1.25257	G	C	rs2158474	SNV	ENSG00000263715	LINC02210-CRHR1	0
17	45684608	4062	0.158912	1291	8.78867e-86	-1.25194	C	A	rs62055708	SNV	ENSG00000263715	LINC02210-CRHR1	0
17	45684889	4063	0.158873	1291	7.40139e-86	-1.25245	T	C	rs17761207	SNV	ENSG00000263715	LINC02210-CRHR1	0
17	45685063	4063	0.158996	1292	1.74999e-85	-1.24947	C	T	rs62055709	SNV	ENSG00000263715	LINC02210-CRHR1	0
17	45685171	4062	0.158666	1289	8.31958e-86	-1.25312	T	A	rs62055710	SNV	ENSG00000263715	LINC02210-CRHR1	0
17	45685188	4055	0.159186	1291	2.51758e-85	-1.24891	A	G	rs62055711	SNV	ENSG00000263715	LINC02210-CRHR1	0
17	45685228	4059	0.159029	1291	1.44096e-85	-1.25047	A	T	rs17688002	SNV	ENSG00000263715	LINC02210-CRHR1	0
17	45685480	4061	0.158951	1291	1.10651e-85	-1.25125	A	G	rs2040846	SNV	ENSG00000263715	LINC02210-CRHR1	0
17	45685641	4060	0.15899	1291	6.17884e-86	-1.25318	T	C	rs4486953	SNV	ENSG00000263715	LINC02210-CRHR1	0
17	45685836	4062	0.158912	1291	6.43027e-86	-1.25296	G	A	rs17688032	SNV	ENSG00000263715	LINC02210-CRHR1	0
17	45685875	4063	0.158873	1291	7.40139e-86	-1.25245	C	T	rs17688056	SNV	ENSG00000263715	LINC02210-CRHR1	0
17	45686569	4062	0.158912	1291	6.4032e-86	-1.25298	A	G	rs17688068	SNV	ENSG00000263715	LINC02210-CRHR1	0
17	45686661	4060	0.158744	1289	1.46711e-85	-1.2508	GGCCGAGGTGAGAGGCT	G	rs199798669	Deletion	ENSG00000263715	LINC02210-CRHR1	0
17	45687012	4062	0.158912	1291	8.89191e-86	-1.2519	G	A	rs77220413	SNV	ENSG00000263715	LINC02210-CRHR1	0
17	45687199	4063	0.158873	1291	7.40139e-86	-1.25245	A	G	rs62055712	SNV	ENSG00000263715	LINC02210-CRHR1	0
17	45687319	4063	0.158873	1291	7.40139e-86	-1.25245	C	T	rs62055713	SNV	ENSG00000263715	LINC02210-CRHR1	0
17	45687430	4061	0.158951	1291	5.14836e-86	-1.25373	G	T	rs62055714	SNV	ENSG00000263715	LINC02210-CRHR1	0
17	45687481	4059	0.158783	1289	1.14483e-85	-1.25293	G	A	rs62055715	SNV	ENSG00000263715	LINC02210-CRHR1	0
17	45687621	4062	0.158912	1291	6.01058e-86	-1.25317	G	A	rs17688090	SNV	ENSG00000263715	LINC02210-CRHR1	0
17	45687714	4063	0.158873	1291	7.40139e-86	-1.25245	A	G	rs17688126	SNV	ENSG00000263715	LINC02210-CRHR1	0
17	45688015	4059	0.159029	1291	1.12579e-85	-1.25134	G	C	rs77310586	SNV	ENSG00000263715	LINC02210-CRHR1	0
17	45688084	4062	0.158912	1291	9.26049e-86	-1.25179	G	A	rs17761387	SNV	ENSG00000263715	LINC02210-CRHR1	0
17	45688515	4062	0.184146	1496	7.19489e-76	-1.10988	T	C	rs6503443	SNV	ENSG00000263715	LINC02210-CRHR1	0
17	45689049	4062	0.158912	1291	9.27864e-86	-1.25178	A	G	rs62055717	SNV	ENSG00000263715	LINC02210-CRHR1	0
17	45689052	4062	0.158912	1291	6.3593e-86	-1.253	C	T	rs62055718	SNV	ENSG00000263715	LINC02210-CRHR1	0
17	45689131	4063	0.158873	1291	7.40139e-86	-1.25245	T	C		SNV	ENSG00000263715	LINC02210-CRHR1	0
17	45689822	4062	0.158912	1291	8.5771e-86	-1.25202	G	C	rs2040845	SNV	ENSG00000263715	LINC02210-CRHR1	0
17	45689853	4063	0.158873	1291	7.40139e-86	-1.25245	A	C	rs2040844	SNV	ENSG00000263715	LINC02210-CRHR1	0
17	45690172	4061	0.158951	1291	5.11725e-86	-1.25379	A	G	rs62055751	SNV	ENSG00000263715	LINC02210-CRHR1	0
17	45690262	4059	0.158537	1287	1.0345e-85	-1.254	G	A	rs62055752	SNV	ENSG00000263715	LINC02210-CRHR1	0
17	45690265	4057	0.158615	1287	5.74722e-86	-1.25603	G	A	rs62055753	SNV	ENSG00000263715	LINC02210-CRHR1	0
17	45690407	4062	0.184269	1497	1.92413e-75	-1.10651	T	C	rs7215239	SNV	ENSG00000263715	LINC02210-CRHR1	0
17	45690449	4061	0.158951	1291	7.2587e-86	-1.25263	C	T	rs17688296	SNV	ENSG00000263715	LINC02210-CRHR1	0
17	45690864	4063	0.158873	1291	7.40139e-86	-1.25245	C	G	rs62055754	SNV	ENSG00000263715	LINC02210-CRHR1	0
17	45690980	4061	0.158582	1288	3.44776e-86	-1.25683	G	A	rs78471340	SNV	ENSG00000263715	LINC02210-CRHR1	0
17	45690981	4061	0.158582	1288	3.44776e-86	-1.25683	C	T	rs78052495	SNV	ENSG00000263715	LINC02210-CRHR1	0
17	45691135	4061	0.159074	1292	1.17286e-85	-1.25082	C	T	rs55669046	SNV	ENSG00000263715	LINC02210-CRHR1	0
17	45691255	4061	0.158951	1291	1.69803e-85	-1.24984	AG	A		Deletion	ENSG00000263715	LINC02210-CRHR1	0
17	45691267	4062	0.158789	1290	3.98097e-86	-1.2547	G	A	rs56323832	SNV	ENSG00000263715	LINC02210-CRHR1	0
17	45691337	4063	0.158873	1291	7.40139e-86	-1.25245	C	T	rs55972157	SNV	ENSG00000263715	LINC02210-CRHR1	0
17	45691361	4062	0.159035	1292	2.18791e-85	-1.24883	G	A	rs56110538	SNV	ENSG00000263715	LINC02210-CRHR1	0
17	45691955	4061	0.158951	1291	7.46267e-86	-1.25253	A	C	rs56283089	SNV	ENSG00000263715	LINC02210-CRHR1	0
17	45692453	4062	0.158666	1289	1.13348e-85	-1.25285	AAAATT	A		Deletion	ENSG00000263715	LINC02210-CRHR1	0
17	45693050	4062	0.158666	1289	4.42631e-86	-1.25565	T	C	rs74765707	SNV	ENSG00000263715	LINC02210-CRHR1	0
17	45693077	4063	0.158873	1291	7.40139e-86	-1.25245	T	C	rs62056861	SNV	ENSG00000263715	LINC02210-CRHR1	0
17	45693159	4063	0.158996	1292	1.46184e-85	-1.24997	C	T	rs62056862	SNV	ENSG00000263715	LINC02210-CRHR1	0
17	45693229	4059	0.158783	1289	1.93823e-85	-1.251	A	G	rs62056863	SNV	ENSG00000263715	LINC02210-CRHR1	0
17	45693346	4061	0.183575	1491	1.29642e-76	-1.11729	C	T	rs7207373	SNV	ENSG00000263715	LINC02210-CRHR1	0
17	45693629	4061	0.158951	1291	7.622e-86	-1.25246	G	A	rs62056864	SNV	ENSG00000263715	LINC02210-CRHR1	0
17	45693827	4062	0.158666	1289	1.63687e-86	-1.25911	T	C	rs62056865	SNV	ENSG00000263715	LINC02210-CRHR1	0
17	45694127	4063	0.158873	1291	7.40139e-86	-1.25245	G	A	rs62056866	SNV	ENSG00000263715	LINC02210-CRHR1	0
17	45694261	4062	0.158666	1289	9.43322e-86	-1.25315	A	G	rs62056867	SNV	ENSG00000263715	LINC02210-CRHR1	0
17	45694652	4060	0.158621	1288	1.35712e-85	-1.25226	G	T	rs56200760	SNV	ENSG00000263715	LINC02210-CRHR1	0
17	45694743	4061	0.158705	1289	1.60259e-85	-1.25182	C	A	rs17688391	SNV	ENSG00000263715	LINC02210-CRHR1	0
17	45694885	4062	0.158912	1291	6.40977e-86	-1.25298	C	T	rs17688410	SNV	ENSG00000263715	LINC02210-CRHR1	0
17	45695041	4063	0.158873	1291	7.40139e-86	-1.25245	C	T	rs55927630	SNV	ENSG00000263715	LINC02210-CRHR1	0
17	45695174	4059	0.159029	1291	5.46045e-86	-1.25366	G	A	rs17688434	SNV	ENSG00000263715	LINC02210-CRHR1	0
17	45695758	4062	0.158666	1289	9.43322e-86	-1.25315	A	C	rs10491144	SNV	ENSG00000263715	LINC02210-CRHR1	0
17	45695882	4062	0.158666	1289	9.43322e-86	-1.25315	A	T	rs10491143	SNV	ENSG00000263715	LINC02210-CRHR1	0
17	45696081	4063	0.158873	1291	7.40139e-86	-1.25245	T	C	rs62056869	SNV	ENSG00000263715	LINC02210-CRHR1	0
17	45696159	4062	0.158912	1291	8.83225e-86	-1.25192	T	TAAAA	rs200714673	Insertion	ENSG00000263715	LINC02210-CRHR1	0
17	45696241	4062	0.158666	1289	9.43322e-86	-1.25315	T	G	rs17688511	SNV	ENSG00000263715	LINC02210-CRHR1	0
17	45696418	4062	0.158912	1291	9.36925e-86	-1.25175	C	A	rs62056870	SNV	ENSG00000263715	LINC02210-CRHR1	0
17	45696511	4063	0.158873	1291	7.40139e-86	-1.25245	A	T	rs17688534	SNV	ENSG00000263715	LINC02210-CRHR1	0
17	45696577	4063	0.158873	1291	7.40139e-86	-1.25245	A	G	rs17688558	SNV	ENSG00000263715	LINC02210-CRHR1	0
17	45696889	4061	0.158705	1289	2.40859e-85	-1.25133	TAGCC	T		Deletion	ENSG00000263715	LINC02210-CRHR1	0
17	45697042	3970	0.155416	1234	3.10426e-85	-1.26814	A	AAGAAAGAAAGAG	rs201825478	Insertion	ENSG00000263715	LINC02210-CRHR1	0
17	45697131	4038	0.15738	1271	4.44907e-87	-1.26758	A	T	rs56162163	SNV	ENSG00000263715	LINC02210-CRHR1	0
17	45697479	4062	0.158912	1291	9.52782e-86	-1.25169	C	T	rs56391096	SNV	ENSG00000263715	LINC02210-CRHR1	0
17	45697593	4061	0.158951	1291	7.16574e-86	-1.25264	T	C	rs17761838	SNV	ENSG00000263715	LINC02210-CRHR1	0
17	45697779	4062	0.158912	1291	6.01058e-86	-1.25317	G	A	rs12150141	SNV	ENSG00000263715	LINC02210-CRHR1	0
17	45697846	4060	0.158867	1290	3.15731e-86	-1.25563	CCTT	C		Deletion	ENSG00000263715	LINC02210-CRHR1	0
17	45698036	4063	0.158873	1291	7.40139e-86	-1.25245	T	C	rs12150608	SNV	ENSG00000263715	LINC02210-CRHR1	0
17	45698113	4062	0.158912	1291	6.36002e-86	-1.253	T	C	rs12150610	SNV	ENSG00000263715	LINC02210-CRHR1	0
17	45698180	4061	0.158828	1290	1.19232e-85	-1.25127	A	G	rs12150547	SNV	ENSG00000263715	LINC02210-CRHR1	0
17	45698563	4062	0.158789	1290	9.95615e-86	-1.2518	C	G	rs17688682	SNV	ENSG00000263715	LINC02210-CRHR1	0
17	45698695	4062	0.158912	1291	6.4821e-86	-1.25293	C	T	rs12150454	SNV	ENSG00000263715	LINC02210-CRHR1	0
17	45698876	4061	0.158828	1290	9.9253e-86	-1.25165	A	G	rs12150091	SNV	ENSG00000263715	LINC02210-CRHR1	0
17	45699005	4056	0.158531	1286	2.65294e-85	-1.25232	C	T	rs12150464	SNV	ENSG00000263715	LINC02210-CRHR1	0
17	45699375	4062	0.158789	1290	6.69404e-86	-1.25409	T	C	rs76761706	SNV	ENSG00000263715	LINC02210-CRHR1	0
17	45699376	4063	0.15875	1290	7.62501e-86	-1.25361	T	C	rs80143279	SNV	ENSG00000263715	LINC02210-CRHR1	0
17	45699421	4060	0.158744	1289	1.02893e-85	-1.25298	C	T	rs17761985	SNV	ENSG00000263715	LINC02210-CRHR1	0
17	45699579	4063	0.158873	1291	7.40139e-86	-1.25245	T	C	rs62056873	SNV	ENSG00000263715	LINC02210-CRHR1	0
17	45699947	4061	0.408889	3321	1.71765e-29	-0.545683	A	G	rs1724422	SNV	ENSG00000263715	LINC02210-CRHR1	0
17	45700176	4059	0.159029	1291	7.34642e-86	-1.2527	A	G	rs17688767	SNV	ENSG00000263715	LINC02210-CRHR1	0
17	45700212	4062	0.158912	1291	6.01058e-86	-1.25317	C	T	rs62056874	SNV	ENSG00000263715	LINC02210-CRHR1	0
17	45700344	4062	0.158666	1289	9.43322e-86	-1.25315	T	C	rs17688773	SNV	ENSG00000263715	LINC02210-CRHR1	0
17	45700469	4063	0.15875	1290	7.62501e-86	-1.25361	TATCCTGCTTCCC	T		Deletion	ENSG00000263715	LINC02210-CRHR1	0
17	45700591	4061	0.158459	1287	1.71922e-85	-1.25297	AATC	A	rs140500355	Deletion	ENSG00000263715	LINC02210-CRHR1	0
17	45700637	4060	0.15899	1291	7.78511e-86	-1.25244	T	A	rs62056875	SNV	ENSG00000263715	LINC02210-CRHR1	0
17	45701040	4062	0.159281	1294	2.46126e-86	-1.25426	A	G	rs17688875	SNV	ENSG00000263715	LINC02210-CRHR1	0
17	45701236	4063	0.158873	1291	7.40139e-86	-1.25245	C	T	rs17762165	SNV	ENSG00000263715	LINC02210-CRHR1	0
17	45701314	4062	0.148449	1206	4.50922e-77	-1.22212	T	A	rs17688916	SNV	ENSG00000263715	LINC02210-CRHR1	0
17	45701386	4060	0.158498	1287	1.77232e-85	-1.25291	C	T	rs62056876	SNV	ENSG00000263715	LINC02210-CRHR1	0
17	45701402	4060	0.382143	3103	8.48993e-30	-0.55476	C	T	rs1623865	SNV	ENSG00000263715	LINC02210-CRHR1	0
17	45701462	4061	0.160428	1303	5.84529e-86	-1.25162	T	G	rs62056877	SNV	ENSG00000263715	LINC02210-CRHR1	0
17	45701985	4063	0.158627	1289	1.869e-85	-1.24989	G	A	rs17688922	SNV	ENSG00000263715	LINC02210-CRHR1	0
17	45702053	4063	0.15875	1290	1.00243e-85	-1.25166	T	A	rs17688944	SNV	ENSG00000263715	LINC02210-CRHR1	0
17	45702291	4062	0.158789	1290	8.14305e-86	-1.25238	T	C	rs1526129	SNV	ENSG00000263715	LINC02210-CRHR1	0
17	45703195	4062	0.158912	1291	2.53216e-85	-1.24845	C	T	rs62056878	SNV	ENSG00000263715	LINC02210-CRHR1	0
17	45703582	4059	0.15866	1288	1.11966e-84	-1.24555	T	C	rs17762308	SNV	ENSG00000263715	LINC02210-CRHR1	0
17	45703717	4062	0.267602	2174	3.8577e-12	0.368832	C	T	rs117560908	SNV	ENSG00000263715	LINC02210-CRHR1	0
17	45703739	4063	0.158504	1288	7.02541e-87	-1.25915	A	G	rs968028	SNV	ENSG00000263715	LINC02210-CRHR1	0
17	45703884	4062	0.158543	1288	1.27831e-86	-1.25857	C	T	rs968027	SNV	ENSG00000263715	LINC02210-CRHR1	0
17	45704060	4062	0.159035	1292	1.10122e-85	-1.24976	T	C	rs62056879	SNV	ENSG00000263715	LINC02210-CRHR1	0
17	45704139	4057	0.158984	1290	3.28675e-85	-1.24815	C	T	rs79892630	SNV	ENSG00000263715	LINC02210-CRHR1	0
17	45704381	4062	0.395249	3211	1.07877e-31	-0.570752	C	T	rs1724425	SNV	ENSG00000263715	LINC02210-CRHR1	0
17	45704412	4061	0.158828	1290	9.56333e-86	-1.2519	A	G	rs17762361	SNV	ENSG00000263715	LINC02210-CRHR1	0
17	45704938	4060	0.158621	1288	1.32975e-85	-1.25233	T	C	rs62056880	SNV	ENSG00000263715	LINC02210-CRHR1	0
17	45705089	4062	0.158789	1290	1.24374e-85	-1.25102	G	T	rs62056881	SNV	ENSG00000263715	LINC02210-CRHR1	0
17	45705126	4063	0.15875	1290	1.00243e-85	-1.25166	A	G	rs17689104	SNV	ENSG00000263715	LINC02210-CRHR1	0
17	45705192	4063	0.15875	1290	1.00243e-85	-1.25166	T	C	rs17689116	SNV	ENSG00000263715	LINC02210-CRHR1	0
17	45705327	4063	0.159734	1298	4.56154e-85	-1.2439	A	G	rs62056905	SNV	ENSG00000263715	LINC02210-CRHR1	0
17	45705342	4063	0.158873	1291	2.27339e-85	-1.24879	T	C	rs62056906	SNV	ENSG00000263715	LINC02210-CRHR1	0
17	45705974	4062	0.418882	3403	1.06692e-21	-0.455886	T	C	rs1526123	SNV	ENSG00000263715	LINC02210-CRHR1	0
17	45706207	4041	0.158748	1283	3.28834e-84	-1.2447	C	T	rs17689182	SNV	ENSG00000263715	LINC02210-CRHR1	0
17	45706224	4059	0.15829	1285	1.0597e-85	-1.25445	G	A	rs62056908	SNV	ENSG00000263715	LINC02210-CRHR1	0
17	45706437	4060	0.160837	1306	7.5645e-82	-1.21308	A	G	rs62056909	SNV	ENSG00000263715	LINC02210-CRHR1	0
17	45706856	4062	0.159281	1294	2.21536e-85	-1.24701	T	C	rs62056910	SNV	ENSG00000263715	LINC02210-CRHR1	0
17	45707258	4061	0.158828	1290	1.37538e-85	-1.24949	T	C	rs62056911	SNV	ENSG00000263715	LINC02210-CRHR1	0
17	45707569	4061	0.158951	1291	4.86333e-86	-1.25392	C	G	rs78568882	SNV	ENSG00000263715	LINC02210-CRHR1	0
17	45707582	4061	0.158951	1291	4.86333e-86	-1.25392	G	T	rs62056912	SNV	ENSG00000263715	LINC02210-CRHR1	0
17	45707628	4060	0.158251	1285	4.83943e-86	-1.25524	C	T	rs62056913	SNV	ENSG00000263715	LINC02210-CRHR1	0
17	45707730	4062	0.158789	1290	1.23769e-85	-1.25104	G	A	rs78454137	SNV	ENSG00000263715	LINC02210-CRHR1	0
17	45707732	4061	0.158828	1290	9.96675e-86	-1.25178	C	T	rs112123127	SNV	ENSG00000263715	LINC02210-CRHR1	0
17	45707738	4060	0.158867	1290	1.29808e-85	-1.25098	C	CTTA		Insertion	ENSG00000263715	LINC02210-CRHR1	0
17	45707983	4061	0.15932	1294	7.60715e-86	-1.25057	T	C	rs61667602	SNV	ENSG00000263715	LINC02210-CRHR1	0
17	45708261	4063	0.15875	1290	1.00243e-85	-1.25166	A	T	rs62056915	SNV	ENSG00000263715	LINC02210-CRHR1	0
17	45708442	4063	0.15875	1290	1.00243e-85	-1.25166	T	C	rs17689218	SNV	ENSG00000263715	LINC02210-CRHR1	0
17	45708572	4061	0.158828	1290	6.89832e-86	-1.25298	C	T	rs62056916	SNV	ENSG00000263715	LINC02210-CRHR1	0
17	45708647	4061	0.158951	1291	2.21987e-85	-1.24897	G	T	rs62056917	SNV	ENSG00000263715	LINC02210-CRHR1	0
17	45709310	4062	0.158789	1290	8.14305e-86	-1.25238	T	G	rs62056918	SNV	ENSG00000263715	LINC02210-CRHR1	0
17	45709332	4061	0.158828	1290	9.8682e-86	-1.25179	C	T	rs62056919	SNV	ENSG00000263715	LINC02210-CRHR1	0
17	45709764	4061	0.158828	1290	1.60061e-85	-1.25026	T	C	rs17762535	SNV	ENSG00000263715	LINC02210-CRHR1	0
17	45709860	4061	0.158828	1290	9.76005e-86	-1.25183	G	A	rs62056920	SNV	ENSG00000263715	LINC02210-CRHR1	0
17	45709940	4062	0.158912	1291	7.87473e-86	-1.25124	T	C	rs62056921	SNV	ENSG00000263715	LINC02210-CRHR1	0
17	45709987	4060	0.452956	3678	6.39957e-27	0.511825	A	C	rs7406746	SNV	ENSG00000263715	LINC02210-CRHR1	0
17	45710197	4063	0.15875	1290	1.00243e-85	-1.25166	C	G	rs62056922	SNV	ENSG00000263715	LINC02210-CRHR1	0
17	45711005	4063	0.15875	1290	1.00243e-85	-1.25166	C	T	rs56290582	SNV	ENSG00000263715	LINC02210-CRHR1	0
17	45711053	4062	0.158789	1290	1.26521e-85	-1.25096	C	A	rs56397077	SNV	ENSG00000263715	LINC02210-CRHR1	0
17	45711283	4061	0.158828	1290	1.0187e-85	-1.25171	T	C	rs62056925	SNV	ENSG00000263715	LINC02210-CRHR1	0
17	45711300	4061	0.158828	1290	9.63973e-86	-1.25187	C	G	rs62056926	SNV	ENSG00000263715	LINC02210-CRHR1	0
17	45711401	4060	0.158867	1290	8.26862e-86	-1.25243	G	A	rs62056927	SNV	ENSG00000263715	LINC02210-CRHR1	0
17	45711416	4063	0.15875	1290	1.00243e-85	-1.25166	C	T	rs62056928	SNV	ENSG00000263715	LINC02210-CRHR1	0
17	45711778	4062	0.158789	1290	1.27753e-85	-1.25093	G	A	rs62056929	SNV	ENSG00000263715	LINC02210-CRHR1	0
17	45712047	4061	0.158828	1290	6.85463e-86	-1.25402	CT	C		Deletion	ENSG00000263715	LINC02210-CRHR1	0
17	45712274	4063	0.158873	1291	5.70447e-86	-1.2531	A	C	rs62056930	SNV	ENSG00000263715	LINC02210-CRHR1	0
17	45712332	4061	0.156365	1270	1.95168e-83	-1.24236	G	A	rs62056931	SNV	ENSG00000263715	LINC02210-CRHR1	0
17	45712344	4061	0.0567594	461	9.58014e-30	-1.15493	C	G	rs113100008	SNV	ENSG00000263715	LINC02210-CRHR1	0
17	45712605	4062	0.158543	1288	1.94282e-85	-1.25001	G	C	rs62056932	SNV	ENSG00000263715	LINC02210-CRHR1	0
17	45712612	4063	0.15875	1290	9.94803e-86	-1.25166	G	A	rs62056933	SNV	ENSG00000263715	LINC02210-CRHR1	0
17	45712639	4062	0.158912	1291	8.52224e-86	-1.25097	A	G	rs62056934	SNV	ENSG00000263715	LINC02210-CRHR1	0
17	45713035	4063	0.158873	1291	9.64751e-86	-1.25051	A	G	rs79322350	SNV	ENSG00000263715	LINC02210-CRHR1	0
17	45713080	4062	0.158912	1291	8.32907e-86	-1.25105	A	G	rs62056935	SNV	ENSG00000263715	LINC02210-CRHR1	0
17	45713283	4054	0.158855	1288	2.74683e-86	-1.257	C	A	rs75076131	SNV	ENSG00000263715	LINC02210-CRHR1	0
17	45713545	4062	0.158912	1291	7.63645e-86	-1.25131	A	T	rs62056936	SNV	ENSG00000263715	LINC02210-CRHR1	0
17	45713815	4063	0.158873	1291	9.64751e-86	-1.25051	A	C	rs62056937	SNV	ENSG00000263715	LINC02210-CRHR1	0
17	45713966	4062	0.158666	1289	1.23074e-85	-1.25121	T	C	rs62056939	SNV	ENSG00000263715	LINC02210-CRHR1	0
17	45714063	4062	0.158912	1291	7.75786e-86	-1.25126	G	A	rs77387379	SNV	ENSG00000263715	LINC02210-CRHR1	0
17	45714102	4061	0.158951	1291	9.97393e-86	-1.25051	T	C	rs75990322	SNV	ENSG00000263715	LINC02210-CRHR1	0
17	45714244	4062	0.158666	1289	1.23074e-85	-1.25121	T	C	rs113661667	SNV	ENSG00000263715	LINC02210-CRHR1	0
17	45714286	4054	0.158979	1289	6.8993e-85	-1.24631	G	A	rs74579538	SNV	ENSG00000263715	LINC02210-CRHR1	0
17	45714724	4058	0.158083	1283	5.67485e-85	-1.25281	G	C		SNV	ENSG00000263715	LINC02210-CRHR1	0
17	45714725	4059	0.158044	1283	6.55704e-85	-1.25228	C	T		SNV	ENSG00000263715	LINC02210-CRHR1	0
17	45714733	4059	0.158044	1283	4.3456e-85	-1.2536	T	C	rs56406407	SNV	ENSG00000263715	LINC02210-CRHR1	0
17	45714992	4063	0.158873	1291	9.64751e-86	-1.25051	A	G	rs56160448	SNV	ENSG00000263715	LINC02210-CRHR1	0
17	45715045	4062	0.158912	1291	1.13878e-85	-1.25002	A	G	rs56167560	SNV	ENSG00000263715	LINC02210-CRHR1	0
17	45715052	4063	0.158873	1291	9.64751e-86	-1.25051	T	C	rs55849973	SNV	ENSG00000263715	LINC02210-CRHR1	0
17	45715127	4062	0.158912	1291	1.15123e-85	-1.24999	T	TAAAC		Insertion	ENSG00000263715	LINC02210-CRHR1	0
17	45715220	4062	0.158666	1289	2.13953e-86	-1.25716	A	C	rs1880749	SNV	ENSG00000263715	LINC02210-CRHR1	0
17	45715529	4062	0.158912	1291	1.2079e-85	-1.24985	T	G	rs1568951	SNV	ENSG00000263715	LINC02210-CRHR1	0
17	45715530	4063	0.158873	1291	9.64751e-86	-1.25051	T	C	rs1568950	SNV	ENSG00000263715	LINC02210-CRHR1	0
17	45715609	4062	0.158912	1291	7.83733e-86	-1.25123	G	A	rs1568949	SNV	ENSG00000263715	LINC02210-CRHR1	0
17	45715834	4062	0.158789	1290	1.20737e-85	-1.25003	A	T	rs1105571	SNV	ENSG00000263715	LINC02210-CRHR1	0
17	45715976	4063	0.158873	1291	9.64751e-86	-1.25051	A	G	rs1105570	SNV	ENSG00000263715	LINC02210-CRHR1	0
17	45716022	4062	0.158912	1291	7.83733e-86	-1.25123	C	T	rs1105569	SNV	ENSG00000263715	LINC02210-CRHR1	0
17	45716285	4063	0.158873	1291	9.64751e-86	-1.25051	G	A	rs7502718	SNV	ENSG00000263715	LINC02210-CRHR1	0
17	45716299	4062	0.158912	1291	1.22015e-85	-1.2498	A	G	rs7502937	SNV	ENSG00000263715	LINC02210-CRHR1	0
17	45716462	4058	0.159069	1291	8.45106e-87	-1.26	G	A	rs4479288	SNV	ENSG00000263715	LINC02210-CRHR1	0
17	45716585	4061	0.158951	1291	6.75364e-86	-1.25177	G	A	rs4479289	SNV	ENSG00000263715	LINC02210-CRHR1	0
17	45716816	4062	0.158789	1290	1.26743e-85	-1.25094	G	A	rs4609898	SNV	ENSG00000263715	LINC02210-CRHR1	0
17	45716843	4061	0.158951	1291	9.95935e-86	-1.25051	G	C	rs4605208	SNV	ENSG00000263715	LINC02210-CRHR1	0
17	45716920	4060	0.158744	1289	1.79455e-85	-1.25007	C	T	rs75310534	SNV	ENSG00000263715	LINC02210-CRHR1	0
17	45717462	4035	0.159232	1285	9.52549e-85	-1.24564	T	C	rs111511018	SNV	ENSG00000263715	LINC02210-CRHR1	0
17	45717533	3927	0.147568	1159	1.31232e-79	-1.26117	C	T	rs113173628	SNV	ENSG00000263715	LINC02210-CRHR1	0
17	45717872	4049	0.158928	1287	1.12182e-85	-1.25282	G	A	rs76007856	SNV	ENSG00000263715	LINC02210-CRHR1	0
17	45718067	4058	0.444677	3609	2.46821e-26	0.506415	C	T	rs11655470	SNV	ENSG00000263715	LINC02210-CRHR1	0
17	45718207	4060	0.15899	1291	8.97755e-86	-1.25092	C	T	rs111415173	SNV	ENSG00000263715	LINC02210-CRHR1	0
17	45718402	3814	0.166623	1271	7.71268e-78	-1.21114	T	C	rs112995313	SNV	ENSG00000263715	LINC02210-CRHR1	0
17	45718493	4049	0.158928	1287	7.6518e-85	-1.24647	A	G	rs111985258	SNV	ENSG00000263715	LINC02210-CRHR1	0
17	45719030	4061	0.158459	1287	2.22671e-85	-1.25105	TG	T		Deletion	ENSG00000263715	LINC02210-CRHR1	0
17	45719175	4063	0.158873	1291	9.64751e-86	-1.25051	T	A	rs1880750	SNV	ENSG00000263715	LINC02210-CRHR1	0
17	45719721	4061	0.158705	1289	9.99951e-86	-1.25192	A	T	rs56167344	SNV	ENSG00000263715	LINC02210-CRHR1	0
17	45719791	4063	0.15875	1290	9.94803e-86	-1.25166	TA	T		Deletion	ENSG00000263715	LINC02210-CRHR1	0
17	45719880	4063	0.158873	1291	9.64751e-86	-1.25051	C	T	rs56046792	SNV	ENSG00000263715	LINC02210-CRHR1	0
17	45720649	4062	0.158912	1291	8.05481e-86	-1.25116	A	C	rs56323722	SNV	ENSG00000263715	LINC02210-CRHR1	0
17	45720794	4063	0.158873	1291	9.64751e-86	-1.25051	G	A	rs55989971	SNV	ENSG00000263715	LINC02210-CRHR1	0
17	45720942	4063	0.0489786	398	3.44008e-26	-1.15574	G	A	rs117615688	SNV	ENSG00000263715	LINC02210-CRHR1	0
17	45720982	4062	0.83998	1300	1.9036e-83	1.23014	T	TTTG	rs3072094	Insertion	ENSG00000263715	LINC02210-CRHR1	0
17	45721035	4063	0.158873	1291	9.64751e-86	-1.25051	G	A	rs62056946	SNV	ENSG00000263715	LINC02210-CRHR1	0
17	45721180	4063	0.158873	1291	9.64751e-86	-1.25051	A	G	rs75403953	SNV	ENSG00000263715	LINC02210-CRHR1	0
17	45721409	4061	0.158951	1291	1.44395e-85	-1.24931	G	C	rs62054372	SNV	ENSG00000263715	LINC02210-CRHR1	0
17	45721418	4063	0.158873	1291	9.64751e-86	-1.25051	A	AGAG		Insertion	ENSG00000263715	LINC02210-CRHR1	0
17	45721421	4063	0.79904	1633	6.12513e-73	1.05342	G	T		SNV	ENSG00000263715	LINC02210-CRHR1	0
17	45721424	4063	0.158873	1291	9.64751e-86	-1.25051	TTTC	T	rs201758601	Deletion	ENSG00000263715	LINC02210-CRHR1	0
17	45721536	4060	0.15899	1291	5.98285e-86	-1.25222	C	T	rs55838058	SNV	ENSG00000263715	LINC02210-CRHR1	0
17	45721537	4058	0.159069	1291	9.82361e-86	-1.25072	A	G	rs56062621	SNV	ENSG00000263715	LINC02210-CRHR1	0
17	45721667	4062	0.158912	1291	1.17717e-85	-1.24991	C	T	rs55962674	SNV	ENSG00000263715	LINC02210-CRHR1	0
17	45721682	4063	0.158873	1291	9.64751e-86	-1.25051	G	A	rs55896111	SNV	ENSG00000263715	LINC02210-CRHR1	0
17	45721686	4063	0.158873	1291	9.64751e-86	-1.25051	A	G	rs55787734	SNV	ENSG00000263715	LINC02210-CRHR1	0
[truncated: 2,518 more rows]

## Sheet: Table S6
Table S6. Experimental validation of APOE2 and APOE4 for PSP cases
[truncated: 1,747 more rows]

[truncated: 4 more sheets: Table S7, Table S8, Table S9, Table S10]
